# Supplementary material for: Profiling of miRNAs and target genes related to cystogenesis in ADPKD mouse models
Source: Sci Rep. 2017 Oct 26;7:14151. doi: 10.1038/s41598-017-14083-8 (PMC5658336; doi:10.1038/s41598-017-14083-8)
Supplement: Supplementary file 2 — Suppplementary Table S1 [file 41598_2017_14083_MOESM2_ESM.xlsx]

## Sheet: Sheet1
Suppplementary Table S1. The list of differentially expressed genes (DEGs) in Pkd1 conditional knockout mice
RefseqID	GeneID	EnsemblID	Gene.Symbol	Pkd1f_P1_KO1	Pkd1f_P1_KO2	Pkd1f_P1_KO3	Pkd1f_P1_WT1	Pkd1f_P1_WT2	Pkd1f_P1_WT3	Pkd1f_P3_KO1	Pkd1f_P3_KO2	Pkd1f_P3_KO3	Pkd1f_P3_WT1	Pkd1f_P3_WT2	Pkd1f_P3_WT3	Pkd1f_P7_KO1	Pkd1f_P7_KO2	Pkd1f_P7_KO3	Pkd1f_P7_WT1	Pkd1f_P7_WT2	Pkd1f_P7_WT3	P1.Pvalue.edgeR	P1.FDR.edgeR	P1.Pvalue.Deseq2	P1.FDR.Deseq2	P3.Pvalue.edgeR	P3.FDR.edgeR	P3.Pvalue.Deseq2	P3.FDR.Deseq2	P7.Pvalue.edgeR	P7.FDR.edgeR	P7.Pvalue.Deseq2	P7.FDR.Deseq2	P1.logFC	P3.logFC	P7.logFC	P1.Expression.Pattern	P3.Expression.Pattern	P7.Expression.Pattern
NM_012011	26908	ENSMUST00000091197	Eif2s3y	0	0	1	1510	4	1192	1067	1243	1305	1301	1109	1165	1886	2021	1553	1	0	3	6.82e-08	0.000854301	0.158189	0.999982	0.92023	0.983571	0.918232	0.985978	8.15e-174	5.11e-170	1.75e-156	2.1e-152	-10.9607	0.0110592	10.2474	Down	Steady	Up
NM_012008	26900	ENSMUST00000091190	Ddx3y	1	2	0	1746	2	2122	1586	1504	1435	1824	1488	1681	1635	1623	1391	1	0	0	7.54e-07	0.00472014	0.145903	0.999982	0.149283	0.619493	0.14943	0.615336	2.18e-183	2.73e-179	6.37e-148	3.82e-144	-10.1498	-0.146937	11.6887	Down	Steady	Up
NM_009484	22290	ENSMUST00000069309	Uty	0	0	1	467	1	427	505	529	472	567	576	676	374	510	339	0	0	1	1.65e-06	0.00690421	0.172712	0.999982	0.021674	0.275365	0.0263709	0.282019	2.02e-62	6.31e-59	1.41e-69	4.23e-66	-9.36335	-0.277281	9.76242	Down	Steady	Up
NM_011419	20592	ENSMUST00000055032	Kdm5d	0	0	0	730	0	676	784	718	698	889	806	847	604	728	561	0	0	1	2.53e-06	0.00793429	0.437467	0.999982	0.0321583	0.328319	0.0445134	0.37077	1.17e-94	4.88e-91	5.55e-94	2.22e-90	-11.8746	-0.213515	10.3924	Down	Steady	Up
NM_013467	11668	ENSMUST00000087638	Aldh1a1	184	133	230	660	331	108	483	490	479	123	168	107	804	549	420	43	96	23	0.0638083	1	0.174776	0.999982	1.03e-23	1.29e-19	2.46e-26	2.6e-22	3.16e-11	5.99e-09	1.17e-16	3.6e-14	-1.02866	1.86101	3.40575	Down	Up	Up
NM_029639	76509	ENSMUST00000114474	Plet1	1027	658	801	2242	1670	584	1360	1609	1693	631	796	570	2444	1533	1182	502	1031	414	0.0421362	1	0.136311	0.999982	3.29e-17	2.06e-13	4.25e-19	2.25e-15	0.000476552	0.00534925	3.6e-05	0.000570166	-0.867658	1.21775	1.36387	Down	Up	Up
NM_028770	74127	ENSMUST00000077196	Krt80	51	21	47	307	204	6	280	232	329	38	79	39	222	196	175	96	107	48	0.0291784	1	0.144226	0.999982	1.06e-14	4.41e-11	2.4e-18	8.46e-15	0.000756006	0.0075103	0.000118471	0.00148572	-2.13931	2.42149	1.19612	Down	Up	Up
NM_011769	22776	ENSMUST00000002336	Zim1	288	321	151	303	347	375	143	167	111	504	299	432	35	51	48	133	220	145	0.161651	1	0.114317	0.999982	1.96e-10	6.14e-07	8.94e-13	2.36e-09	5.06e-08	3.25e-06	5.3e-09	3.19e-07	-0.424558	-1.5558	-1.9341	Steady	Down	Down
NM_010252	14405	ENSMUST00000031119	Gabrg1	62	60	15	20	25	28	3	7	9	52	29	34	13	7	4	24	42	34	0.102818	1	0.112466	0.999982	5.78e-08	0.000105035	2.38e-05	NA	0.000150402	0.0022062	0.00126681	0.00982766	0.917398	-2.57885	-2.08059	Up	Down	Down
NM_001163098	99681	ENSMUST00000064257	Tchh	794	716	857	863	771	857	1082	1088	1204	649	776	795	357	375	428	1131	1149	650	0.547866	1	0.571765	0.999982	5.79e-08	0.000105035	1.29e-07	0.000136484	3.67e-08	2.43e-06	1.13e-08	6.06e-07	-0.0798424	0.598423	-1.38048	Steady	Up	Down
NM_172827	240028	ENSMUST00000041047	Lnpep	126	118	92	230	434	120	139	106	70	298	241	305	71	76	90	93	167	95	0.0062503	1	0.00291127	0.999982	5.87e-08	0.000105035	1.6e-09	3.39e-06	0.077589	0.209699	0.0793252	0.202649	-1.22611	-1.4255	-0.625713	Down	Down	Down
NM_145419	216019	ENSMUST00000020277	Hkdc1	106	190	227	319	221	165	319	267	340	134	177	149	252	290	312	158	148	228	0.210319	1	0.19453	0.999982	1.21e-07	0.000188881	3.18e-08	4.05e-05	0.014302	0.066652	0.00429604	0.0246437	-0.446168	1.003	0.637428	Steady	Up	Up
NM_010154	13869	ENSMUST00000121473	Erbb4	48	75	23	103	138	42	52	35	45	112	99	130	21	29	14	68	85	39	0.089943	1	0.0705679	0.999982	1.45e-07	0.000201279	1.12e-06	0.000538412	0.0007626	0.0075698	0.000974258	0.00795996	-0.950745	-1.37227	-1.62234	Down	Down	Down
NM_001033041	266645	ENSMUST00000038006	Acmsd	121	163	278	135	118	236	205	200	199	400	311	359	39	34	63	114	179	97	0.615029	1	0.578098	0.999982	2.47e-07	0.000305216	1.61e-07	0.000146585	0.000116017	0.00181982	6.39e-05	0.000905468	0.1905	-0.829593	-1.56181	Steady	Down	Down
NM_181071	77097	ENSMUST00000100330	Tanc2	1098	1035	1135	1049	1269	1216	998	990	929	1374	1262	1350	694	586	697	967	1252	864	0.345066	1	0.365017	0.999982	2.68e-07	0.000305216	1.05e-06	0.000528044	0.000492377	0.00546809	0.000537962	0.00502471	-0.11719	-0.455384	-0.6832	Steady	Steady	Down
NM_020047	56753	ENSMUST00000058178	Tacstd2	1491	1140	1638	3846	2530	1311	2532	2531	2481	1284	1658	890	6059	5337	4706	1204	1416	1154	0.0126991	1	0.006207	0.999982	4.41e-07	0.000460087	3.49e-09	6.14e-06	2.8e-33	7.02e-30	9.62e-44	1.65e-40	-0.864526	0.971933	2.05221	Down	Up	Up
NM_013454	11303	ENSMUST00000030010	Abca1	709	666	1253	652	1024	1498	787	806	770	1069	1034	1094	1202	890	648	850	1453	907	0.380253	1	0.379277	0.999982	5.49e-07	0.000519035	3.29e-06	0.00124197	0.352089	0.555983	0.395808	0.58985	-0.280531	-0.441056	-0.268849	Steady	Steady	Steady
NM_001024917	333789	ENSMUST00000201489	N4bp2	553	529	294	707	954	422	522	389	297	823	693	948	69	121	122	250	511	176	0.0875813	1	0.0542443	0.999982	5.93e-07	0.000519035	2.63e-08	3.97e-05	0.000212883	0.0029241	5.35e-05	0.0007833	-0.597655	-1.03305	-1.63219	Down	Down	Down
NM_028208	72351	ENSMUST00000099560	Ptar1	39	25	23	53	82	39	19	18	25	56	57	90	18	18	23	20	24	20	0.0207647	1	0.0237492	0.999982	6.61e-07	0.000519035	1.2e-05	0.00298926	0.702891	0.833897	0.822685	0.900664	-1.00011	-1.71062	-0.158191	Down	Down	Steady
NM_009527	22421	ENSMUST00000032180	Wnt7a	0	4	0	7	0	3	10	5	7	0	0	0	183	104	98	0	0	4	0.310284	1	0.556014	0.999982	6.63e-07	0.000519035	0.0188409	NA	1.38e-20	1.08e-17	1.83e-24	1.22e-21	-1.24241	5.89587	6.42665	Down	Up	Up
NM_001145931	208146	ENSMUST00000090052; ENSMUST00000115560	Yeats2	12	5	10	5	10	10	3	1	1	12	14	16	2	1	2	1	3	2	0.850881	1	0.886901	0.999982	1.16e-06	0.000855399	0.00369088	NA	0.758084	0.870183	0.872452	NA	0.105426	-2.98396	-0.284582	Steady	Down	Steady
NM_010585	16438	ENSMUST00000032192	Itpr1	3303	3358	3072	3516	3970	3289	3508	3326	3073	4206	4581	4864	2789	2900	2908	4366	5307	4449	0.238145	1	0.197207	0.999982	1.27e-06	0.000887292	1.66e-07	0.000146585	1.75e-07	8.98e-06	1.31e-08	6.88e-07	-0.150324	-0.467548	-0.757675	Steady	Steady	Down
NM_007568	12223	ENSMUST00000121044	Btc	373	319	539	1153	887	446	830	684	856	522	496	557	957	1145	855	428	403	309	0.00293587	1	0.00155234	0.999982	1.43e-06	0.000905194	2.89e-06	0.00116397	1.12e-10	1.79e-08	3.15e-13	5.89e-11	-1.03252	0.583804	1.33295	Down	Steady	Up
NM_001114088	67399	ENSMUST00000046246	Pdlim7	943	918	1225	1079	1007	1090	1237	1137	1179	870	914	853	3236	3680	2952	1082	779	1418	0.720245	1	0.784805	0.999982	1.45e-06	0.000905194	8.04e-06	0.0024666	6.36e-12	1.4e-09	9.11e-14	1.92e-11	-0.0499272	0.424823	1.55127	Steady	Steady	Up
NM_029436	75785	ENSMUST00000023509	Klhl24	1674	1910	2070	1754	1920	2438	1568	1508	1356	2281	1853	2305	802	797	785	1542	2053	1143	0.433097	1	0.481606	0.999982	1.77e-06	0.0010539	6.81e-07	0.000450195	5.1e-06	0.00015054	2.51e-06	6.41e-05	-0.116042	-0.543687	-1.03401	Steady	Steady	Down
NM_001081371	240283	ENSMUST00000180611	Dmxl1	1031	969	932	1169	1179	947	1113	985	983	1442	1309	1480	816	1027	929	1048	1314	1035	0.236901	1	0.211286	0.999982	1.96e-06	0.00111447	4.51e-06	0.00153781	0.05695	0.169901	0.0699228	0.186249	-0.173261	-0.462713	-0.33555	Steady	Steady	Steady
NM_008591	17295	ENSMUST00000115443	Met	1875	2201	1528	2133	2210	1561	1970	2023	1851	2498	2529	2744	1838	1596	1684	2093	2759	1902	0.698922	1	0.686255	0.999982	2.46e-06	0.00134202	8.74e-07	0.000528044	0.0159734	0.0715916	0.0196788	0.0748875	-0.0773841	-0.41607	-0.442133	Steady	Steady	Steady
NM_001177439	383766	ENSMUST00000166140	Tldc2	22	42	15	9	19	17	43	24	23	98	96	69	33	24	24	130	148	121	0.136342	1	0.184883	0.999982	2.8e-06	0.00146364	1.23e-05	0.00298926	1.41e-11	2.89e-09	5.98e-13	1.07e-10	0.814502	-1.54852	-2.33581	Up	Down	Down
NM_008817	18616	ENSMUST00000051209	Peg3	4939	5323	3170	6127	6980	5569	3122	3197	2465	6236	3874	5440	909	1279	1090	1880	3118	1543	0.0288463	1	0.0144281	0.999982	3.33e-06	0.00166853	3.45e-08	4.05e-05	0.000165051	0.00238714	7.65e-05	0.00104195	-0.473437	-0.828258	-1.04105	Steady	Down	Down
NM_177376	329421	ENSMUST00000060208	Myo3b	126	117	30	91	126	57	68	120	76	167	241	245	52	35	45	111	205	84	0.996435	1	0.992031	0.999982	3.55e-06	0.00170862	3.49e-07	0.00028393	0.00014791	0.00218242	7.16e-05	0.00098872	0.00245566	-1.30943	-1.64032	Steady	Down	Down
NM_001002927	18619	ENSMUST00000070375	Penk	5065	4782	7474	6262	8180	5704	6943	5697	5794	4181	4687	3830	13030	16894	12904	6002	8255	3902	0.250222	1	0.279624	0.999982	3.86e-06	0.00179105	4.51e-07	0.000317775	9.54e-06	0.000254923	3.34e-07	1.16e-05	-0.230461	0.532364	1.19374	Steady	Steady	Up
NM_001033261	216345	ENSMUST00000036044	Zfc3h1	1681	1692	1543	1611	1950	1780	1582	1545	1487	2222	1870	2141	1509	1862	1460	1627	1980	1575	0.340413	1	0.316641	0.999982	4.64e-06	0.00193109	3.46e-06	0.00125965	0.411546	0.609461	0.517106	0.69206	-0.121899	-0.438848	-0.14294	Steady	Steady	Steady
NM_011682	22288	ENSMUST00000076817	Utrn	3451	3363	2876	3503	4214	3035	3134	2884	2726	3681	4038	3946	2303	2181	2322	2861	3930	2731	0.346748	1	0.320388	0.999982	4.69e-06	0.00193109	1.05e-06	0.000528044	0.00309321	0.0217546	0.003761	0.0223664	-0.152962	-0.420952	-0.526733	Steady	Steady	Steady
NM_030014	77963	ENSMUST00000030306	Hook1	974	1055	758	905	1052	827	784	805	748	1061	994	1055	386	441	490	814	951	483	0.996208	1	0.988834	0.999982	4.72e-06	0.00193109	1.86e-05	0.00364937	0.00228133	0.0174445	0.00204242	0.0142447	0.000864923	-0.417151	-0.815746	Steady	Steady	Down
NM_028446	109181	ENSMUST00000021605	Trip11	373	436	257	511	636	437	343	319	210	494	514	591	129	177	124	258	468	194	0.0264137	1	0.0136671	0.999982	4.78e-06	0.00193109	9.5e-07	0.000528044	0.00203375	0.015933	0.00101486	0.00819891	-0.570296	-0.879058	-1.14099	Steady	Down	Down
NM_133949	84113	ENSMUST00000046575	Ptov1	4962	4916	4568	4644	4777	6585	4919	4671	4865	3845	3685	3704	5304	5043	5336	3642	3197	4656	0.338937	1	0.337877	0.999982	5.07e-06	0.00198547	3.8e-07	0.000286561	0.0137746	0.0646999	0.0053859	0.0289169	-0.147806	0.358479	0.409078	Steady	Steady	Steady
NM_007619	12402	ENSMUST00000206720	Cbl	249	256	78	296	613	142	189	75	44	424	355	478	26	19	28	59	164	52	0.149296	1	0.270916	0.999982	6.6e-06	0.00250544	0.00223942	0.0771031	0.000341111	0.00413659	0.000227921	0.00249855	-0.844458	-2.03306	-1.95322	Down	Down	Down
NM_007758	12902	ENSMUST00000082321	Cr2	72	46	11	7	29	50	7	19	14	30	95	90	9	2	7	71	104	31	0.438189	1	0.442172	0.999982	6.93e-06	0.0025544	9.71e-06	0.00270002	1.55e-07	8.11e-06	8.77e-08	3.64e-06	0.606354	-2.41993	-3.53337	Up	Down	Down
NM_020002	56739	ENSMUST00000002395	Rec8	17	113	221	8	685	690	128	40	35	538	757	159	43	179	174	1006	780	732	0.0908878	1	0.260032	0.999982	7.65e-06	0.00273978	0.00538524	0.127628	6.82e-09	5.75e-07	1.08e-11	1.34e-09	-1.99101	-2.84449	-2.71272	Down	Down	Down
NM_001081290	226562	ENSMUST00000182660	Prrc2c	5797	5781	5053	6228	7076	5438	5524	4870	4431	6941	6408	7027	3584	3729	3685	4230	5473	3900	0.233278	1	0.191249	0.999982	7.92e-06	0.00275338	1e-06	0.000528044	0.0369368	0.126726	0.0462792	0.137971	-0.175694	-0.463843	-0.34902	Steady	Steady	Steady
NM_177224	109151	ENSMUST00000048665	Chd9	748	758	677	760	904	763	768	686	651	1060	940	932	706	666	532	719	926	807	0.291886	1	0.255257	0.999982	8.13e-06	0.00275338	1.87e-05	0.00364937	0.0332597	0.118687	0.0384338	0.121099	-0.155667	-0.483042	-0.405198	Steady	Steady	Steady
NM_178364	170936	ENSMUST00000126879	Zfp369	50	37	42	78	121	72	45	18	12	102	84	103	5	4	8	24	46	19	0.00197687	1	0.00180433	0.999982	8.4e-06	0.00276931	4.96e-06	0.00163821	5.95e-05	0.00109507	0.000658933	0.00589487	-1.07389	-1.94615	-2.40698	Down	Down	Down
NM_001001737	414758	ENSMUST00000143264	Zfp950	38	45	14	42	93	48	41	21	20	80	66	115	19	38	15	21	34	35	0.0876974	1	0.080673	0.999982	8.96e-06	0.00285697	1.6e-05	0.00347384	0.471172	0.661128	0.555486	0.720568	-0.905572	-1.67128	-0.360352	Down	Down	Steady
NM_001166552	667118	ENSMUST00000190574	Zbed6	357	346	124	509	968	620	245	76	44	646	502	690	20	51	23	60	196	145	0.00149545	1	0.000311489	0.999982	9.12e-06	0.00285697	0.00456871	0.115692	0.000119377	0.00185537	3.43e-05	0.000551286	-1.33259	-2.33666	-2.13044	Down	Down	Down
NM_001040400	214133	ENSMUST00000098603	Tet2	957	1047	1300	1043	1152	1504	1024	887	830	1280	1201	1275	1186	1588	1148	1142	1505	1639	0.320227	1	0.375502	0.999982	9.99e-06	0.00305198	2.05e-05	0.00386551	0.409051	0.607635	0.499137	0.678014	-0.168251	-0.459534	-0.168134	Steady	Steady	Steady
NM_152806	67040	ENSMUST00000054014	Ddx17	2032	1990	1288	1849	2176	1680	1573	1331	1105	2186	1847	2012	991	1118	1054	1367	1803	1498	0.627519	1	0.593975	0.999982	1.15e-05	0.00337977	2.97e-06	0.00116397	0.000327814	0.00401813	0.000197091	0.00222918	-0.102143	-0.597305	-0.603154	Steady	Down	Down
NM_009425	22035	ENSMUST00000046383	Tnfsf10	397	373	259	399	395	236	437	378	372	580	569	546	420	497	523	763	2333	630	0.989128	1	0.997625	0.999982	1.16e-05	0.00337977	3.61e-05	0.00560874	0.00187072	0.014969	0.0224302	0.0822625	-0.00388415	-0.519014	-1.41815	Steady	Steady	Down
NM_001164805	330267	ENSMUST00000119581	Thsd7a	457	440	435	554	455	353	523	468	434	646	684	861	429	433	479	708	825	625	0.851028	1	0.868042	0.999982	1.3e-05	0.00369811	1.01e-05	0.00274144	8.22e-05	0.00140135	4.02e-05	0.000617383	-0.0392564	-0.625627	-0.728558	Steady	Down	Down
NM_010591	16476	ENSMUST00000107094	Jun	999	922	1210	1356	1257	1558	1554	1541	1550	1064	1265	1160	2377	3138	2115	1475	1564	1054	0.00281346	1	0.00630265	0.999982	1.37e-05	0.00382314	2.31e-05	0.00412889	9.75e-05	0.00159561	9.47e-06	0.000194429	-0.420411	0.407597	0.856007	Steady	Steady	Up
NM_001290421	192176	ENSMUST00000033699	Flna	8	7	3	7	12	1	3	5	4	15	19	19	1	1	4	8	18	5	0.84415	1	0.884404	0.999982	1.47e-05	0.00400915	0.00527517	NA	0.00385982	0.0253949	0.0469281	NA	-0.15145	-2.11369	-2.34376	Steady	Down	Down
NM_013468	107765	ENSMUST00000025718	Ankrd1	9	16	23	94	12	24	74	39	55	12	24	14	742	667	335	18	23	28	0.0567775	1	0.0701031	0.999982	1.58e-05	0.00411984	0.000135463	0.0139014	9.79e-30	1.75e-26	2.04e-42	3.06e-39	-1.45436	1.73464	4.61469	Down	Up	Up
NM_138756	192287	ENSMUST00000085206	Slc25a36	1361	1409	1388	1261	1389	1544	1354	1301	1174	1695	1611	1712	817	1142	824	1107	1691	1134	0.900622	1	0.922312	0.999982	1.61e-05	0.00411984	2.34e-05	0.00412889	0.0190537	0.0809653	0.0203165	0.0767889	-0.0151227	-0.395063	-0.541136	Steady	Steady	Steady
NM_177263	320799	ENSMUST00000109460	Zhx3	415	510	292	461	537	357	468	421	328	583	656	661	140	183	229	520	625	310	0.562376	1	0.520313	0.999982	1.61e-05	0.00411984	1.24e-05	0.00298926	6.9e-06	0.000194636	1.67e-06	4.68e-05	-0.154456	-0.647403	-1.44305	Steady	Down	Down
NM_001081112	232339	ENSMUST00000112830	Ankrd26	441	350	233	440	402	262	329	292	261	465	405	512	147	246	139	234	316	147	0.721641	1	0.692752	0.999982	1.7e-05	0.00425065	1.72e-05	0.00357026	0.23705	0.435391	0.239943	0.429559	-0.10945	-0.652664	-0.433532	Steady	Down	Steady
NM_175091	21951	ENSMUST00000033929	Tnks	813	798	552	1027	1223	675	820	604	455	1035	1084	1204	142	133	190	431	853	268	0.0918995	1	0.066612	0.999982	1.74e-05	0.00426492	1.71e-06	0.000754432	1.92e-05	0.000460137	2.5e-06	6.41e-05	-0.437284	-0.8274	-1.78435	Steady	Down	Down
NM_029870	77128	ENSMUST00000062519	Crebrf	603	634	1097	567	766	1502	671	547	588	877	777	882	586	668	538	715	969	625	0.422663	1	0.580102	0.999982	1.82e-05	0.00437404	3.72e-05	0.00561173	0.0573249	0.170897	0.0671454	0.180895	-0.286345	-0.494991	-0.408045	Steady	Steady	Steady
NM_001081477	382236	ENSMUST00000150434	Brwd3	192	183	132	202	240	145	124	124	137	269	207	212	105	101	114	147	181	83	0.465245	1	0.415571	0.999982	1.99e-05	0.00466111	1.12e-05	0.00296917	0.249596	0.449884	0.268437	0.460072	-0.213196	-0.842043	-0.404777	Steady	Down	Steady
NM_146015	216616	ENSMUST00000020759	Efemp1	318	263	350	961	618	240	785	786	821	344	603	389	2065	1486	1190	590	763	541	0.0233247	1	0.0904783	0.999982	2.01e-05	0.00466111	2.75e-06	0.00116394	2.01e-07	9.93e-06	7.22e-09	4.12e-07	-0.982958	0.834589	1.28337	Down	Up	Up
NM_030035	224139	ENSMUST00000039855	Golgb1	2790	2599	2388	2954	3371	2939	2606	2293	2225	3095	3073	3132	2222	2712	2145	2510	2714	2739	0.0477042	1	0.0288668	0.999982	2.09e-05	0.00475917	8.63e-06	0.0024666	0.164754	0.345881	0.205782	0.389627	-0.255023	-0.389696	-0.210469	Steady	Steady	Steady
NM_173018	270163	ENSMUST00000136740	Myo9a	2036	2124	1817	2101	2267	1897	2136	2136	2051	2664	2617	3134	2632	3148	2578	2752	3009	3570	0.60264	1	0.582326	0.999982	2.29e-05	0.00510902	8.48e-06	0.0024666	0.216132	0.410479	0.288097	0.482125	-0.0708816	-0.417375	-0.198743	Steady	Steady	Steady
NM_183183	243385	ENSMUST00000051065	Gprin3	12	5	0	16	23	6	5	2	7	23	18	18	8	3	2	5	6	3	0.126539	1	0.203332	0.999982	2.32e-05	0.00510902	0.0054473	NA	0.843718	0.92044	0.92721	NA	-1.37808	-2.05185	-0.14287	Down	Down	Steady
NM_153598	100727	ENSMUST00000031181	Ugt2b34	178	285	281	175	332	319	207	171	183	270	321	349	184	288	355	729	446	778	0.613719	1	0.606159	0.999982	2.43e-05	0.00524102	1.21e-05	0.00298926	2.51e-05	0.000568597	1.36e-05	0.000257672	-0.153956	-0.74972	-1.28041	Steady	Down	Down
NM_001081101	71101	ENSMUST00000087864	Uvssa	873	853	651	865	1161	707	641	652	601	985	762	960	685	827	621	657	869	789	0.362105	1	0.333051	0.999982	2.69e-05	0.00570848	3e-05	0.00480891	0.405308	0.603793	0.501427	0.679738	-0.203162	-0.520002	-0.158914	Steady	Steady	Steady
NM_001039093	216810	ENSMUST00000102682	Tom1l2	31	17	4	27	40	15	24	18	16	63	43	47	4	15	6	31	40	28	0.353706	1	0.366478	0.999982	2.82e-05	0.00589302	0.000660104	0.0391884	0.000306609	0.00384089	0.00207992	0.0144012	-0.64647	-1.3986	-2.01201	Down	Down	Down
NM_194462	100986	ENSMUST00000044492	Akap9	1865	1872	1660	1981	2401	1968	1723	1606	1551	2101	2012	2108	1261	1485	1305	1590	1845	1382	0.0860534	1	0.0674063	0.999982	3.12e-05	0.00640316	2.97e-05	0.00480891	0.0884684	0.229213	0.104173	0.246143	-0.237251	-0.355333	-0.292099	Steady	Steady	Steady
NM_172053	271127	ENSMUST00000080145	Adamts16	1614	1929	1616	1525	1583	1711	1517	1257	1268	1908	1666	1955	1875	2760	2461	2816	2217	2611	0.461209	1	0.422441	0.999982	3.4e-05	0.00678846	2.82e-05	0.00472313	0.416531	0.614519	0.534155	0.703657	0.0966532	-0.457129	-0.148738	Steady	Steady	Steady
NM_001081177	16554	ENSMUST00000100473	Kif13b	560	604	246	703	684	274	593	576	463	740	768	930	164	177	188	699	850	360	0.590609	1	0.673394	0.999982	3.52e-05	0.00678846	2.5e-05	0.00433324	6.07e-09	5.32e-07	2.68e-10	2.25e-08	-0.235507	-0.583765	-1.89556	Steady	Steady	Down
NM_028319	72672	ENSMUST00000050092	Zfp518a	717	747	809	614	646	787	621	642	538	907	806	788	498	617	502	582	710	523	0.311082	1	0.296945	0.999982	3.56e-05	0.00678846	5.66e-05	0.0076519	0.294865	0.496675	0.355182	0.549525	0.147287	-0.478358	-0.208806	Steady	Steady	Steady
NM_173368	71389	ENSMUST00000039782	Chd6	4	1	1	3	22	3	2	1	2	17	6	16	0	0	0	0	3	8	0.0319599	1	0.116752	0.999982	3.6e-05	0.00678846	0.00789067	NA	0.00133497	0.0118352	0.214869	NA	-2.15539	-2.87784	-4.93783	Down	Down	Down
NM_178778	320271	ENSMUST00000038874	Scai	1035	1049	1005	988	1152	991	977	867	838	1224	1098	1291	824	994	716	829	1045	904	0.856919	1	0.874774	0.999982	3.63e-05	0.00678846	6.65e-05	0.00817738	0.353826	0.557507	0.44132	0.62943	-0.0233087	-0.43494	-0.173593	Steady	Steady	Steady
NM_175501	239337	ENSMUST00000061318	Adamts12	260	231	138	253	263	212	222	169	169	290	314	325	39	21	40	229	349	121	0.474173	1	0.413955	0.999982	3.63e-05	0.00678846	1.9e-05	0.00364937	2.78e-09	2.75e-07	3.05e-11	3.33e-09	-0.208823	-0.735231	-2.84544	Steady	Down	Down
NM_199079	67040	ENSMUST00000054014	Ddx17	1020	1088	335	1284	1537	682	803	503	256	1459	1127	1523	57	82	96	492	980	315	0.257336	1	0.385688	0.999982	3.79e-05	0.00682482	0.00310417	0.0909777	2.82e-11	5.48e-09	1.16e-14	2.89e-12	-0.514419	-1.39975	-2.97176	Steady	Down	Down
NM_027444	70508	ENSMUST00000138166	Bbx	1301	1343	1302	1194	1547	1612	1085	1002	891	1553	1257	1335	825	921	853	911	1304	905	0.308657	1	0.325183	0.999982	3.83e-05	0.00682482	3.66e-05	0.00560874	0.114279	0.272422	0.146895	0.311869	-0.143451	-0.481832	-0.305947	Steady	Steady	Steady
NM_145997	214899	ENSMUST00000005108	Kdm5a	1677	1682	1810	1517	1765	2079	1377	1376	1195	1902	1615	1767	1104	1240	1023	1215	1581	1010	0.680166	1	0.71494	0.999982	3.85e-05	0.00682482	3.4e-05	0.00536998	0.282462	0.484661	0.348023	0.542017	-0.055552	-0.425249	-0.219323	Steady	Steady	Steady
NM_007923	13714	ENSMUST00000086556	Elk4	258	285	163	338	450	250	219	127	87	352	325	346	40	36	51	90	233	61	0.0747613	1	0.0466254	0.999982	3.88e-05	0.00682482	1.66e-06	0.000754432	0.00204399	0.0160032	0.00119389	0.00938694	-0.555335	-1.24474	-1.63999	Steady	Down	Down
NM_009180	20446	ENSMUST00000079545	St6galnac2	747	705	950	961	906	822	1388	1249	1418	932	955	1113	2061	2408	1473	1016	938	995	0.259566	1	0.299106	0.999982	3.92e-05	0.00682482	5.98e-05	0.00776324	1.99e-06	6.78e-05	8.78e-08	3.64e-06	-0.172529	0.429247	0.970829	Steady	Steady	Up
NM_019933	19258	ENSMUST00000064091	Ptpn4	109	116	55	128	144	102	84	50	50	142	112	164	37	38	29	42	98	56	0.251283	1	0.203938	0.999982	4.25e-05	0.00724652	2.97e-05	0.00480891	0.0304697	0.111464	0.0370047	0.118061	-0.414172	-1.18753	-0.953811	Steady	Down	Down
NM_001081409	239510	ENSMUST00000048188	Phf20l1	1519	1645	1605	1497	1842	1887	1388	1389	1248	1765	1635	1803	1826	1848	1411	1325	1553	1682	0.293574	1	0.309895	0.999982	4.28e-05	0.00724652	5.04e-05	0.00719885	0.504805	0.68863	0.340274	0.534532	-0.134745	-0.375219	0.117754	Steady	Steady	Steady
NM_010935	18169	ENSMUST00000042747	Npy6r	5	3	3	50	29	1	64	64	47	25	28	18	855	945	500	81	127	113	0.00656147	1	0.0258766	0.999982	4.48e-05	0.0074338	0.000650965	0.0391884	5.04e-19	3.06e-16	7.36e-25	5.19e-22	-2.83663	1.29223	2.80011	Down	Up	Up
NM_144902	229782	ENSMUST00000029569	Slc35a3	919	908	589	932	876	702	812	907	842	1102	1062	1239	521	613	590	969	1265	709	0.804351	1	0.788639	0.999982	4.51e-05	0.0074338	8.02e-05	0.0094216	0.000464961	0.00527626	0.000414698	0.00406913	-0.0551584	-0.414942	-0.815122	Steady	Steady	Down
NM_001033536	319758	ENSMUST00000163401	Rfx7	1679	1741	1667	1591	1771	1979	1339	1254	1105	1657	1550	1668	915	1134	1039	1112	1245	1005	0.55454	1	0.562346	0.999982	5e-05	0.00813435	6.23e-05	0.00784706	0.324791	0.528672	0.413526	0.606825	-0.0723987	-0.403546	-0.164868	Steady	Steady	Steady
NM_173444	269198	ENSMUST00000160834	Nbeal1	176	190	112	222	278	111	205	175	133	303	274	325	99	150	128	165	299	110	0.358192	1	0.309321	0.999982	5.17e-05	0.00822108	1.58e-05	0.00347384	0.105032	0.257634	0.0996022	0.239305	-0.356006	-0.81852	-0.651602	Steady	Down	Down
NM_007725	12798	ENSMUST00000004784	Cnn2	3928	4128	4697	4710	4813	3808	5758	4870	5069	3728	4208	3939	7676	9663	9412	5324	5011	5914	0.600445	1	0.639748	0.999982	5.18e-05	0.00822108	1.33e-05	0.00313263	6.64e-06	0.000188723	1.98e-07	7.31e-06	-0.0723818	0.397139	0.678362	Steady	Steady	Up
NM_001163610	100042480	ENSMUST00000101339	Nhsl2	627	635	533	636	614	579	519	547	576	767	674	791	374	350	362	477	633	419	0.852582	1	0.845958	0.999982	5.53e-05	0.00866456	0.000113948	0.0122901	0.0143359	0.0667482	0.0132339	0.0562086	-0.0295563	-0.447897	-0.535754	Steady	Steady	Steady
NM_013791	27418	ENSMUST00000026699	Mkln1	1080	1062	903	1167	1232	870	995	969	1015	1278	1201	1279	626	676	693	1133	1182	823	0.55025	1	0.540085	0.999982	5.79e-05	0.00888684	0.000175091	0.0166731	0.00024747	0.00325294	0.000221948	0.00245022	-0.106372	-0.340279	-0.696198	Steady	Steady	Down
NM_001135192	211914	ENSMUST00000064595	Asap2	2	5	1	7	12	6	3	0	2	11	10	11	1	2	6	7	6	3	0.0224854	1	0.132309	0.999982	5.82e-05	0.00888684	0.0207591	NA	0.265049	0.466003	0.500884	NA	-1.60004	-2.59585	-0.8478	Down	Down	Down
NM_001040459	208431	ENSMUST00000103005	Shroom4	330	359	98	530	492	164	422	328	208	555	598	655	43	47	49	321	643	143	0.290069	1	0.414793	0.999982	5.98e-05	0.00893087	6.46e-06	0.00206815	7.51e-09	6.17e-07	2.01e-11	2.27e-09	-0.588299	-0.920765	-3.03691	Down	Down	Down
NM_001081383	231051	ENSMUST00000045291	Kmt2c	1195	1337	1134	1359	1496	1503	1263	1193	1042	1644	1504	1488	1031	1141	897	1060	1453	1100	0.0518572	1	0.0366949	0.999982	6.05e-05	0.00893087	7.49e-05	0.00899644	0.145051	0.317222	0.179089	0.355891	-0.251192	-0.411194	-0.276899	Steady	Steady	Steady
NM_008496	16858	ENSMUST00000081457	Lgals7	24	29	10	29	15	17	21	29	28	10	0	4	221	246	110	6	3	12	0.927513	1	0.935758	0.999982	6.13e-05	0.00893087	0.00282445	NA	2.01e-17	1e-14	3.41e-23	1.7e-20	0.048789	2.44266	4.71973	Steady	Up	Up
NM_020506	57258	ENSMUST00000174545	Xpo4	214	225	89	238	353	155	164	144	97	275	227	264	32	34	39	60	141	65	0.252667	1	0.193583	0.999982	6.19e-05	0.00893087	1.52e-05	0.00347384	0.00209885	0.0163205	0.00202443	0.0141439	-0.494249	-0.923355	-1.38208	Steady	Down	Down
NM_177178	320506	ENSMUST00000090380	Lmbrd2	163	170	75	143	263	115	168	125	74	240	260	346	8	18	9	120	153	60	0.420455	1	0.365221	0.999982	6.2e-05	0.00893087	4.35e-06	0.00153316	1.28e-09	1.47e-07	7.61e-11	7.61e-09	-0.348341	-1.20878	-3.28108	Steady	Down	Down
NM_177185	320538	ENSMUST00000160583	Ubn2	1282	1271	1245	1314	1529	1333	1207	1240	1005	1502	1498	1626	1045	1107	884	1196	1400	1110	0.253559	1	0.227968	0.999982	6.47e-05	0.00917664	6.24e-05	0.00784706	0.0585747	0.173139	0.0662169	0.179272	-0.14079	-0.42703	-0.328975	Steady	Steady	Steady
NM_173753	216742	ENSMUST00000046835	Fnip1	634	623	802	607	628	848	651	631	561	872	775	830	462	606	503	562	852	598	0.900572	1	0.931438	0.999982	6.52e-05	0.00917664	0.000134742	0.0139014	0.0736788	0.202052	0.0861214	0.215285	-0.022043	-0.431358	-0.399378	Steady	Steady	Steady
NM_001163314	241062	ENSMUST00000097739	Pgap1	772	695	515	818	904	662	772	728	698	956	988	907	559	604	588	730	1044	608	0.205844	1	0.167702	0.999982	7.22e-05	0.0100478	0.000209266	0.0186313	0.0313834	0.113723	0.0370358	0.118061	-0.26733	-0.380332	-0.487135	Steady	Steady	Steady
NM_001290729	270627	ENSMUST00000118878	Taf1	1520	1462	1345	1419	1457	1282	1393	1367	1111	1753	1642	1838	1400	1540	1154	1111	1420	1127	0.677826	1	0.608331	0.999982	7.93e-05	0.0109232	5.79e-05	0.0076519	0.512559	0.695724	0.340079	0.53439	0.053935	-0.439638	0.12127	Steady	Steady	Steady
NM_026046	67230	ENSMUST00000072222	Zfp329	754	698	554	628	801	702	671	626	582	845	793	839	567	554	487	643	726	571	0.633727	1	0.606914	0.999982	8.15e-05	0.0110964	0.000204815	0.0186313	0.0872629	0.227265	0.09523	0.232386	-0.0869816	-0.403587	-0.312094	Steady	Steady	Steady
NM_001276767	70579	ENSMUST00000191896	Zc3h11a	26	27	19	39	48	43	22	15	8	39	42	47	6	12	10	19	25	12	0.0163134	1	0.0325618	0.999982	8.37e-05	0.0112756	0.00158544	0.0634777	0.0517502	0.158852	0.144444	0.308549	-0.850121	-1.50529	-1.03403	Down	Down	Down
NM_001033422	331401	ENSMUST00000047037	Thoc2	1897	1922	1832	1818	2100	1818	1738	1639	1525	2286	1925	2231	1498	1649	1313	1366	1830	1357	0.834943	1	0.849614	0.999982	8.85e-05	0.0117965	6.02e-05	0.00776324	0.700532	0.831719	0.8578	0.92119	-0.0252663	-0.399053	-0.0714098	Steady	Steady	Steady
NM_011916	24127	ENSMUST00000034981	Xrn1	206	244	162	335	402	254	234	122	129	344	280	399	33	78	78	122	216	89	0.00945977	1	0.0036652	0.999982	9.14e-05	0.0120487	8.29e-06	0.0024666	0.00934489	0.0489685	0.00670939	0.0339691	-0.696724	-1.08181	-1.22099	Down	Down	Down
NM_007666	12563	ENSMUST00000036439	Cdh6	461	488	290	572	597	290	524	391	294	696	635	704	96	178	228	427	534	203	0.470453	1	0.422784	0.999982	9.26e-05	0.0120867	2.31e-05	0.00412889	0.00319204	0.0222148	0.00148722	0.0111509	-0.237757	-0.755937	-1.2602	Steady	Down	Down
NM_031184	83396	ENSMUST00000014447	Glis2	2832	3086	2837	3893	3605	2306	5091	4454	4949	2927	3664	3855	6076	6386	5995	4808	4846	4974	0.399994	1	0.390379	0.999982	9.42e-05	0.0121385	1.9e-05	0.00364937	0.0209129	0.0867799	0.000614793	0.00558813	-0.17074	0.466919	0.29472	Steady	Steady	Steady
NM_138679	192195	ENSMUST00000090933	Ash1l	2012	1868	1480	2070	2267	1581	2121	1929	1702	2513	2451	2582	1139	1248	1295	1879	2154	1448	0.445829	1	0.418046	0.999982	9.74e-05	0.0121385	5.28e-05	0.00734087	0.00096557	0.00908359	0.000895991	0.00745457	-0.145262	-0.396596	-0.616943	Steady	Steady	Down
NM_177338	219150	ENSMUST00000067843	Hmbox1	293	303	135	395	471	164	333	252	170	470	422	498	78	75	77	193	243	117	0.269774	1	0.207384	0.999982	9.75e-05	0.0121385	1.72e-05	0.00357026	0.000158556	0.00231225	6.48e-05	0.000914764	-0.494018	-0.884955	-1.30794	Steady	Down	Down
NM_018866	55985	ENSMUST00000023840	Cxcl13	19	34	39	35	17	28	25	15	20	43	59	45	57	106	142	229	66	365	0.670768	1	0.682346	0.999982	9.77e-05	0.0121385	0.00169468	0.065393	0.0458947	0.146627	0.0312076	0.104652	0.190627	-1.29316	-1.15067	Steady	Down	Down
NM_008721	18146	ENSMUST00000071442	Npdc1	553	553	785	634	655	706	782	779	803	579	641	505	1788	1570	1530	960	712	1274	0.610735	1	0.663699	0.999982	9.89e-05	0.0121385	0.000172423	0.0165682	0.001708	0.0140607	0.000593645	0.00542884	-0.0861912	0.449331	0.69263	Steady	Steady	Up
NM_010594	16483	ENSMUST00000048032	Kap	3733	4945	2982	2646	4526	4003	6745	8958	5802	14137	9132	14045	9080	2123	8470	22560	15979	25349	0.79011	1	0.78569	0.999982	9.97e-05	0.0121385	0.00295526	0.0892488	0.000200488	0.00278438	0.0075791	0.0371792	0.065656	-0.798763	-1.73751	Steady	Down	Down
NM_010436	15270	ENSMUST00000052686	H2afx	1546	1295	2381	1548	1347	1858	1754	1690	1938	1376	1467	1347	1698	1866	2054	1198	797	1132	0.568484	1	0.544229	0.999982	0.000100341	0.0121385	0.000128098	0.0136767	2.75e-05	0.000610924	4.26e-06	9.84e-05	0.124315	0.355738	0.804725	Steady	Steady	Up
NM_009530	22589	ENSMUST00000113573	Atrx	4262	4233	4314	4090	5106	4977	3779	3585	3220	4812	4265	4628	2804	3651	2928	3037	3888	3094	0.22008	1	0.218016	0.999982	0.000100775	0.0121385	2.57e-05	0.00438573	0.431123	0.626529	0.550034	0.717012	-0.149093	-0.377699	-0.13659	Steady	Steady	Steady
NM_197999	72361	ENSMUST00000043183	Ces2g	25	2	3	76	27	12	33	49	63	3	20	5	51	23	21	14	15	15	0.0509022	1	0.0644326	0.999982	0.000106108	0.0126271	0.000272408	0.0227203	0.0392872	0.131873	0.0568875	0.160401	-1.92956	2.35104	1.06629	Down	Up	Up
NM_139309	246179	ENSMUST00000061771	Fktn	232	243	182	306	295	209	286	249	211	401	363	375	70	69	117	202	327	148	0.226711	1	0.171776	0.999982	0.000106847	0.0126271	9.31e-05	0.0103725	0.000210365	0.00289269	8.94e-05	0.00119429	-0.305149	-0.615201	-1.44729	Steady	Down	Down
NM_001045536	195018	ENSMUST00000069395	Zzef1	1045	1071	842	1267	1339	1221	1068	1025	987	1361	1238	1292	1167	1338	1156	1187	1244	1293	0.0124103	1	0.00606611	0.999982	0.000110404	0.0129255	0.000254738	0.0217144	0.663135	0.807327	0.841396	0.911988	-0.372755	-0.342209	-0.0652628	Steady	Steady	Steady
NM_001166581	100042165	ENSMUST00000096452	BC005561	116	117	104	138	188	122	98	70	41	149	154	168	65	72	65	72	111	78	0.13116	1	0.0978747	0.999982	0.000128711	0.0147923	4.61e-05	0.00676709	0.215721	0.410372	0.238546	0.428325	-0.41426	-1.17556	-0.41104	Steady	Down	Steady
NM_144860	225164	ENSMUST00000165555	Mib1	438	483	273	617	823	345	459	267	228	594	575	615	98	94	101	191	362	160	0.0971591	1	0.0631024	0.999982	0.000128656	0.0147923	1.61e-05	0.00347384	0.000255984	0.00333685	0.000109062	0.00139546	-0.580873	-0.908169	-1.32598	Steady	Down	Down
NM_053116	93735	ENSMUST00000031681	Wnt16	24	20	25	23	18	25	41	44	39	18	20	17	17	10	38	71	35	36	0.875627	1	0.888789	0.999982	0.000141698	0.0161369	0.00509584	0.123823	0.0438775	0.14225	0.0591918	0.165112	0.0586373	1.16244	-1.16697	Steady	Up	Down
NM_201406	276846	ENSMUST00000048073	Pigs	1504	1629	1682	1648	1670	1493	1693	1765	1805	1337	1414	1450	1535	1623	1700	1645	1529	1481	0.967406	1	0.984507	0.999982	0.000149847	0.0169111	0.000180024	0.0168538	0.888278	0.942047	0.609066	0.76286	-0.00485006	0.31997	0.0201057	Steady	Steady	Steady
NM_021523	59026	ENSMUST00000026292	Huwe1	8562	8792	8173	8888	10097	8673	8368	7618	7383	9989	9365	9891	6132	7168	6288	6921	8185	7007	0.331534	1	0.26428	0.999982	0.000152663	0.0170751	2.33e-05	0.00412889	0.141068	0.311778	0.167899	0.34055	-0.119232	-0.328692	-0.216518	Steady	Steady	Steady
NM_183225	329908	ENSMUST00000094933	Usp24	2462	2523	2368	2735	2872	2533	2223	2047	1949	2944	2472	2647	2187	2443	2126	2212	2582	2385	0.199593	1	0.14601	0.999982	0.00015802	0.0175178	8.33e-05	0.00967448	0.375718	0.577286	0.480705	0.662891	-0.150757	-0.379605	-0.12864	Steady	Steady	Steady
NM_008514	16974	ENSMUST00000032322	Lrp6	3518	3648	3225	3467	3743	3432	3321	3197	2845	4108	3792	4016	2363	2432	2680	3367	3399	2522	0.756745	1	0.740489	0.999982	0.000161562	0.0177534	4.91e-05	0.00710408	0.0336133	0.119398	0.0447886	0.135155	-0.0371272	-0.352735	-0.355988	Steady	Steady	Steady
NM_009902	12739	ENSMUST00000094245	Cldn3	461	473	622	616	578	544	512	531	645	432	353	284	876	1138	933	521	445	473	0.317287	1	0.335781	0.999982	0.000177189	0.0190405	8.84e-05	0.0101584	2.41e-08	1.7e-06	1.6e-10	1.41e-08	-0.169127	0.65356	0.992882	Steady	Up	Up
NM_181595	243725	ENSMUST00000035813	Ppp1r9a	1908	1701	1704	1720	2048	2103	1556	1482	1387	2123	1704	1996	1451	1974	1313	1301	1454	1558	0.255937	1	0.251198	0.999982	0.000177396	0.0190405	0.0001311	0.0138573	0.620426	0.775425	0.456969	0.642493	-0.146089	-0.400969	0.0953357	Steady	Steady	Steady
NM_011083	18704	ENSMUST00000170430	Pik3c2a	1627	1538	1417	1741	1848	1335	1531	1552	1313	1857	1823	1990	1242	1414	1078	1280	1758	1341	0.503573	1	0.495185	0.999982	0.000177835	0.0190405	0.000144785	0.0145039	0.157436	0.335408	0.191106	0.370815	-0.108554	-0.371938	-0.271334	Steady	Steady	Steady
NM_008055	14366	ENSMUST00000058755	Fzd4	1444	1616	1188	1663	1700	1485	1475	1284	938	1969	1686	1902	350	336	525	1344	1891	805	0.230492	1	0.19382	0.999982	0.000189854	0.0201551	4.08e-05	0.00607708	5.28e-08	3.36e-06	4.36e-09	2.74e-07	-0.191825	-0.59253	-1.78359	Steady	Down	Down
NM_001081269	234135	ENSMUST00000084026	Nsd3	944	936	958	913	843	1038	864	786	724	1080	964	1054	803	830	734	798	916	942	0.882351	1	0.851341	0.999982	0.000206207	0.0217072	0.00037967	0.0282894	0.193382	0.38252	0.237369	0.427043	0.0191529	-0.388965	-0.206458	Steady	Steady	Steady
NM_008739	18193	ENSMUST00000099490	Nsd1	5047	5008	4340	5175	6122	5005	4370	4036	3756	5244	4926	5105	3806	4175	3884	4035	4326	4243	0.194906	1	0.152719	0.999982	0.000211975	0.0221284	5.74e-05	0.0076519	0.329276	0.533546	0.403606	0.597608	-0.181847	-0.3338	-0.128149	Steady	Steady	Steady
NM_177290	320910	ENSMUST00000026360	Itgb8	45	61	25	85	84	20	81	73	48	150	105	229	3	6	12	36	108	12	0.369763	1	0.348218	0.999982	0.00022076	0.0228551	5.71e-05	0.0076519	0.000701416	0.00715525	0.000680992	0.0060301	-0.530242	-1.26356	-2.92191	Steady	Down	Down
NM_001166067	232156	ENSMUST00000039212	Slc4a5	126	144	78	61	98	108	71	89	85	141	132	146	45	83	44	156	225	90	0.2791	1	0.252951	0.999982	0.000226125	0.0230304	0.000501079	0.0348448	0.000789914	0.00775422	0.000357419	0.00360092	0.38857	-0.778151	-1.49597	Steady	Down	Down
NM_001110013	237500	ENSMUST00000058154	Tmtc3	907	856	823	864	836	693	823	824	780	1017	1006	1004	699	780	751	683	877	664	0.477099	1	0.404742	0.999982	0.00022613	0.0230304	0.000653772	0.0391884	0.830625	0.912354	0.983189	0.990792	0.106951	-0.323698	-0.0382788	Steady	Steady	Steady
NM_011465	20739	ENSMUST00000027817	Spta1	5	7	7	9	2	2	1	4	4	18	8	18	3	8	10	3	8	8	0.456278	1	0.5964	0.999982	0.000230182	0.0232539	0.0141023	NA	0.879118	0.937814	0.883702	NA	0.523898	-2.24739	0.100201	Steady	Down	Steady
NM_010568	16337	ENSMUST00000091291	Insr	1585	1529	1454	1447	1780	1496	1504	1541	1529	2015	1733	2156	1773	1582	1330	1642	1974	1756	0.699691	1	0.703153	0.999982	0.000238281	0.0238796	0.000180994	0.0168538	0.164861	0.346032	0.207066	0.391299	-0.0513248	-0.373214	-0.237631	Steady	Steady	Steady
NM_013598	17311	ENSMUST00000105283	Kitl	1206	1128	1353	983	1078	1522	1138	969	1009	1363	1233	1459	820	765	806	1023	1034	1010	0.824395	1	0.818139	0.999982	0.000242081	0.0240679	0.000350535	0.0270449	0.00606274	0.0358922	0.00358	0.0215898	0.0382907	-0.38523	-0.400038	Steady	Steady	Steady
NM_172643	226470	ENSMUST00000039867	Zbtb41	966	862	695	1039	922	814	1038	848	862	1149	1178	1287	724	658	667	962	1173	693	0.445069	1	0.411698	0.999982	0.000247787	0.0243047	0.000384265	0.0282894	0.0200213	0.0839942	0.0237958	0.0859819	-0.1395	-0.400494	-0.507548	Steady	Steady	Steady
NM_013803	12374	ENSMUST00000063597	Casr	215	278	84	237	294	75	456	388	310	530	560	671	119	109	184	457	836	378	0.903576	1	0.922082	0.999982	0.000249091	0.0243047	0.000145451	0.0145039	1.62e-08	1.23e-06	6.41e-10	4.93e-08	-0.0682235	-0.614541	-2.06444	Steady	Down	Down
NM_172806	238386	ENSMUST00000045652	Btbd7	730	754	458	780	874	440	746	579	493	874	850	942	228	214	270	504	818	238	0.717985	1	0.692087	0.999982	0.000252192	0.0243047	0.000149172	0.014736	0.00362452	0.0243042	0.00179152	0.0129155	-0.11015	-0.557308	-1.17733	Steady	Steady	Down
NM_011402	20531	ENSMUST00000094787	Slc34a2	215	243	106	229	244	89	180	184	238	300	354	296	192	139	171	265	370	198	0.991196	1	0.988371	0.999982	0.000252224	0.0243047	0.000135257	0.0139014	0.0114642	0.0566515	0.00880271	0.0416314	0.00503035	-0.663448	-0.772996	Steady	Down	Down
NM_010516	16007	ENSMUST00000029846	Cyr61	582	660	1174	1102	695	2468	1413	1267	1469	722	964	1116	5327	6901	3886	1422	1357	1298	0.0579158	1	0.186436	0.999982	0.00025936	0.0248016	9.32e-05	0.0103725	1.16e-18	6.62e-16	2.43e-23	1.27e-20	-0.82643	0.560588	1.94223	Down	Steady	Up
NM_010636	16597	ENSMUST00000097079	Klf12	171	186	143	153	192	175	219	148	129	286	273	313	119	95	100	165	259	186	0.812192	1	0.789632	0.999982	0.000263313	0.0249325	7.74e-05	0.00919552	0.000719389	0.00726983	0.000336372	0.00343214	-0.0570229	-0.818749	-0.998506	Steady	Down	Down
NM_029568	76293	ENSMUST00000064783	Mfap4	2403	2022	2575	2330	2139	2584	2801	2970	2895	2402	2340	2294	4962	7648	6007	2427	1715	3429	0.897045	1	0.940381	0.999982	0.00026471	0.0249325	8.98e-05	0.0102096	1.9e-06	6.55e-05	1.46e-07	5.66e-06	-0.0167201	0.295595	1.25942	Steady	Steady	Up
NM_153178	239528	ENSMUST00000044113	Ago2	672	663	355	887	1001	417	761	385	322	970	915	1104	132	93	180	387	548	229	0.226023	1	0.168845	0.999982	0.000271923	0.0254207	0.00944846	0.174294	4.58e-05	0.000888598	1.15e-05	0.000227295	-0.448391	-1.03114	-1.56755	Steady	Down	Down
NM_008184	14867	ENSMUST00000106685	Gstm6	22	51	46	26	78	87	39	34	30	95	70	57	12	67	56	64	53	99	0.193689	1	0.19346	0.999982	0.000279769	0.0259557	0.0010909	0.0512479	0.220504	0.415689	0.225779	0.41383	-0.681136	-1.10997	-0.718023	Down	Down	Down
NM_028194	72313	ENSMUST00000101127	Fryl	1566	1540	1518	1523	1714	1999	1392	1387	1267	1710	1583	1798	1387	1567	1267	1262	1569	1221	0.165086	1	0.173436	0.999982	0.000283043	0.0259557	0.000326228	0.0255425	0.920897	0.960459	0.711755	0.831051	-0.181062	-0.336352	0.0173329	Steady	Steady	Steady
NM_001024624	382253	ENSMUST00000087104	Cdkl5	23	20	11	19	36	7	28	13	18	56	36	84	11	15	11	22	33	9	0.751153	1	0.770825	0.999982	0.000283862	0.0259557	0.000657464	0.0391884	0.150751	0.325302	0.246641	0.4371	-0.199721	-1.57646	-0.829042	Steady	Down	Down
NM_027381	70312	ENSMUST00000050867	Cactin	1074	1012	1054	1041	967	1113	1122	1046	1178	819	897	912	997	1202	1186	965	772	1034	0.967479	1	0.932142	0.999982	0.000304949	0.0276819	0.000690421	0.0399563	0.151678	0.326865	0.0813123	0.206668	0.00492285	0.343007	0.24832	Steady	Steady	Steady
NM_175537	245007	ENSMUST00000093798	Zbtb38	246	252	168	307	298	178	238	276	166	355	400	367	106	103	93	251	367	148	0.432627	1	0.383388	0.999982	0.000315867	0.0284667	0.000102347	0.0111526	0.000146474	0.00216889	5.07e-05	0.000749741	-0.236009	-0.726395	-1.38572	Steady	Down	Down
NM_021487	66240	ENSMUST00000134825	Kcne1l	203	161	198	292	263	191	287	309	321	156	226	193	231	352	254	235	275	227	0.0944961	1	0.067745	0.999982	0.00032265	0.0287397	0.000153317	0.0150052	0.575933	0.74563	0.418792	0.610814	-0.417154	0.667695	0.14147	Steady	Up	Steady
NM_030138	78618	ENSMUST00000058033	Acap2	1327	1275	1215	1501	1506	1127	1363	1239	1174	1614	1502	1637	1033	1235	1169	1110	1436	1170	0.443048	1	0.435442	0.999982	0.000324814	0.0287397	0.00046703	0.0329101	0.364836	0.567654	0.466176	0.649279	-0.120549	-0.337018	-0.154615	Steady	Steady	Steady
NM_183315	330695	ENSMUST00000053252	Ctxn1	985	912	1097	900	1044	1060	1029	1012	1056	848	800	837	1250	1746	1372	802	611	968	0.936701	1	0.975687	0.999982	0.000329175	0.0287397	0.000911523	0.0463212	0.000104504	0.00168484	2.25e-05	0.00039017	-0.010238	0.312413	0.835877	Steady	Steady	Up
NM_133362	170942	ENSMUST00000177591; ENSMUST00000178789	Erdr1	5007	3435	15466	8327	6878	5604	2726	4244	5209	1977	1852	2842	9200	6814	13032	3131	4246	7531	0.71919	1	0.765616	0.999982	0.000329967	0.0287397	0.00822589	0.161004	0.00630027	0.0368457	0.0411142	0.127205	0.169486	0.863149	0.923867	Steady	Up	Up
NM_029617	76464	ENSMUST00000099542	Knl1	330	279	237	354	338	245	347	267	316	458	400	485	86	63	101	180	183	71	0.53284	1	0.490733	0.999982	0.000331853	0.0287397	0.000388076	0.0282894	0.0485645	0.152054	0.0450475	0.135663	-0.1509	-0.535468	-0.839796	Steady	Steady	Down
NM_001029889	207806	ENSMUST00000169582	Usf3	1226	1265	1091	1428	1491	1329	1219	1078	988	1472	1317	1485	958	944	935	1039	1232	1102	0.0609221	1	0.0360524	0.999982	0.000332662	0.0287397	0.000400429	0.02899	0.0554889	0.166733	0.0574201	0.161333	-0.248833	-0.384671	-0.290744	Steady	Steady	Steady
NM_001039104	17364	ENSMUST00000085222	Trpm1	2	1	0	3	6	12	4	1	2	10	20	8	17	7	2	3	13	4	0.00290929	1	0.0743898	0.999982	0.000338231	0.0290207	0.0183138	NA	0.692079	0.826273	0.725082	0.839823	-2.65712	-2.38518	0.333647	Down	Down	Steady
NM_178259	268379	ENSMUST00000042740	Abca13	531	600	176	633	674	216	690	712	614	768	1041	1181	175	115	140	887	1672	545	0.680248	1	0.749347	0.999982	0.000348751	0.0297198	0.000143516	0.0145039	2.29e-12	5.63e-10	4.37e-16	1.25e-13	-0.217372	-0.573572	-2.89496	Steady	Steady	Down
NM_001025572	106585	ENSMUST00000038116	Ankrd12	411	434	443	444	575	481	434	415	382	552	520	558	451	598	434	492	631	532	0.184332	1	0.155908	0.999982	0.000352349	0.0298235	0.000794226	0.0428304	0.338162	0.542402	0.40201	0.596097	-0.224368	-0.409937	-0.199695	Steady	Steady	Steady
NM_008957	19206	ENSMUST00000021921	Ptch1	886	855	398	887	873	527	647	621	362	931	830	916	75	91	108	527	867	251	0.782142	1	0.749065	0.999982	0.000373286	0.0313836	6.54e-05	0.00813106	2.73e-09	2.75e-07	1.02e-11	1.27e-09	-0.0941366	-0.719824	-2.631	Steady	Down	Down
NM_001167918	442834	-	D830031N03Rik	86	82	11	158	307	69	77	21	7	160	151	231	2	8	2	4	25	7	0.0362292	1	0.126546	0.999982	0.000378049	0.0314235	0.0240391	0.271642	0.0663613	0.187485	0.152582	0.319473	-1.56539	-2.36946	-1.60027	Down	Down	Down
NM_177208	320615	ENSMUST00000190957	Dopey1	603	628	531	711	725	608	660	648	625	799	810	818	603	684	581	675	693	675	0.182699	1	0.132696	0.999982	0.000378778	0.0314235	0.00101882	0.0491731	0.294543	0.4964	0.349881	0.544203	-0.217423	-0.333362	-0.170073	Steady	Steady	Steady
NM_008737	18186	ENSMUST00000026917	Nrp1	3789	3790	2952	3600	3522	2918	3952	3781	3603	4684	4484	4667	2940	3085	3161	3753	4876	3061	0.680646	1	0.632863	0.999982	0.000387889	0.0319677	9.48e-05	0.010439	0.0404567	0.134537	0.0516041	0.149116	0.0668109	-0.292443	-0.390833	Steady	Steady	Steady
NM_198298	78455	ENSMUST00000075012	Helz	643	656	467	773	794	410	579	476	526	707	645	777	291	365	428	433	440	332	0.558501	1	0.528054	0.999982	0.000403269	0.033018	0.000612412	0.0389951	0.398159	0.597119	0.472576	0.654995	-0.166743	-0.434628	-0.196009	Steady	Steady	Steady
NM_001014973	217463	ENSMUST00000048519	Snx13	931	879	839	937	1009	848	962	959	868	1114	1150	1257	748	765	714	969	1249	924	0.560806	1	0.539634	0.999982	0.000417132	0.0339312	0.000747513	0.0407279	0.00238007	0.0179609	0.00227956	0.0152936	-0.0808933	-0.341178	-0.538395	Steady	Steady	Steady
NM_020493	20807	ENSMUST00000015749	Srf	1360	1426	1542	1636	1368	1564	1799	1650	1748	1288	1427	1445	1664	2001	1961	1534	1276	1478	0.498892	1	0.526544	0.999982	0.000425806	0.0341785	0.000552691	0.0368472	0.0245764	0.0965225	0.00578049	0.0305296	-0.0838067	0.315723	0.350754	Steady	Steady	Steady
NM_027769	70568	ENSMUST00000029885	Cpne3	1439	1460	1249	1591	1629	1301	1430	1549	1156	1940	1760	1832	1204	1165	1137	1345	1832	1210	0.396743	1	0.368131	0.999982	0.000430071	0.0341785	0.000233376	0.0202195	0.0588517	0.173386	0.0710323	0.1882	-0.127776	-0.424341	-0.365696	Steady	Steady	Steady
NM_001081422	665775	ENSMUST00000050556	Bod1l	1152	1211	995	1223	1519	1189	1202	1025	1032	1411	1308	1406	830	751	740	979	1259	831	0.145658	1	0.126027	0.999982	0.000430531	0.0341785	0.000708444	0.0399563	0.0235261	0.0938413	0.0289306	0.0993837	-0.229316	-0.345144	-0.445094	Steady	Steady	Steady
NM_001001932	216238	ENSMUST00000053484	Eea1	953	1020	960	1083	1013	877	998	921	841	1226	1077	1286	988	1104	902	916	1178	930	0.85942	1	0.883996	0.999982	0.000431085	0.0341785	0.000585421	0.0377731	0.751679	0.865944	0.92539	0.960216	-0.0248828	-0.383836	-0.0558755	Steady	Steady	Steady
NM_177855	329650	ENSMUST00000199659	Med12l	363	370	461	366	421	552	341	321	264	477	411	432	403	563	415	283	331	406	0.399319	1	0.412196	0.999982	0.000447251	0.0350956	0.000500515	0.0348448	0.088415	0.229144	0.0432585	0.131899	-0.169876	-0.51607	0.397131	Steady	Steady	Steady
NM_207659	320191	ENSMUST00000037182	Hook3	1849	1851	1626	1923	2199	1668	1820	1758	1618	2406	1957	2366	1663	1964	1729	1829	2190	1853	0.407834	1	0.386783	0.999982	0.000448429	0.0350956	0.000269682	0.0227203	0.262962	0.463932	0.331394	0.526222	-0.123991	-0.377847	-0.174356	Steady	Steady	Steady
NM_178695	228413	ENSMUST00000028593	Prrg4	87	72	34	74	77	43	76	62	52	121	122	101	17	19	11	32	143	15	0.990351	1	0.986614	0.999982	0.000451814	0.0350956	0.000950412	0.0474708	0.00983395	0.0507372	0.00796169	0.0385668	-0.0053803	-0.860172	-2.05378	Steady	Down	Down
NM_001031814	233789	ENSMUST00000032891	Smg1	2722	2841	2815	2891	3364	3081	2791	2618	2347	3212	3147	3395	2668	3025	2378	2592	2923	2900	0.15485	1	0.131731	0.999982	0.000453859	0.0350956	0.000199512	0.0183377	0.507334	0.69086	0.652381	0.792763	-0.160209	-0.335637	-0.100672	Steady	Steady	Steady
NM_001014974	67534	ENSMUST00000042125	Ttll4	602	571	440	659	807	535	593	452	363	734	649	769	282	343	248	270	407	340	0.150878	1	0.11715	0.999982	0.000487043	0.0374306	0.000209756	0.0186313	0.293068	0.494978	0.322881	0.517032	-0.312771	-0.616856	-0.261175	Steady	Down	Steady
NM_147219	217265	ENSMUST00000043961	Abca5	306	302	257	261	300	260	179	231	203	332	316	279	183	150	199	290	321	205	0.71344	1	0.650303	0.999982	0.000514778	0.0393209	0.000305636	0.0243593	0.0156766	0.07074	0.0122737	0.0533535	0.0731858	-0.601074	-0.659693	Steady	Down	Down
NM_011376	20464	ENSMUST00000020071	Sim1	787	726	776	728	876	715	836	673	691	961	901	1052	594	784	646	674	915	634	0.868421	1	0.893211	0.999982	0.00052555	0.0395381	0.000706445	0.0399563	0.395475	0.595089	0.485617	0.666597	-0.0238227	-0.410741	-0.177931	Steady	Steady	Steady
NM_172385	243937	ENSMUST00000056338	Zfp536	36	28	10	29	25	1	31	17	18	52	46	48	0	0	0	13	55	2	0.632835	1	0.630209	0.999982	0.00052715	0.0395381	0.00495909	0.121901	4.17e-06	0.000126228	0.00204446	0.0142506	0.422832	-1.14634	-7.58104	Steady	Down	Down
NM_027992	71900	ENSMUST00000031556	Tmem106b	2609	2793	1959	2799	2917	1957	2571	2533	2509	2915	3113	3316	2304	1946	2129	3073	4092	2732	0.76803	1	0.757807	0.999982	0.000528832	0.0395381	0.000231891	0.0202195	0.000333362	0.00406915	0.000355717	0.00358981	-0.061997	-0.300718	-0.67579	Steady	Steady	Down
NM_172882	72145	ENSMUST00000053177	Wdfy3	3414	3507	2519	4202	4295	2958	3958	3396	3318	4469	4253	5080	2686	3164	2811	3502	4045	3521	0.170269	1	0.133789	0.999982	0.000530247	0.0395381	0.000181772	0.0168538	0.00683297	0.0392465	0.0052259	0.0282731	-0.281264	-0.376227	-0.395375	Steady	Steady	Steady
NM_011131	18971	ENSMUST00000049343	Pold1	1374	1471	1428	1506	1400	1260	1379	1545	1673	1121	1265	1191	921	1170	1119	949	776	793	0.808506	1	0.745665	0.999982	0.000544545	0.040364	0.000586072	0.0377731	0.071934	0.198484	0.0288952	0.0993474	0.0310164	0.356663	0.308502	Steady	Steady	Steady
NM_016861	54132	ENSMUST00000068439	Pdlim1	234	189	303	448	351	251	323	326	360	196	266	182	1114	848	809	269	287	332	0.0509514	1	0.0426267	0.999982	0.000555512	0.0406049	0.000283588	0.0230579	5.82e-15	2.35e-12	5.62e-18	2.17e-15	-0.546603	0.642048	1.60248	Steady	Up	Up
NM_001081302	223435	ENSMUST00000090247	Trio	2313	2448	2197	2380	2663	2444	2327	2015	1777	2672	2552	2746	1677	2142	1628	1943	2337	1975	0.361281	1	0.316189	0.999982	0.000556523	0.0406049	0.000283359	0.0230579	0.160599	0.339721	0.200015	0.382515	-0.108536	-0.386267	-0.241047	Steady	Steady	Steady
NM_020279	56838	ENSMUST00000099241	Ccl28	4	13	21	13	11	42	15	21	20	4	9	5	1	30	40	6	18	6	0.266455	1	0.321792	0.999982	0.000558388	0.0406049	0.0197626	NA	0.220035	0.415118	0.226201	0.41435	-0.796935	1.61233	1.18258	Down	Up	Up
NM_011121	18817	ENSMUST00000033154	Plk1	833	749	798	851	754	864	1003	934	1046	777	833	751	716	817	912	601	524	377	0.66686	1	0.669469	0.999982	0.000560761	0.0406049	0.0012366	0.0551513	0.00250549	0.0185471	0.000648142	0.00582065	-0.0571864	0.331927	0.659498	Steady	Steady	Up
NM_009706	11855	ENSMUST00000110725	Arhgap5	1140	1311	939	1325	1450	878	1411	1284	1037	1763	1504	1876	469	461	611	996	1394	586	0.622062	1	0.60814	0.999982	0.000565269	0.0406961	0.000272988	0.0227203	0.0012147	0.0109946	0.000833091	0.00704367	-0.11101	-0.467372	-0.994622	Steady	Steady	Down
NM_024267	75751	ENSMUST00000047131	Ipo4	2129	2233	2236	2348	1790	1894	2234	2221	2417	1970	1784	1804	1830	2248	2341	1843	1700	1519	0.379253	1	0.326682	0.999982	0.000586804	0.0420051	0.000441678	0.0315441	0.065554	0.185959	0.0226328	0.0828532	0.123262	0.300932	0.300228	Steady	Steady	Steady
NM_007480	11844	ENSMUST00000020717	Arf5	2103	2015	2571	2007	2001	2551	2103	1977	2232	1645	1787	1664	3666	3900	3375	2214	1726	2869	0.872624	1	0.84845	0.999982	0.000621318	0.044223	0.000591041	0.0378625	0.000998597	0.00933539	0.000326553	0.00334333	0.0225168	0.303282	0.645797	Steady	Steady	Up
NM_001079686	64009	ENSMUST00000041639; ENSMUST00000095899	Syne1	111	151	27	234	227	90	205	136	80	243	317	333	36	41	57	153	253	135	0.129538	1	0.0848997	0.999982	0.00063208	0.0447349	6.74e-05	0.00818929	7.47e-08	4.43e-06	8.17e-09	4.55e-07	-0.923603	-1.08913	-2.05486	Down	Down	Down
NM_030168	78757	ENSMUST00000061656	Rictor	1021	1113	1112	985	1338	1395	924	911	655	1205	1073	1194	853	1117	749	786	998	865	0.194571	1	0.219475	0.999982	0.00064019	0.0450543	0.000382405	0.0282894	0.986368	0.993621	0.848682	0.916241	-0.198205	-0.484066	-0.00342666	Steady	Steady	Steady
NM_008494	16848	ENSMUST00000031555	Lfng	844	781	835	769	868	921	946	865	995	768	740	707	496	824	852	764	536	414	0.646234	1	0.657151	0.999982	0.000655158	0.0458233	0.00138427	0.0594161	0.303487	0.506597	0.210461	0.395578	-0.0598013	0.335767	0.297286	Steady	Steady	Steady
NM_001081068	78913	ENSMUST00000039449	Ltn1	1316	1257	1004	1362	1295	1133	1155	1203	990	1448	1347	1463	812	918	790	974	1251	882	0.599115	1	0.575969	0.999982	0.000662884	0.0458233	0.000742478	0.0406632	0.0646115	0.184161	0.0802534	0.20441	-0.0854496	-0.351553	-0.344283	Steady	Steady	Steady
NM_023755	81879	ENSMUST00000027629	Tfcp2l1	7745	8392	5719	9075	10285	5871	8872	8185	7718	10579	9442	11262	9584	9973	10939	11194	12028	12866	0.388321	1	0.339561	0.999982	0.00066674	0.0458233	0.000155979	0.0151257	0.036708	0.126365	0.0391787	0.122929	-0.20947	-0.341507	-0.283775	Steady	Steady	Steady
NM_028848	74717	ENSMUST00000027908	Spata17	2	4	5	9	2	0	6	0	3	14	13	11	12	2	5	5	10	7	0.982911	1	0.998827	0.999982	0.000669408	0.0458233	0.0389867	NA	0.72515	0.849682	0.836995	0.909168	-0.0199843	-2.03908	-0.245913	Steady	Down	Steady
NM_008081	14422	ENSMUST00000038343	B4galnt2	115	129	198	170	168	127	251	215	258	172	125	157	278	236	231	98	94	138	0.763228	1	0.791985	0.999982	0.000669093	0.0458233	0.000405221	0.0291373	3.02e-05	0.000653414	1.47e-06	4.21e-05	-0.0869189	0.667482	1.13536	Steady	Up	Up
NM_172585	217980	ENSMUST00000188211	Larp4b	1472	1576	1135	1596	1706	1279	1462	1276	1154	1711	1622	1635	557	542	647	1193	1623	781	0.47366	1	0.444948	0.999982	0.000687122	0.0464128	0.000732446	0.0405338	4.37e-05	0.000861143	2.76e-05	0.000462682	-0.132648	-0.357156	-1.08695	Steady	Steady	Down
NM_172381	230249	ENSMUST00000102889	AI314180	2361	2245	1979	2294	2692	2024	2071	1969	1978	2453	2349	2443	1986	1927	1871	2086	2304	1798	0.54322	1	0.52937	0.999982	0.000689023	0.0464128	0.0004655	0.0329101	0.370026	0.572206	0.477365	0.659499	-0.0933116	-0.272827	-0.139129	Steady	Steady	Steady
NM_011264	19714	ENSMUST00000019986	Rev3l	1670	1756	1857	1589	1966	1818	1566	1464	1310	1829	1705	2007	1152	1509	1318	1487	1637	1312	0.812867	1	0.848589	0.999982	0.000694308	0.0464128	0.000582871	0.0377731	0.248931	0.449007	0.311944	0.505323	-0.0289875	-0.357375	-0.19919	Steady	Steady	Steady
NM_009592	11306	ENSMUST00000033695	Abcb7	747	815	768	754	694	725	726	771	706	934	873	942	684	583	570	681	774	694	0.467339	1	0.380647	0.999982	0.000697028	0.0464128	0.00138844	0.0594161	0.118309	0.278444	0.140275	0.302258	0.0964934	-0.324291	-0.266839	Steady	Steady	Steady
NM_008146	269682	ENSMUST00000112512	Golga3	694	717	537	788	725	609	708	628	626	790	818	936	515	509	517	625	760	522	0.508506	1	0.470953	0.999982	0.000700895	0.0464128	0.00111657	0.0518686	0.0757088	0.206183	0.0877897	0.218137	-0.125578	-0.379943	-0.349756	Steady	Steady	Steady
NM_172493	54004	ENSMUST00000037854	Diaph2	374	396	323	405	417	292	359	333	297	426	479	443	354	273	331	388	579	330	0.884476	1	0.889417	0.999982	0.000702546	0.0464128	0.00106013	0.0506464	0.0717412	0.198083	0.0768543	0.199101	-0.0315232	-0.451701	-0.479646	Steady	Steady	Steady
NM_054098	117167	ENSMUST00000115421	Steap4	235	204	178	219	134	167	105	173	140	505	185	284	177	81	150	145	190	215	0.370934	1	0.303527	0.999982	0.000710885	0.0464128	5.19e-05	0.00731567	0.179169	0.363887	0.191606	0.371337	0.243406	-1.22333	-0.469435	Steady	Down	Steady
NM_172679	229227	ENSMUST00000057272	4932438A13Rik	1440	1340	1230	1324	1811	1389	1322	1412	1268	1586	1615	1714	1176	1331	1064	1359	1765	1330	0.271852	1	0.261548	0.999982	0.000712815	0.0464128	0.000836373	0.0442023	0.0486172	0.152105	0.0548011	0.156096	-0.176402	-0.301339	-0.360447	Steady	Steady	Steady
NM_176982	319701	ENSMUST00000061327	Fbxo48	37	36	24	52	83	25	34	20	20	61	44	57	6	7	6	17	45	18	0.146006	1	0.147527	0.999982	0.000714719	0.0464128	0.00411824	0.108824	0.000588498	0.00624227	0.00367381	0.0219897	-0.723404	-1.13169	-2.09601	Down	Down	Down
NM_001195632	330914	ENSMUST00000174641	Arhgap32	21	39	6	18	23	12	15	17	3	38	29	58	0	0	0	11	12	9	0.624477	1	0.652196	0.999982	0.000715069	0.0464128	0.0020177	0.0722952	1.67e-08	1.26e-06	0.00206863	NA	0.323459	-1.82884	-6.45296	Steady	Down	Down
NM_001081049	214162	ENSMUST00000002095	Kmt2a	2244	2186	1881	2550	3051	2168	2527	2121	1883	2846	2733	3015	1761	2095	1658	1966	2274	1884	0.0659073	1	0.0517319	0.999982	0.000724318	0.0464946	0.000319878	0.0252321	0.238071	0.436011	0.297552	0.491913	-0.303023	-0.401057	-0.192883	Steady	Steady	Steady
NM_008509	16956	ENSMUST00000015712	Lpl	1155	1158	996	1096	967	1055	1462	1299	1408	2066	1576	1793	1410	919	1250	2234	2285	2142	0.542875	1	0.481505	0.999982	0.00072734	0.0464946	0.000575722	0.0377731	6.58e-07	2.66e-05	5.81e-07	1.87e-05	0.0835825	-0.387739	-0.936632	Steady	Steady	Down
NM_027238	69863	ENSMUST00000102823	Ttc39b	285	295	359	236	275	396	178	172	172	294	232	256	307	282	278	250	332	224	0.842827	1	0.823917	0.999982	0.00073034	0.0464946	0.000576519	0.0377731	0.792572	0.890753	0.619315	0.770625	0.0465569	-0.587788	0.0632301	Steady	Down	Steady
NM_001033430	338523	ENSMUST00000002305	Kdm7a	699	767	629	685	933	825	763	671	611	861	857	945	550	590	534	657	895	597	0.188037	1	0.169664	0.999982	0.000731176	0.0464946	0.001068	0.0506464	0.0491327	0.153258	0.0572746	0.161076	-0.222466	-0.385967	-0.402675	Steady	Steady	Steady
NM_177378	330812	ENSMUST00000078525	Rnf150	662	738	683	529	613	780	634	606	521	882	704	782	527	548	560	581	641	583	0.505949	1	0.495077	0.999982	0.000736722	0.0466107	0.000806296	0.0430432	0.26233	0.463667	0.305342	0.498943	0.115309	-0.431974	-0.184057	Steady	Steady	Steady
NM_028820	74211	ENSMUST00000034846	1700017B05Rik	668	563	572	565	554	616	765	705	771	523	584	621	821	723	675	520	479	521	0.73085	1	0.680319	0.999982	0.000752817	0.0473896	0.00134853	0.0586289	0.00299181	0.0211503	0.000315608	0.00326756	0.0528124	0.369582	0.505829	Steady	Steady	Steady
NM_001080817	382066	ENSMUST00000074510	Prdm10	144	163	100	186	138	123	99	103	74	173	138	155	36	62	33	67	168	65	0.658271	1	0.6248	0.999982	0.000758373	0.0475007	0.000846294	0.0442795	0.0134762	0.0637526	0.0112561	0.0498336	-0.13644	-0.759386	-1.23752	Steady	Down	Down
NM_008963	19215	ENSMUST00000015234	Ptgds	55	48	73	106	86	51	168	140	146	73	100	39	459	557	310	232	306	341	0.199355	1	0.202269	0.999982	0.000770857	0.0480424	0.000296415	0.0239168	0.0450647	0.144936	0.0204595	0.0771833	-0.478821	1.09177	0.553966	Steady	Up	Steady
NM_172799	237930	ENSMUST00000167258	Ttll6	0	1	3	8	2	2	6	6	8	1	1	1	60	118	41	2	4	0	0.10978	1	0.337514	0.999982	0.000789037	0.0487996	0.0510566	NA	1.92e-11	3.81e-09	2.84e-12	4.11e-10	-1.51802	2.58885	5.06309	Down	Up	Up
NM_198007	77987	ENSMUST00000035606	Ascc3	506	514	364	596	622	340	517	481	450	663	580	643	353	271	313	555	639	408	0.530462	1	0.49601	0.999982	0.000790798	0.0487996	0.00143196	0.0603021	0.000609256	0.00639209	0.000417311	0.00408753	-0.174211	-0.386184	-0.815744	Steady	Steady	Down
NM_001081216	83946	ENSMUST00000034787	Phip	2065	1857	1786	1995	1998	1785	1736	1605	1476	2150	1901	1978	1201	1414	1193	1125	1343	1029	0.867756	1	0.881136	0.999982	0.000800097	0.0491315	0.000701743	0.0399563	0.639819	0.789577	0.433135	0.622421	-0.0213808	-0.328724	0.08091	Steady	Steady	Steady
NM_028943	74442	ENSMUST00000090246	Sgms2	784	856	888	874	911	896	930	912	892	1183	1029	1193	570	510	665	1170	1402	875	0.464023	1	0.463723	0.999982	0.000814196	0.0493847	0.00149334	0.0611805	2.67e-06	8.7e-05	2.11e-06	5.59e-05	-0.0899593	-0.321627	-1.02529	Steady	Steady	Down
NM_008402	16410	ENSMUST00000028499	Itgav	2498	2871	2716	2507	2701	2754	2639	2500	2162	3229	2921	3074	2468	2413	2967	2552	3054	2836	0.870212	1	0.828068	0.999982	0.000815392	0.0493847	0.000385723	0.0282894	0.336789	0.541046	0.464597	0.648354	0.0185612	-0.342127	-0.146873	Steady	Steady	Steady
NM_133857	99526	ENSMUST00000090379	Usp53	306	364	296	353	465	334	295	322	230	407	423	392	256	225	210	312	501	204	0.226448	1	0.184605	0.999982	0.000818656	0.0493847	0.000691887	0.0399563	0.0763449	0.207366	0.0718656	0.189779	-0.256938	-0.53316	-0.60101	Steady	Steady	Down
NM_027144	69632	ENSMUST00000165665	Arhgef12	5701	5647	4705	5957	6184	4686	5421	5303	4647	6716	5970	6510	4211	4704	4549	5035	6143	4339	0.659969	1	0.642494	0.999982	0.000819991	0.0493847	0.000228605	0.0201363	0.140438	0.31077	0.183456	0.360625	-0.0712022	-0.325406	-0.247373	Steady	Steady	Steady
NM_001033228	109700	ENSMUST00000061673	Itga1	739	781	697	846	1012	617	1101	993	981	1196	1305	1753	1060	1029	1100	1165	1411	1066	0.41558	1	0.405156	0.999982	0.00123616	0.0616946	0.000624022	0.0391884	0.16309	0.34344	0.207849	0.392056	-0.164153	-0.473438	-0.233691	Steady	Steady	Steady
NM_001039511	117198	ENSMUST00000111887	Ivns1abp	1575	1858	1764	1674	2203	2365	1590	1706	1498	2439	1684	2558	1757	2453	1926	2013	2395	2592	0.0794246	1	0.0933643	0.999982	0.00179305	0.0738865	0.000511142	0.035083	0.198233	0.388435	0.258076	0.449349	-0.266272	-0.483408	-0.230702	Steady	Steady	Steady
NM_001080931	327987	ENSMUST00000043624	Med13	2339	2373	1832	2385	2524	2018	2296	2083	1861	2675	2409	2922	1530	1551	1587	1941	2523	1671	0.607028	1	0.584766	0.999982	0.00127946	0.0621234	0.000659559	0.0391884	0.0183035	0.0787815	0.0220031	0.081143	-0.0838248	-0.364468	-0.436912	Steady	Steady	Steady
NM_001081149	244349	ENSMUST00000044331	Kat6a	2125	2022	1531	2349	2448	1612	2302	1987	1709	2542	2516	2664	1121	1236	1280	1629	2069	1143	0.400269	1	0.367051	0.999982	0.001575	0.0692283	0.000844124	0.0442795	0.044267	0.143105	0.0514926	0.148937	-0.177359	-0.369461	-0.456361	Steady	Steady	Steady
NM_001081154	223989	ENSMUST00000090300	Marf1	1457	1550	1697	1584	1794	1797	1779	1609	1504	2102	1859	2241	1670	1626	1220	1558	1830	1751	0.219599	1	0.246628	0.999982	0.00115527	0.0590698	0.000862283	0.0443365	0.201549	0.392515	0.251733	0.442202	-0.142842	-0.347308	-0.226319	Steady	Steady	Steady
NM_001081171	16776	ENSMUST00000015791	Lama5	9301	9693	7424	13501	13144	8298	12498	12533	14356	8875	11474	9700	13893	14185	11649	10820	12592	10031	0.0633566	1	0.0393998	0.999982	0.000934309	0.0527211	0.000208367	0.0186313	0.193303	0.382444	0.0789797	0.202283	-0.40761	0.384853	0.207153	Steady	Steady	Steady
NM_001190401	17847	ENSMUST00000180046	Usp34	3275	3359	3156	3362	3955	2994	3083	3040	2918	3779	3417	3754	2543	2816	2835	2596	3049	2782	0.569662	1	0.567405	0.999982	0.000985491	0.053644	0.000372533	0.0282894	0.560885	0.73419	0.739539	0.849347	-0.0792928	-0.281361	-0.0819643	Steady	Steady	Steady
NM_001283063	14030	ENSMUST00000093365	Ewsr1	2228	2316	2240	2071	2144	2569	1975	1891	1772	2457	2139	2379	995	1570	1403	1776	1909	1397	0.985875	1	0.994019	0.999982	0.000888565	0.0514464	0.000640881	0.0391884	0.0618036	0.179341	0.0741092	0.193958	-0.00215266	-0.31195	-0.400453	Steady	Steady	Steady
NM_001309216	414758	ENSMUST00000180544	Zfp950	194	177	119	189	269	209	228	204	144	272	302	317	210	279	150	254	334	241	0.118182	1	0.0782046	0.999982	0.00210887	0.0810586	0.000961093	0.0474708	0.162025	0.341986	0.160386	0.330594	-0.442684	-0.633786	-0.416725	Steady	Down	Steady
NM_007754	12874	ENSMUST00000021201	Cpd	4750	4912	4259	4608	5051	4444	4229	3821	3509	4764	4536	4953	3218	3146	3362	4005	4853	3389	0.866765	1	0.868895	0.999982	0.0016053	0.0695833	0.000658257	0.0391884	0.0263959	0.101742	0.0336974	0.110378	-0.0213284	-0.307268	-0.375019	Steady	Steady	Steady
NM_007963	14013	ENSMUST00000172694	Mecom	2864	3313	2784	2939	3139	2788	2764	2529	2512	3302	3109	3063	2103	2784	2639	2923	3141	2556	0.923579	1	0.888259	0.999982	0.000965217	0.0532655	0.000508404	0.035083	0.150457	0.324961	0.200483	0.383165	0.0124463	-0.284702	-0.238415	Steady	Steady	Steady
NM_009149	20340	ENSMUST00000169020	Glg1	2296	2471	1050	2598	2543	1113	2332	2132	1683	2509	2773	3265	375	338	708	1943	2667	817	0.796104	1	0.842229	0.999982	0.000978314	0.0535167	0.00024829	0.0213368	8.13e-06	0.000222865	0.000607143	0.00552279	-0.103547	-0.480367	-1.98073	Steady	Steady	Down
NM_009229	20650	ENSMUST00000047425	Sntb2	282	237	253	275	374	260	248	162	163	285	338	307	139	131	140	167	277	151	0.28106	1	0.240806	0.999982	0.000851492	0.0500656	0.000342427	0.0266137	0.0633319	0.181963	0.0601069	0.167048	-0.24037	-0.703897	-0.579963	Steady	Down	Steady
NM_009481	22284	ENSMUST00000089302	Usp9x	4042	4102	3492	4101	4632	3674	3742	3834	3521	4326	4240	4852	2895	3073	2988	3261	4151	3067	0.5089	1	0.477998	0.999982	0.00243945	0.0890931	0.000935415	0.0473078	0.0973873	0.244778	0.125828	0.281342	-0.0953658	-0.278922	-0.26877	Steady	Steady	Steady
NM_010140	13837	ENSMUST00000064405	Epha3	122	131	71	150	101	111	196	167	139	203	338	292	33	3	31	312	441	125	0.641603	1	0.605982	0.999982	0.00215616	0.0820978	0.000779023	0.042227	8.33e-07	3.25e-05	0.000584483	0.00536552	-0.158606	-0.735459	-3.74927	Steady	Down	Down
NM_010418	15204	ENSMUST00000076226	Herc2	1990	2069	1247	2272	2364	1369	2114	1887	1705	2460	2599	2214	1401	1498	1497	1759	2089	1577	0.510204	1	0.465117	0.999982	0.00126464	0.0621234	0.000798259	0.0428304	0.0341332	0.120273	0.0377846	0.119714	-0.179457	-0.355117	-0.345671	Steady	Steady	Steady
NM_010633	16589	ENSMUST00000027979	Uhmk1	99	123	51	161	193	68	136	91	47	165	189	235	11	1	9	71	172	33	0.188406	1	0.147895	0.999982	0.00188536	0.0769314	0.00038371	0.0282894	6.14e-06	0.000176499	8.52e-07	2.63e-05	-0.627294	-1.1078	-3.7379	Down	Down	Down
NM_011240	19386	ENSMUST00000003310	Ranbp2	2537	2752	2156	2799	3163	2116	2634	2431	2122	2999	2827	3279	1896	2097	1913	2076	2662	1754	0.514202	1	0.496472	0.999982	0.00150888	0.067249	0.000730258	0.0405338	0.335749	0.540119	0.428057	0.618208	-0.120983	-0.346173	-0.179145	Steady	Steady	Steady
NM_011261	19699	ENSMUST00000161356	Reln	1215	1510	1191	1270	1450	1531	532	570	471	1165	575	747	100	103	119	203	184	121	0.425036	1	0.417575	0.999982	0.00430769	0.125861	0.0010068	0.0489705	0.021641	0.0886228	0.0180893	0.070208	-0.118958	-0.665004	-0.700379	Steady	Down	Down
NM_011263	19712	ENSMUST00000080359	Rest	1014	1110	621	988	1184	754	907	840	613	1112	1026	1134	130	149	199	646	1015	323	0.730616	1	0.702699	0.999982	0.00116803	0.0594796	0.000696967	0.0399563	2.49e-07	1.2e-05	8.85e-09	4.85e-07	-0.0907776	-0.475943	-2.09923	Steady	Steady	Down
NM_013821	15497	ENSMUST00000029463	Hsd3b6	196	157	53	147	113	54	24	90	79	163	119	165	26	0	1	25	72	7	0.488479	1	0.44055	0.999982	0.00423601	0.125861	0.000999812	0.048926	0.136072	0.304551	0.136377	0.296762	0.37317	-1.21391	-1.96913	Steady	Down	Down
NM_013889	30046	ENSMUST00000047950	Zfp292	1425	1336	1372	1393	1542	1442	1137	1167	947	1653	1257	1437	780	905	805	909	1292	910	0.452339	1	0.426481	0.999982	0.00109597	0.0574439	0.000713558	0.0399563	0.0611493	0.177937	0.0772919	0.199903	-0.0867917	-0.42365	-0.363531	Steady	Steady	Steady
NM_021362	18491	ENSMUST00000084501	Pappa	187	201	159	175	292	212	240	206	182	402	249	362	261	297	207	279	398	175	0.241883	1	0.197923	0.999982	0.00141115	0.0652532	0.00052822	0.0357903	0.549818	0.725618	0.6055	0.760455	-0.312311	-0.694257	-0.198829	Steady	Down	Steady
NM_022315	64074	ENSMUST00000024660	Smoc2	1495	1356	1117	1741	1749	1012	1657	2062	2651	1417	1531	1495	1565	1168	2378	2923	2119	3518	0.431881	1	0.405856	0.999982	0.00105387	0.0569046	0.000278602	0.0230064	0.00526888	0.0323863	0.00531614	0.0286113	-0.186857	0.514196	-0.784195	Steady	Steady	Down
NM_022423	108660	ENSMUST00000094151	Rnf187	4085	3927	4712	3966	4022	4818	3944	3950	4135	3309	3479	3333	4343	3949	4574	3844	3006	4458	0.906029	1	0.948071	0.999982	0.00220617	0.0834946	0.000741298	0.0406632	0.394351	0.594182	0.269157	0.460791	-0.014494	0.243927	0.146848	Steady	Steady	Steady
NM_023662	18536	ENSMUST00000045218	Pcm1	3277	3067	2879	2853	3260	2688	2740	2667	2484	3273	2995	3375	2201	2422	2133	2305	2764	1763	0.625132	1	0.564563	0.999982	0.00115293	0.0590698	0.000541494	0.036456	0.759001	0.870658	0.925563	0.960216	0.064173	-0.294224	-0.0588811	Steady	Steady	Steady
NM_026735	68473	ENSMUST00000006424	Mob1b	376	430	251	454	525	243	378	346	238	462	453	557	114	147	138	259	456	160	0.527775	1	0.48514	0.999982	0.00110513	0.0574439	0.000518242	0.0353407	0.00263716	0.0192417	0.00138092	0.0105088	-0.211	-0.618087	-1.17776	Steady	Down	Down
NM_029332	75547	ENSMUST00000166315	Akap13	2673	2625	2332	2565	3048	2730	2481	2091	2227	3000	2635	2856	1477	2366	2227	2327	2174	1893	0.311243	1	0.275925	0.999982	0.000953689	0.0530178	0.00061677	0.0390375	0.562138	0.7349	0.691581	0.819118	-0.130834	-0.325889	-0.118089	Steady	Steady	Steady
NM_029466	75869	ENSMUST00000069870	Arl5b	245	288	225	275	309	271	255	249	177	373	310	355	52	41	50	179	245	93	0.395414	1	0.326125	0.999982	0.00107826	0.0574439	0.000554276	0.0368472	6.09e-06	0.000175325	1.34e-06	3.9e-05	-0.175631	-0.612323	-1.89576	Steady	Down	Down
NM_029928	19263	ENSMUST00000092167	Ptprb	879	909	909	968	907	990	1187	996	877	1194	1659	1376	1217	893	975	1377	2037	1287	0.44824	1	0.424063	0.999982	0.00192293	0.0774553	0.000956372	0.0474708	0.00439352	0.0280947	0.00452278	0.0256255	-0.0913798	-0.471996	-0.649392	Steady	Steady	Down
NM_033565	93736	ENSMUST00000060945	Aff4	2982	3289	3008	3083	3592	3566	3084	2780	2667	3367	3443	3610	2570	2608	2519	3022	3518	2652	0.224059	1	0.204798	0.999982	0.00125745	0.0621234	0.000633925	0.0391884	0.0560077	0.167671	0.0675763	0.181694	-0.144736	-0.293707	-0.298072	Steady	Steady	Steady
NM_053099	240427	ENSMUST00000025430	Setbp1	811	812	811	853	902	809	864	787	649	1076	963	1004	327	399	437	583	970	454	0.532107	1	0.506393	0.999982	0.000917822	0.0523663	0.000972185	0.0477953	0.00503454	0.0313302	0.0042081	0.0243019	-0.0797567	-0.408621	-0.831894	Steady	Steady	Down
NM_054040	68842	ENSMUST00000039655	Tulp4	34	26	14	54	71	23	43	33	9	83	64	94	2	4	1	9	37	11	0.0644611	1	0.0685076	0.999982	0.00141464	0.0652532	0.000856997	0.0443365	0.000320762	0.00397054	0.0036016	0.0216874	-0.997575	-1.50331	-3.00317	Down	Down	Down
NM_133804	98170	ENSMUST00000025645	Tmem132a	2873	2607	2799	2701	2491	2898	3170	3119	3448	2486	2861	2512	2494	2849	3036	2789	2226	2778	0.795982	1	0.748979	0.999982	0.00135238	0.0644153	0.00070957	0.0399563	0.682544	0.820953	0.482331	0.66379	0.0293638	0.303717	0.0637889	Steady	Steady	Steady
NM_133918	100952	ENSMUST00000031055	Emilin1	6275	6370	6131	6069	6082	5462	8410	7732	8808	6489	7269	6710	5217	6653	7236	7147	6181	5945	0.450785	1	0.316043	0.999982	0.00196595	0.07794	0.000663644	0.0391884	0.742256	0.859569	0.93313	0.964048	0.0876756	0.280159	-0.0549887	Steady	Steady	Steady
NM_139304	229542	ENSMUST00000049382	Gatad2b	395	500	213	446	529	241	447	379	312	561	488	562	65	41	73	270	437	84	0.731932	1	0.69519	0.999982	0.00109193	0.0574439	0.000942758	0.0474521	9.82e-05	0.00160257	1.3e-05	0.000250377	-0.132466	-0.506201	-2.18824	Steady	Steady	Down
NM_144788	207304	ENSMUST00000042052	Hectd1	3841	3847	3005	4217	4859	3184	3609	3553	3286	4252	4033	4422	2882	2900	2882	3147	3794	2716	0.302642	1	0.267852	0.999982	0.000928854	0.0526505	0.000306508	0.0243593	0.225562	0.421734	0.297847	0.492126	-0.200028	-0.287346	-0.198808	Steady	Steady	Steady
NM_144825	216965	ENSMUST00000058496	Taok1	2152	2389	2248	2336	2587	2614	2133	1869	1678	2560	2231	2489	1883	1938	1855	1771	2112	1781	0.175028	1	0.154884	0.999982	0.00118439	0.0600684	0.000703639	0.0399563	0.795509	0.892014	0.982355	0.990199	-0.153928	-0.362992	-0.0383967	Steady	Steady	Steady
NM_144925	233833	ENSMUST00000094053	Tnrc6a	2534	2504	2575	2709	2951	3331	2503	2244	2201	3059	2616	2997	2551	2920	2124	2318	2599	2593	0.0348143	1	0.0349948	0.999982	0.00112238	0.0580994	0.000647915	0.0391884	0.883566	0.939714	0.920298	0.957491	-0.242931	-0.324837	-0.0240081	Steady	Steady	Steady
NM_172443	207592	ENSMUST00000036113	Tbc1d16	2263	2371	1889	2494	2377	1810	2430	2331	2569	1990	2074	1971	1057	1261	1389	2107	2102	1671	0.82614	1	0.832537	0.999982	0.000989204	0.053644	0.00071445	0.0399563	6.03e-05	0.00110679	4.69e-05	0.00069965	-0.0380708	0.275096	-0.708425	Steady	Steady	Down
NM_172458	208292	ENSMUST00000159086	Zfp871	2400	2478	2423	2204	2402	2913	2540	2336	2048	2993	2684	3141	1602	1907	1822	2273	2813	2099	0.731826	1	0.751513	0.999982	0.00129889	0.0628234	0.000631988	0.0391884	0.00518638	0.0320288	0.00547867	0.0292083	-0.0442305	-0.353728	-0.473089	Steady	Steady	Steady
NM_172768	235283	ENSMUST00000045682	Gramd1b	460	495	277	485	538	337	458	460	357	599	528	642	368	141	199	470	686	338	0.622617	1	0.581817	0.999982	0.000901895	0.0518259	0.000864079	0.0443365	0.00522452	0.0321926	0.00282774	0.0179961	-0.141899	-0.476968	-1.11793	Steady	Steady	Down
NM_173440	268903	ENSMUST00000054178	Nrip1	511	544	314	488	745	335	506	382	253	555	637	683	71	37	92	313	592	157	0.559178	1	0.514135	0.999982	0.00148802	0.0670521	0.000364155	0.0278921	3.63e-06	0.000113401	1.37e-07	5.37e-06	-0.195496	-0.721265	-2.45314	Steady	Down	Down
NM_175266	77781	ENSMUST00000060711	Epm2aip1	2085	2047	1691	2131	2267	1783	2064	1994	1771	2376	2252	2775	1053	1095	1315	1797	2253	1581	0.570671	1	0.549886	0.999982	0.00158683	0.0695042	0.000889304	0.0454104	8.04e-05	0.0013798	7.16e-05	0.00098872	-0.0887332	-0.349756	-0.744377	Steady	Steady	Down
NM_175375	108857	ENSMUST00000155329	Ankhd1	1936	1899	1410	1992	2268	1521	1986	1788	1624	2300	2078	2440	1092	1293	1221	1524	1854	1336	0.481865	1	0.452659	0.999982	0.0015054	0.067249	0.00100999	0.0489705	0.0161949	0.0722743	0.0174177	0.0682197	-0.142188	-0.341891	-0.429158	Steady	Steady	Steady
NM_176850	207165	ENSMUST00000057892	Bptf	2532	2611	2051	2734	3092	2470	2614	2101	2037	2783	2819	3036	1244	1357	1311	1984	2556	1558	0.185005	1	0.151539	0.999982	0.00149599	0.0671696	0.000813459	0.0432073	0.000786841	0.00774293	0.000701127	0.00616262	-0.207277	-0.360636	-0.683529	Steady	Steady	Down
NM_177644	226525	ENSMUST00000078308	Rasal2	514	597	424	520	535	496	549	435	397	637	598	682	339	352	346	460	473	434	0.933911	1	0.932231	0.999982	0.000852889	0.0500656	0.0008504	0.0442795	0.0157253	0.0708602	0.00797034	0.0385775	-0.0155478	-0.478167	-0.439763	Steady	Steady	Steady
NM_201637	67772	ENSMUST00000089752	Chd8	2910	3018	2712	3148	3374	3063	2666	2460	2240	2996	2917	3103	2278	2722	2487	2217	2652	2103	0.196403	1	0.137572	0.999982	0.00169016	0.0708396	0.000957184	0.0474708	0.701481	0.832461	0.475166	0.657218	-0.152832	-0.296601	0.0606618	Steady	Steady	Steady
NM_011526	21345	ENSMUST00000034590	Tagln	2744	1943	2127	3131	2490	1941	3377	2825	2752	1551	3335	2063	17883	16502	14240	3722	4535	4193	0.460501	1	0.449039	0.999982	0.138209	0.602589	0.261715	0.75164	8.32e-33	1.74e-29	1.33e-44	2.65e-41	-0.157046	0.359995	1.9253	Steady	Steady	Up
NM_009610	11468	ENSMUST00000075161	Actg2	603	63	25	479	101	35	155	195	16	21	373	15	2075	1808	1230	61	103	32	0.881396	1	0.910151	0.999982	0.88153	0.979536	0.912168	0.984643	4.76e-28	7.46e-25	6.46e-46	1.55e-42	0.16643	-0.163631	4.65953	Steady	Steady	Up
NM_009626	11529	ENSMUST00000090171	Adh7	11	1	11	47	23	2	30	27	20	8	10	18	216	216	157	12	9	8	0.105274	1	0.144861	0.999982	0.0106368	0.202939	0.0513097	NA	1.02e-26	1.42e-23	3.94e-33	3.93e-30	-1.65886	1.08404	4.28653	Down	Up	Up
NM_008342	16008	ENSMUST00000047328	Igfbp2	1394	1205	1846	1912	1765	1520	1696	1746	1543	1208	1592	906	8352	8154	6262	908	1217	580	0.168697	1	0.208415	0.999982	0.0199112	0.265066	0.00861081	0.164885	2.86e-26	3.58e-23	1.21e-36	1.61e-33	-0.237487	0.422672	3.03014	Steady	Steady	Up
NM_008871	18787	ENSMUST00000041388	Serpine1	26	38	29	70	45	27	55	43	65	72	58	56	752	894	535	64	100	66	0.170656	1	0.187053	0.999982	0.473824	0.875875	0.531935	0.895481	3.5e-26	3.98e-23	1.9e-35	2.27e-32	-0.617464	-0.195686	3.20197	Down	Steady	Up
NM_009922	12797	ENSMUST00000001384	Cnn1	437	102	102	378	140	109	228	249	126	56	329	98	2033	2450	1384	154	257	122	0.965398	1	0.970978	0.999982	0.580172	0.907202	0.687578	0.944829	6.52e-24	6.81e-21	3.29e-34	3.58e-31	0.028882	0.315041	3.41682	Steady	Steady	Up
NM_007913	13653	ENSMUST00000165033	Egr1	842	800	1794	856	961	2394	1110	1496	1808	842	917	1335	3151	3838	2015	518	604	570	0.479117	1	0.634938	0.999982	0.0174146	0.249889	0.00533001	0.126888	1.91e-21	1.84e-18	2.07e-27	1.77e-24	-0.302105	0.507196	2.37176	Steady	Steady	Up
NM_007392	11475	ENSMUST00000039631	Acta2	8648	6810	7767	10245	7710	5807	10519	7716	8083	5678	9634	6054	28948	33186	36048	12085	11779	13058	0.845865	1	0.870163	0.999982	0.156051	0.630122	0.298544	0.781478	2.62e-21	2.34e-18	5.84e-29	5.39e-26	-0.0419674	0.294902	1.3698	Steady	Steady	Up
NM_009368	21809	ENSMUST00000003687	Tgfb3	715	756	676	859	669	794	572	698	679	665	492	603	992	1002	993	339	276	343	0.453059	1	0.429786	0.999982	0.320647	0.793823	0.310206	0.789885	1.04e-20	8.69e-18	3.28e-27	2.62e-24	-0.116356	0.142388	1.60004	Steady	Steady	Up
NM_001002786	442827	ENSMUST00000087942	Rab44	5	6	8	10	9	9	23	35	34	19	11	2	127	176	99	4	7	4	0.291265	1	0.466852	0.999982	0.00952169	0.192074	0.0207031	NA	1.46e-20	1.08e-17	3.59e-24	2.05e-21	-0.557344	1.50827	4.66934	Steady	Up	Up
NM_010664	16668	ENSMUST00000023803	Krt18	3573	1876	2760	4531	3471	2684	2780	2753	2440	1588	2569	1445	8887	7648	5394	1728	2060	1914	0.144189	1	0.119928	0.999982	0.0119546	0.212118	0.0732342	0.461865	1.23e-19	8.55e-17	2.65e-24	1.67e-21	-0.389632	0.503946	1.9039	Steady	Steady	Up
NM_011019	18414	ENSMUST00000022746	Osmr	220	231	229	222	214	323	253	202	253	663	176	215	945	1092	703	186	203	239	0.486279	1	0.459458	0.999982	0.192282	0.679661	0.344949	0.813619	1.51e-19	9.93e-17	3.47e-24	2.05e-21	-0.159776	-0.578599	2.08548	Steady	Steady	Up
NM_028746	74087	ENSMUST00000035890	Slc7a13	358	389	339	389	390	291	269	715	696	564	373	989	60	35	85	423	440	478	0.934904	1	0.899303	0.999982	0.625004	0.925228	0.726687	0.954231	5.13e-19	3.06e-16	1.75e-23	9.52e-21	0.016507	-0.201308	-2.93593	Steady	Steady	Down
NM_011313	20200	ENSMUST00000001051	S100a6	2219	833	709	2399	1331	884	1031	1401	924	858	1387	643	5755	4626	3643	939	927	1385	0.544745	1	0.651391	0.999982	0.427625	0.857663	0.568648	0.906962	1.35e-18	7.38e-16	3.27e-22	1.51e-19	-0.297387	0.212334	2.07167	Steady	Steady	Up
NM_023279	22152	ENSMUST00000071134	Tubb3	5	6	0	154	2	3	4	7	1	4	0	7	145	94	111	2	0	7	0.0176184	1	NA	NA	0.88792	0.980031	0.925877	NA	4.47e-18	2.33e-15	4.21e-21	1.87e-18	-3.81335	0.118804	5.18814	Down	Steady	Up
NM_010118	13654	ENSMUST00000048289	Egr2	15	17	22	8	6	33	26	22	38	19	20	39	258	267	136	10	18	19	0.759996	1	0.786356	0.999982	0.745746	0.954733	0.776314	0.963108	2.08e-17	1e-14	1.34e-22	6.45e-20	0.201379	0.134197	3.76499	Steady	Steady	Up
NM_018857	56047	ENSMUST00000075884	Msln	126	28	14	347	147	20	165	447	279	54	172	5	1843	992	908	43	81	135	0.100152	1	0.24132	0.999982	0.0250828	0.292751	0.145298	0.610454	4.14e-17	1.92e-14	2.15e-25	1.61e-22	-1.6144	1.94177	3.81671	Down	Up	Up
NM_144908	231050	ENSMUST00000045737	Galnt11	3734	4536	2545	4449	3757	2740	4719	5491	5826	4247	5315	6987	2669	1953	2804	6272	6271	6664	0.944671	1	0.943432	0.999982	0.7694	0.959697	0.731104	0.955291	2.21e-16	9.9e-14	6.3e-17	2.04e-14	-0.0179758	-0.0506867	-1.41152	Steady	Steady	Down
NM_010217	14219	ENSMUST00000020171	Ctgf	834	947	1533	1197	910	2256	1490	1348	1412	1172	1054	1229	5664	7608	5192	1812	1438	2226	0.23035	1	0.402924	0.999982	0.00203939	0.0793398	0.00280501	0.0869517	2.43e-15	1.05e-12	3.45e-18	1.38e-15	-0.403716	0.293524	1.71456	Steady	Steady	Up
NM_011333	20296	ENSMUST00000000193	Ccl2	7	7	0	11	6	11	12	2	7	66	5	2	114	139	97	9	14	13	0.189792	1	0.35505	0.999982	0.107914	0.548579	NA	NA	3.14e-15	1.31e-12	3.35e-17	1.2e-14	-0.971831	-1.78504	3.2277	Down	Down	Up
NM_008493	16846	ENSMUST00000069789	Lep	0	0	0	0	2	0	0	1	2	1	2	0	56	45	29	0	0	1	0.103252	1	0.637501	0.999982	0.996609	0.998132	0.997416	NA	7.35e-15	2.88e-12	1.01e-11	1.27e-09	-2.66544	-0.00474772	6.53454	Down	Steady	Up
NM_008597	17313	ENSMUST00000032342	Mgp	2563	3578	2681	3116	2926	4221	3355	3756	3479	6307	2767	3885	17540	17125	18025	4773	3316	6560	0.251283	1	0.242554	0.999982	0.235673	0.731123	0.400459	0.838741	1.18e-14	4.48e-12	3.4e-17	1.2e-14	-0.217112	-0.295563	1.80871	Steady	Steady	Up
NM_054094	117147	ENSMUST00000047929	Acsm1	775	862	608	853	601	695	675	1409	1467	615	893	1809	262	164	245	747	780	673	0.763326	1	0.733839	0.999982	0.81379	0.968251	0.867895	0.978689	2.15e-14	7.93e-12	5.92e-16	1.65e-13	0.0619162	0.0934566	-1.75365	Steady	Steady	Down
NM_201411	396184	ENSMUST00000113383	Flrt1	229	278	100	158	173	118	141	251	220	223	244	293	71	64	87	318	350	257	0.268855	1	0.220187	0.999982	0.191097	0.677661	0.146168	0.611923	4.11e-14	1.47e-11	2.46e-17	9.23e-15	0.440243	-0.316778	-2.09969	Steady	Steady	Down
NM_019811	60525	ENSMUST00000029135	Acss2	620	692	512	560	699	471	704	698	879	609	773	972	453	308	454	1145	1038	1153	0.724996	1	0.68898	0.999982	0.771375	0.959994	0.757899	0.958955	6.16e-14	2.15e-11	1.92e-14	4.69e-12	0.0743628	-0.0511529	-1.4972	Steady	Steady	Down
NM_007572	12259	ENSMUST00000046285	C1qa	255	287	397	298	209	252	253	195	282	456	232	171	1168	1014	1000	432	423	465	0.219725	1	0.180202	0.999982	0.479359	0.879586	0.402586	0.839275	6.96e-14	2.36e-11	2.78e-18	1.15e-15	0.295628	-0.240112	1.22928	Steady	Steady	Up
NM_008416	16477	ENSMUST00000064922	Junb	206	170	218	262	217	319	236	244	297	294	203	227	1036	1026	726	276	284	342	0.0604765	1	0.0461758	0.999982	0.625937	0.925296	0.601453	0.917103	9.25e-14	3.04e-11	1.24e-16	3.71e-14	-0.43044	0.0966498	1.58877	Steady	Steady	Up
NM_010663	16667	ENSMUST00000080893	Krt17	0	3	4	7	0	0	19	1	2	1	0	1	204	102	47	0	2	2	0.982034	1	0.998706	0.999982	0.00721848	0.163815	0.0751019	NA	9.45e-14	3.04e-11	1.17e-16	3.6e-14	-0.02927	3.22949	6.30199	Steady	Up	Up
NM_008655	17873	ENSMUST00000015456	Gadd45b	121	86	164	178	162	192	164	199	164	140	97	76	563	683	463	118	136	183	0.0601454	1	0.0545692	0.999982	0.00434576	0.125861	0.0024805	0.0813039	1.73e-13	5.42e-11	6e-17	2.04e-14	-0.530312	0.746569	1.92772	Steady	Up	Up
NM_009608	11464	ENSMUST00000090269	Actc1	39	0	4	34	11	2	7	19	2	0	35	1	53	43	67	4	3	2	0.920112	1	0.921166	0.999982	0.784268	0.963944	0.767028	NA	1.92e-13	5.86e-11	8.59e-12	1.15e-09	-0.132737	-0.360752	4.08212	Steady	Steady	Up
NM_029035	74646	ENSMUST00000038562	Spsb1	285	336	280	311	269	275	280	280	350	300	213	312	547	546	508	198	192	188	0.714575	1	0.646035	0.999982	0.48399	0.88137	0.4546	0.868761	2.21e-13	6.58e-11	3.58e-20	1.53e-17	0.0721428	0.136064	1.4285	Steady	Steady	Up
NM_010113	13645	ENSMUST00000029653	Egf	100	143	88	105	89	112	173	205	148	155	219	273	155	75	133	599	757	470	0.705358	1	0.678976	0.999982	0.227633	0.720066	0.184849	0.657864	3.41e-13	9.93e-11	1.09e-15	2.98e-13	0.114223	-0.303117	-2.37145	Steady	Steady	Down
NM_008777	18478	ENSMUST00000020241	Pah	473	739	325	721	533	259	1051	1575	1816	633	1620	2633	524	254	484	1746	2271	1481	0.960824	1	0.946767	0.999982	0.733896	0.951762	0.811095	0.9698	5.7e-13	1.62e-10	4.56e-15	1.16e-12	0.0205028	-0.143	-2.16488	Steady	Steady	Down
NM_016740	20195	ENSMUST00000029515	S100a11	4480	4064	4850	4925	5279	4622	4381	4244	4005	4539	4190	3234	13640	14472	10900	4201	4670	6023	0.195147	1	0.196707	0.999982	0.568957	0.903959	0.52675	0.894417	7.02e-13	1.95e-10	2.81e-15	7.48e-13	-0.153517	0.0733137	1.35048	Steady	Steady	Up
NM_016689	11828	ENSMUST00000055327	Aqp3	1879	1835	1765	1854	1984	1869	1430	1339	1829	1763	1469	1459	1120	1039	1326	3074	2473	2425	0.582998	1	0.545261	0.999982	0.799327	0.964706	0.794251	0.967697	8.8e-13	2.4e-10	1.78e-13	3.5e-11	-0.0622991	-0.034528	-1.2355	Steady	Steady	Down
NM_172994	269643	ENSMUST00000031003	Ppp2r2c	2	4	4	26	2	6	3	5	8	0	4	4	138	81	47	2	4	4	0.0572292	1	0.139777	0.999982	0.185415	0.669752	0.425695	NA	1.16e-12	3.1e-10	3.36e-14	8.06e-12	-1.74564	0.961789	4.64605	Down	Up	Up
NM_011397	20522	ENSMUST00000025212	Slc23a1	1404	1663	1079	1579	1506	954	1370	1794	1853	1669	1509	2398	916	638	1011	2161	2117	2286	0.885584	1	0.861935	0.999982	0.39699	0.840903	0.329087	0.803504	1.33e-12	3.46e-10	5.77e-13	1.05e-10	0.0351145	-0.157328	-1.39619	Steady	Steady	Down
NM_139298	216795	ENSMUST00000108783	Wnt9a	38	31	48	70	62	46	71	83	68	43	49	47	316	266	215	59	53	70	0.0779299	1	0.0938295	0.999982	0.00695826	0.160823	0.0225439	0.264523	1.49e-12	3.82e-10	3.86e-16	1.13e-13	-0.615058	0.669228	2.08979	Down	Up	Up
NM_008491	16819	ENSMUST00000050785	Lcn2	326	256	267	310	265	216	206	286	189	300	224	240	2325	1290	865	68	207	100	0.675569	1	0.610804	0.999982	0.437493	0.859954	0.396369	0.835585	1.58e-12	3.96e-10	1.36e-08	7.12e-07	0.0962123	-0.169759	3.53733	Steady	Steady	Up
NM_001081060	105243	ENSMUST00000036208	Slc9a3	220	254	61	351	298	63	319	356	332	377	463	505	60	50	82	371	629	263	0.537603	1	0.635566	0.999982	0.00463159	0.131251	0.00458609	0.115692	2.45e-12	5.8e-10	3.17e-15	8.25e-13	-0.410402	-0.422446	-2.76051	Steady	Steady	Down
NM_010234	14281	ENSMUST00000021674	Fos	51	27	101	63	74	552	87	69	107	39	54	48	746	823	265	66	83	69	0.0192058	1	NA	NA	0.00143088	0.0652532	0.00334827	0.095394	2.45e-12	5.8e-10	6.15e-17	2.04e-14	-1.94507	0.891539	3.03153	Down	Up	Up
NM_134157	110935	ENSMUST00000006431	Atp6v1b1	1098	1342	1002	1170	1466	1042	2000	1961	2491	1939	2003	2632	1704	1330	1901	3521	3516	3778	0.596576	1	0.588459	0.999982	0.822099	0.968776	0.810131	0.9698	2.93e-12	6.8e-10	2.61e-12	3.86e-10	-0.0978015	-0.0326618	-1.17263	Steady	Steady	Down
NM_080467	140494	ENSMUST00000040259	Atp6v0a4	1285	1434	798	1360	1466	893	1481	1820	1898	1763	1716	2581	990	838	1112	2161	2491	1987	0.768773	1	0.745555	0.999982	0.186021	0.670639	0.133783	0.590167	5.01e-12	1.13e-09	6.76e-13	1.18e-10	-0.0802463	-0.22611	-1.21717	Steady	Steady	Down
NM_134042	104776	ENSMUST00000085192	Aldh6a1	2434	2763	2654	2652	2546	2710	3256	4156	4437	4116	3703	5806	1982	1639	2027	3856	4488	3610	0.895529	1	0.925714	0.999982	0.25359	0.749468	0.175248	0.644223	5.07e-12	1.13e-09	7.05e-13	1.21e-10	-0.0146183	-0.206504	-1.12337	Steady	Steady	Down
NM_134246	171281	ENSMUST00000021653	Acot3	228	312	127	382	277	92	312	469	648	263	357	668	110	56	129	423	411	472	0.738177	1	0.706509	0.999982	0.684677	0.942133	0.767987	0.961694	1.11e-11	2.41e-09	1.5e-13	3.06e-11	-0.173915	0.144095	-2.18545	Steady	Steady	Down
NM_016778	51800	ENSMUST00000027499	Bok	1068	946	1039	1209	1173	957	1162	1029	1062	890	908	716	2960	3287	2489	1087	1145	1439	0.347401	1	0.347392	0.999982	0.00169009	0.0708396	0.00207039	0.0734364	1.28e-11	2.69e-09	7.44e-14	1.63e-11	-0.135814	0.366468	1.21157	Steady	Steady	Up
NM_028901	74376	ENSMUST00000086617	Myo18b	28	12	6	38	13	8	35	28	36	13	36	19	160	148	119	18	23	32	0.633265	1	0.653541	0.999982	0.201213	0.691143	0.266815	0.754881	1.29e-11	2.69e-09	7.47e-14	1.63e-11	-0.359376	0.533393	2.50372	Steady	Steady	Up
NM_175438	212647	ENSMUST00000039818	Aldh4a1	2574	2983	3704	2724	2705	3773	3160	4512	4713	3037	3474	4838	1803	1719	2412	4719	3900	4444	0.984905	1	0.955129	0.999982	0.545267	0.899696	0.649586	0.937781	1.86e-11	3.76e-09	1.99e-11	2.27e-09	0.00326401	0.121007	-1.17984	Steady	Steady	Down
NM_008495	16852	ENSMUST00000089377	Lgals1	3008	2271	2686	3534	2792	2469	3027	2634	2528	2116	3122	1948	7990	7579	7594	3330	2908	4218	0.391611	1	0.395731	0.999982	0.292907	0.771132	0.225944	0.713419	2.84e-11	5.48e-09	5.03e-13	9.28e-11	-0.15059	0.183074	1.10852	Steady	Steady	Up
NM_029116	74901	ENSMUST00000069399	Kbtbd11	844	901	947	807	916	944	1070	1049	990	960	1160	1134	494	428	592	1204	1321	1024	0.942601	1	0.908396	0.999982	0.495859	0.883211	0.512645	0.89084	3.9e-11	7.29e-09	1.28e-11	1.56e-09	0.00912797	-0.0708995	-1.27135	Steady	Steady	Down
NM_145447	217721	ENSMUST00000040461	Mfsd7c	216	228	139	220	160	128	246	327	361	276	295	453	85	103	99	349	444	261	0.536571	1	0.47979	0.999982	0.551368	0.901359	0.510831	0.890722	4.12e-11	7.6e-09	2.61e-13	5.05e-11	0.19691	-0.13783	-1.91886	Steady	Steady	Down
NM_019545	56185	ENSMUST00000029464	Hao2	1535	1892	1563	1588	1597	1552	1698	1790	1711	2588	1807	2469	990	719	942	2092	1823	1888	0.59052	1	0.538764	0.999982	0.00277966	0.0980722	0.00119237	0.0542232	4.19e-11	7.61e-09	1.02e-11	1.27e-09	0.0722906	-0.405567	-1.17072	Steady	Steady	Down
NM_030061	78242	ENSMUST00000081271	Spink12	34	32	12	26	40	15	36	55	30	15	24	34	226	254	174	27	37	57	0.926823	1	0.925902	0.999982	0.0767509	0.487675	0.112861	0.549973	4.63e-11	8.29e-09	8.99e-14	1.92e-11	-0.0510663	0.722101	2.39273	Steady	Up	Up
NM_001039385	381677	ENSMUST00000041543	Vgf	3	3	5	9	0	0	9	5	8	2	1	1	174	87	60	2	0	7	0.816079	1	0.862566	0.999982	0.00122558	0.0614114	0.0557246	NA	4.89e-11	8.62e-09	1.46e-13	3.01e-11	0.254433	2.34924	5.06776	Steady	Up	Up
NM_008681	17988	ENSMUST00000005256	Ndrg1	4280	5371	5856	4239	4562	6969	6179	6474	5659	6433	5728	8650	4769	3292	3849	8447	8510	8184	0.89285	1	0.909793	0.999982	0.208852	0.697305	0.145807	0.611348	5.72e-11	9.96e-09	1.55e-11	1.8e-09	-0.0270534	-0.189324	-1.11795	Steady	Steady	Down
NM_011834	23923	ENSMUST00000079472	Aadat	3910	4395	3052	3656	4221	2618	3340	4167	4155	4574	3897	5408	2445	876	1950	8245	7785	7293	0.609173	1	0.563824	0.999982	0.070087	0.47148	0.0393167	0.351886	6.44e-11	1.11e-08	2.77e-13	5.27e-11	0.111795	-0.255924	-2.18541	Steady	Steady	Down
NM_019932	56744	ENSMUST00000031320	Pf4	88	95	109	100	110	96	105	85	53	94	90	59	382	336	333	101	69	121	0.771684	1	0.779732	0.999982	0.988656	0.998073	0.989554	0.997188	7.27e-11	1.23e-08	7.07e-14	1.6e-11	-0.0743995	-0.00459742	1.81287	Steady	Steady	Up
NM_153568	231296	ENSMUST00000087177	Lrrc66	40	57	5	52	73	7	36	81	103	69	65	111	22	15	22	108	167	96	0.688393	1	0.662005	0.999982	0.690607	0.943585	0.667327	0.93842	8.17e-11	1.36e-08	7.86e-12	1.08e-09	-0.363763	-0.160172	-2.68763	Steady	Steady	Down
NM_008343	16009	ENSMUST00000020702	Igfbp3	5140	5344	5385	4975	4554	5907	6381	6075	6286	8927	6417	6288	27249	24904	20648	8707	6871	11558	0.769194	1	0.740917	0.999982	0.124068	0.58188	0.0818663	0.484207	8.97e-11	1.48e-08	1.28e-12	2.05e-10	0.0369616	-0.211876	1.38618	Steady	Steady	Up
NM_175305	100061	ENSMUST00000053419	Lrrc19	210	247	114	249	232	132	265	493	490	318	397	741	118	93	134	378	447	306	0.787063	1	0.761612	0.999982	0.49892	0.88332	0.621496	0.926024	1.1e-10	1.79e-08	1.26e-12	2.04e-10	-0.101664	-0.227105	-1.75454	Steady	Steady	Down
NM_018881	55990	ENSMUST00000045902	Fmo2	469	602	249	640	608	238	875	1221	1434	851	984	1780	458	199	446	1269	1453	1408	0.693984	1	0.758621	0.999982	0.886463	0.979684	0.919128	0.985978	1.34e-10	2.12e-08	8.7e-12	1.15e-09	-0.171131	-0.0396448	-1.94474	Steady	Steady	Down
NM_001253781	19116	ENSMUST00000128921	Prlr	36	43	19	13	30	16	82	62	73	80	102	86	53	20	40	190	207	201	0.149474	1	0.18397	0.999982	0.198244	0.68648	0.24165	0.730507	1.46e-10	2.28e-08	2.58e-12	3.86e-10	0.733075	-0.309663	-2.43957	Up	Steady	Down
NM_177351	235386	ENSMUST00000039742	Hykk	719	866	560	829	788	487	685	1096	1310	920	1058	1574	434	301	452	891	944	1184	0.923221	1	0.902481	0.999982	0.422537	0.854584	0.561353	0.906432	1.52e-10	2.35e-08	1.2e-10	1.11e-08	0.0249786	-0.205803	-1.38606	Steady	Steady	Down
NM_080458	140475	ENSMUST00000054472	Bsnd	932	994	536	981	1003	668	1153	1139	1146	1079	1362	1126	837	581	946	1738	1984	2398	0.700948	1	0.66823	0.999982	0.590962	0.911047	0.599946	0.916591	1.82e-10	2.75e-08	1.02e-10	9.71e-09	-0.10609	-0.0584065	-1.41212	Steady	Steady	Down
NM_028878	74338	ENSMUST00000022048	Slc6a19	97	142	48	192	184	65	221	415	433	183	291	595	66	40	78	317	475	221	0.23493	1	0.187135	0.999982	0.990274	0.998073	0.992948	0.997188	1.82e-10	2.75e-08	1.47e-12	2.33e-10	-0.618422	-0.00498776	-2.50272	Down	Steady	Down
NM_001081084	65969	ENSMUST00000091436	Cubn	2455	2907	1977	2803	2754	1674	3432	3851	4021	3129	3892	6348	1329	723	1536	4049	4704	3318	0.939816	1	0.91802	0.999982	0.276496	0.759387	0.441318	0.860334	2.28e-10	3.4e-08	1.37e-11	1.61e-09	0.0180554	-0.247306	-1.79289	Steady	Steady	Down
NM_177577	195208	ENSMUST00000069614	Dcdc2a	2119	2222	2489	2446	2427	2395	2463	2385	2070	2571	2387	2334	6243	5968	4506	2404	2745	2492	0.37917	1	0.402869	0.999982	0.414917	0.849709	0.396843	0.835751	2.34e-10	3.45e-08	6.06e-13	1.07e-10	-0.0961766	-0.0807973	1.08932	Steady	Steady	Up
NM_030707	80891	ENSMUST00000090986	Fcrls	90	83	61	91	94	71	89	80	122	192	88	76	387	336	303	112	102	126	0.671694	1	0.653109	0.999982	0.431811	0.858281	0.384779	0.830658	2.51e-10	3.66e-08	5.39e-14	1.27e-11	-0.13116	-0.295917	1.55313	Steady	Steady	Up
NM_009968	12972	ENSMUST00000029850	Cryz	2031	2420	1882	1993	2072	1840	2866	3019	3470	2631	3030	3822	2140	1729	2482	4305	4227	4232	0.495293	1	0.44119	0.999982	0.862455	0.975543	0.849938	0.974684	2.6e-10	3.74e-08	2.25e-10	1.96e-08	0.0988172	-0.0250552	-1.0483	Steady	Steady	Down
NM_023737	74147	ENSMUST00000023559	Ehhadh	741	942	293	866	783	286	1298	1621	2036	1154	1519	2255	400	274	449	1391	1962	915	0.948357	1	0.961791	0.999982	0.992497	0.998073	0.993089	0.997188	2.63e-10	3.74e-08	8.77e-12	1.15e-09	0.0322606	0.00227625	-1.97011	Steady	Steady	Down
NM_011836	23928	ENSMUST00000028187	Lamc3	640	600	318	533	559	295	535	459	407	458	716	570	139	104	135	615	804	322	0.6231	1	0.578277	0.999982	0.0772357	0.489642	0.0615423	0.431081	3.02e-10	4.25e-08	3.43e-12	4.89e-10	0.168257	-0.321181	-2.24666	Steady	Steady	Down
NM_001162977	230971	ENSMUST00000030897	Megf6	494	418	423	413	280	370	540	470	656	285	480	427	769	1150	1056	359	260	414	0.11522	1	0.0781718	0.999982	0.0210661	0.271088	0.0117354	0.193397	3.41e-10	4.75e-08	1.2e-11	1.47e-09	0.324767	0.476736	1.48546	Steady	Steady	Up
NM_016908	53420	ENSMUST00000065957	Syt5	62	52	120	73	64	108	94	94	91	78	59	65	191	290	169	57	37	38	0.841695	1	0.868034	0.999982	0.0460842	0.396768	0.0737635	0.463268	3.68e-10	5.07e-08	1.05e-12	1.72e-10	-0.0788624	0.460221	2.25555	Steady	Steady	Up
NM_024474	140709	ENSMUST00000057497	Col26a1	1555	1700	1582	1484	1737	1520	1691	1518	1662	1236	1429	1312	1018	951	1118	1893	1845	1936	0.839645	1	0.796613	0.999982	0.00239045	0.0880741	0.00302956	0.0902041	3.81e-10	5.19e-08	4.64e-12	6.55e-10	0.025238	0.28707	-0.919017	Steady	Steady	Down
NM_011267	19734	ENSMUST00000027748	Rgs16	89	60	67	95	81	96	79	94	73	150	98	67	641	1093	305	87	115	79	0.256074	1	0.235157	0.999982	0.26199	0.753343	0.241337	0.730507	3.98e-10	5.37e-08	6.05e-14	1.39e-11	-0.335154	-0.360452	2.81661	Steady	Steady	Up
NM_009205	20532	ENSMUST00000024944	Slc3a1	1971	2592	1570	2216	2092	1445	2597	3097	3548	3083	2859	4286	1125	580	1013	2743	3505	2373	0.704079	1	0.666643	0.999982	0.375507	0.828386	0.304005	0.786243	4.07e-10	5.43e-08	3.12e-11	3.37e-09	0.0906591	-0.151479	-1.70696	Steady	Steady	Down
NM_011340	20317	ENSMUST00000000769	Serpinf1	728	623	725	847	685	744	448	645	726	586	503	508	1093	936	989	461	299	438	0.357161	1	0.352602	0.999982	0.305887	0.783303	0.27384	0.761107	4.22e-10	5.56e-08	1.3e-11	1.56e-09	-0.138982	0.182751	1.29335	Steady	Steady	Up
NM_007707	12702	ENSMUST00000054002	Socs3	211	201	223	165	217	306	168	170	226	414	123	140	728	1073	536	163	160	259	0.65582	1	0.643435	0.999982	0.534602	0.897483	0.64303	0.935042	4.84e-10	6.31e-08	2.84e-12	4.11e-10	-0.116445	-0.268121	1.967	Steady	Steady	Up
NM_001081088	14725	ENSMUST00000080953	Lrp2	10314	12040	8549	11911	12146	7526	14065	13722	13502	13381	15952	21112	5094	3694	7426	15003	16329	13914	0.877015	1	0.879427	0.999982	0.0553395	0.429866	0.024729	0.274565	5.23e-10	6.75e-08	1.08e-10	1.02e-08	-0.034876	-0.294181	-1.52339	Steady	Steady	Down
NM_011731	22599	ENSMUST00000026273	Slc6a20b	282	305	228	325	237	265	625	705	693	438	647	1009	314	159	291	688	938	874	0.920655	1	0.920518	0.999982	0.82981	0.969658	0.875414	0.978733	5.36e-10	6.85e-08	7.88e-11	7.8e-09	-0.0230331	-0.0549642	-1.75004	Steady	Steady	Down
NM_011819	23886	ENSMUST00000003808	Gdf15	19	29	29	119	21	35	85	55	48	30	53	48	495	306	291	62	47	103	0.0645186	1	0.0676652	0.999982	0.135882	0.599575	0.156675	0.622044	5.79e-10	7.33e-08	1.86e-12	2.9e-10	-1.197	0.514379	2.32726	Down	Steady	Up
NM_007428	11606	ENSMUST00000063278	Agt	331	310	116	315	332	124	317	335	438	439	345	422	227	99	281	858	832	881	0.960213	1	0.950841	0.999982	0.37106	0.82546	0.360278	0.821014	5.98e-10	7.49e-08	2.26e-11	2.53e-09	-0.0241881	-0.151286	-2.12302	Steady	Steady	Down
NM_145423	216225	ENSMUST00000020255	Slc5a8	1682	1970	1259	1867	1695	1258	1416	2143	2266	2019	1799	2603	455	123	387	2003	1970	1691	0.908868	1	0.890044	0.999982	0.455916	0.865287	0.379499	0.828206	6.47e-10	8.02e-08	2.76e-06	6.93e-05	0.0254292	-0.145392	-2.59319	Steady	Steady	Down
NM_010011	13117	ENSMUST00000058785	Cyp4a10	741	865	61	935	553	94	1508	1876	2282	1615	1620	2281	540	290	524	1266	1732	1220	0.929108	1	0.949258	0.999982	0.853954	0.97444	0.830037	0.971976	6.68e-10	8.21e-08	1.17e-10	1.09e-08	0.0802656	0.0333246	-1.68091	Steady	Steady	Down
NM_013823	16591	ENSMUST00000078856	Kl	2246	2740	1352	2783	2321	1568	4235	5305	4837	3979	4557	6786	1907	1364	2588	5185	6075	4643	0.806918	1	0.782649	0.999982	0.610605	0.917482	0.539594	0.89822	7.05e-10	8.58e-08	2.03e-10	1.77e-08	-0.0737382	-0.0966691	-1.48353	Steady	Steady	Down
NM_172776	236293	ENSMUST00000113298	Slc22a29	284	336	172	226	268	177	440	528	551	480	492	676	363	229	272	697	728	708	0.440148	1	0.388078	0.999982	0.457739	0.866391	0.440332	0.85991	7.91e-10	9.53e-08	1.21e-10	1.11e-08	0.241136	-0.122655	-1.34318	Steady	Steady	Down
NM_026473	67951	ENSMUST00000001513	Tubb6	1242	1186	1523	1391	1186	1252	1597	1304	1345	1139	1371	1134	2131	2011	2163	1124	1002	1172	0.78877	1	0.744269	0.999982	0.0703987	0.47148	0.0679929	0.448614	8.57e-10	1.02e-07	1.61e-13	3.22e-11	0.0366451	0.215111	0.894538	Steady	Steady	Up
NM_001099299	230959	ENSMUST00000105646	Ajap1	288	342	184	199	239	198	178	170	156	203	183	194	92	90	104	254	250	310	0.205226	1	0.156636	0.999982	0.240945	0.735977	0.241061	0.730507	8.62e-10	1.02e-07	8.8e-12	1.15e-09	0.358934	-0.207465	-1.54793	Steady	Steady	Down
NM_009052	19716	ENSMUST00000058125	Bex1	396	310	553	456	320	473	295	366	346	330	316	269	667	616	610	278	214	294	0.998818	1	0.959823	0.999982	0.394832	0.840601	0.389601	0.833079	9.55e-10	1.12e-07	2.29e-12	3.48e-10	0.00037002	0.13334	1.2282	Steady	Steady	Up
NM_153574	58909	ENSMUST00000089860	Fam13a	458	495	269	438	557	294	520	613	567	623	642	739	444	370	404	865	1028	762	0.810898	1	0.78843	0.999982	0.0449387	0.390351	0.0496997	0.38913	1.16e-09	1.35e-07	1.49e-10	1.32e-08	-0.076192	-0.242185	-1.16565	Steady	Steady	Down
NM_001080934	217316	ENSMUST00000092445	Slc16a5	720	899	335	695	823	400	567	766	674	755	782	784	491	386	565	992	1047	1026	0.93834	1	0.935418	0.999982	0.0919728	0.521762	0.0903124	0.504949	1.41e-09	1.61e-07	8.71e-10	6.49e-08	0.0304538	-0.214337	-1.12888	Steady	Steady	Down
NM_025961	67092	ENSMUST00000028624	Gatm	3186	3777	3193	3081	2825	2642	5038	5721	5364	5753	5905	7726	1710	1458	2531	5008	5716	4080	0.0705277	1	0.0404076	0.999982	0.0344849	0.340186	0.0170864	0.234245	1.43e-09	1.62e-07	4.77e-10	3.81e-08	0.244818	-0.270648	-1.42085	Steady	Steady	Down
NM_026280	67622	ENSMUST00000021170	Mxra7	310	357	443	405	317	380	405	387	485	415	359	305	1343	1159	1018	474	376	580	0.99343	1	0.951788	0.999982	0.136199	0.600338	0.131006	0.585768	1.76e-09	1.97e-07	8.26e-11	8.12e-09	0.00164725	0.237542	1.26122	Steady	Steady	Up
NM_007574	12262	ENSMUST00000046332	C1qc	321	264	398	284	265	288	289	214	340	390	296	165	833	858	920	403	463	388	0.276163	1	0.231056	0.999982	0.949065	0.988455	0.943923	0.989973	1.87e-09	2.07e-07	9.46e-13	1.6e-10	0.222896	-0.0195533	1.01603	Steady	Steady	Up
NM_172821	71751	ENSMUST00000042065	Map3k13	84	78	61	104	41	59	102	85	82	108	138	130	27	31	31	139	191	100	0.761927	1	0.738555	0.999982	0.0284545	0.31157	0.03688	0.339806	1.9e-09	2.09e-07	1.41e-10	1.27e-08	0.123765	-0.487866	-2.31131	Steady	Steady	Down
NM_029432	228602	ENSMUST00000044766	4930402H24Rik	894	855	594	1058	1118	521	1331	1320	980	1240	1546	1700	571	555	624	1333	1657	1033	0.502068	1	0.463238	0.999982	0.0477922	0.403704	0.0314846	0.311895	2.01e-09	2.19e-07	6.31e-10	4.88e-08	-0.206634	-0.309771	-1.24386	Steady	Steady	Down
NM_027334	70152	ENSMUST00000067752	Mettl7a1	874	910	817	835	836	690	1119	1120	1193	1011	1124	1305	987	835	1095	1903	1935	1756	0.365305	1	0.292904	0.999982	0.938035	0.986118	0.943233	0.989913	2.25e-09	2.42e-07	3.82e-10	3.11e-08	0.135304	-0.00865724	-0.9809	Steady	Steady	Down
NM_175499	239250	ENSMUST00000078386	Slitrk6	70	38	54	51	53	35	92	91	96	63	114	128	67	36	49	179	186	206	0.569375	1	0.558085	0.999982	0.647518	0.930884	0.641044	0.934083	2.28e-09	2.44e-07	1.11e-10	1.04e-08	0.213144	-0.133881	-1.94595	Steady	Steady	Down
NM_027760	71323	ENSMUST00000032388	Rassf8	343	417	207	388	493	215	381	323	289	338	366	435	56	45	78	369	574	185	0.624784	1	0.582648	0.999982	0.213621	0.702894	0.209499	0.691627	2.35e-09	2.49e-07	1.34e-11	1.59e-09	-0.180394	-0.202965	-2.69943	Steady	Steady	Down
NM_008985	19275	ENSMUST00000027404	Ptprn	5	4	10	95	2	3	8	1	5	2	1	4	511	149	50	7	1	2	0.0551741	1	NA	NA	0.220906	0.71175	0.442526	NA	2.5e-09	2.63e-07	0.000295051	0.00308671	-2.40944	0.956663	6.06391	Down	Up	Up
NM_025994	27984	ENSMUST00000036854	Efhd2	934	936	923	973	976	774	1091	1133	1114	958	933	823	1742	1985	1786	984	844	1003	0.834133	1	0.782177	0.999982	0.00206532	0.0798528	0.00354363	0.0983103	2.52e-09	2.63e-07	1.05e-12	1.72e-10	0.0308158	0.29349	0.921038	Steady	Steady	Up
NM_007451	11740	ENSMUST00000016463	Slc25a5	9949	11103	7587	11140	10820	7956	10149	9828	10714	10529	10304	10492	4380	3741	6465	11586	11604	10641	0.750626	1	0.730973	0.999982	0.659053	0.934993	0.615176	0.9239	2.54e-09	2.63e-07	1.58e-09	1.11e-07	-0.0647046	-0.0347941	-1.2564	Steady	Steady	Down
NM_009199	20510	ENSMUST00000025875	Slc1a1	794	882	493	742	850	419	835	1035	1188	875	871	1491	445	307	650	1423	1493	1204	0.732273	1	0.697338	0.999982	0.692717	0.943645	0.647085	0.936734	2.64e-09	2.71e-07	8.66e-10	6.49e-08	0.108392	-0.0873234	-1.59801	Steady	Steady	Down
NM_133980	102570	ENSMUST00000084797	Slc22a13	438	693	375	580	604	370	581	793	758	516	557	865	179	64	191	684	652	641	0.876108	1	0.869416	0.999982	0.526168	0.895318	0.474529	0.876576	2.77e-09	2.75e-07	6.01e-11	6.22e-09	-0.046373	0.132777	-2.22745	Steady	Steady	Down
NM_010007	13109	ENSMUST00000030299	Cyp2j5	1781	1831	1358	1645	1407	1106	2578	3651	3867	2554	3144	5265	1329	621	1204	3213	3673	2847	0.203206	1	0.158087	0.999982	0.63099	0.927005	0.716017	0.951509	2.77e-09	2.75e-07	2.79e-10	2.32e-08	0.254405	-0.123956	-1.66681	Steady	Steady	Down
NM_001252261	18148	ENSMUST00000109354	Npm1	378	334	582	396	432	584	308	314	292	441	250	327	517	567	442	181	161	231	0.579898	1	0.610844	0.999982	0.442822	0.861346	0.409251	0.843234	2.79e-09	2.75e-07	8.2e-12	1.12e-09	-0.135114	-0.160049	1.37363	Steady	Steady	Up
NM_019755	18824	ENSMUST00000033486	Plp2	1924	1741	2407	2035	1978	2258	1808	1774	1780	1850	1714	1500	3244	3573	2964	1598	1509	1895	0.689757	1	0.757639	0.999982	0.43346	0.858543	0.427509	0.85283	2.88e-09	2.81e-07	1.57e-11	1.81e-09	-0.054381	0.0774087	0.927859	Steady	Steady	Up
NM_007508	11964	ENSMUST00000114666	Atp6v1a	4324	5088	3930	5052	5062	3617	5057	5555	5080	5890	5761	6768	3422	2519	3672	6592	7551	5981	0.803897	1	0.808141	0.999982	0.0157703	0.238862	0.00732419	0.151836	2.89e-09	2.81e-07	1.93e-09	1.33e-07	-0.0453361	-0.236015	-1.1078	Steady	Steady	Down
NM_147222	216453	ENSMUST00000077530	Rdh19	455	641	159	564	420	108	697	849	868	534	912	1387	79	32	127	794	1075	357	0.747172	1	0.806257	0.999982	0.410923	0.848184	0.542912	0.89837	3.07e-09	2.96e-07	5.58e-06	0.000125329	0.20168	-0.236165	-3.2702	Steady	Steady	Down
NM_019879	56451	ENSMUST00000064740	Suclg1	2602	2761	2396	2474	2594	2359	2592	2726	2976	2577	2640	2970	1310	1195	1890	3255	2996	3222	0.62476	1	0.54697	0.999982	0.890335	0.980031	0.878949	0.97926	3.24e-09	3.1e-07	4.25e-09	2.68e-07	0.0602439	0.0134676	-1.14976	Steady	Steady	Down
NM_008585	17287	ENSMUST00000024707	Mep1a	5721	7098	5080	6464	5975	4543	8273	8698	9618	7201	8454	11797	4471	2087	4423	10584	11004	11670	0.706847	1	0.659123	0.999982	0.761259	0.958517	0.722085	0.953816	3.36e-09	3.19e-07	3.57e-10	2.94e-08	0.07273	-0.0514725	-1.63879	Steady	Steady	Down
NM_013460	11550	ENSMUST00000103184	Adra1d	23	40	62	62	40	36	66	54	53	39	28	51	273	235	219	69	35	73	0.721828	1	0.759687	0.999982	0.0756046	0.485194	0.117821	0.561228	3.78e-09	3.56e-07	2.78e-11	3.08e-09	-0.159947	0.54541	1.99785	Steady	Steady	Up
NM_080852	140918	ENSMUST00000037321	Slc7a12	206	265	101	298	209	92	254	407	358	721	349	579	26	7	34	248	470	140	0.890452	1	0.878967	0.999982	0.00980165	0.193376	0.00253932	0.0815824	4.21e-09	3.93e-07	2.21e-12	3.39e-10	-0.0673812	-0.698279	-3.71741	Steady	Down	Down
NM_029562	76279	ENSMUST00000006094	Cyp2d26	1460	1843	1537	1756	1862	1439	1665	2534	2808	2490	1664	2945	1039	663	1143	2218	2061	2577	0.670931	1	0.680089	0.999982	0.920111	0.983571	0.942085	0.989877	4.53e-09	4.21e-07	3.41e-09	2.21e-07	-0.0677509	-0.0236286	-1.30881	Steady	Steady	Down
NM_008729	18163	ENSMUST00000081728	Ctnnd2	275	224	261	217	219	282	165	155	220	173	135	170	134	156	113	26	39	24	0.708843	1	0.666705	0.999982	0.436153	0.859954	0.413851	0.846114	4.64e-09	4.28e-07	7.3e-11	7.42e-09	0.0789173	0.17019	2.1325	Steady	Steady	Up
NM_018754	55948	ENSMUST00000057311	Sfn	595	241	278	588	384	272	400	326	299	210	343	203	1723	1044	1021	377	412	525	0.68789	1	0.65781	0.999982	0.0651216	0.459075	0.0415117	0.361082	5.35e-09	4.89e-07	2.32e-10	2e-08	-0.164297	0.433537	1.4898	Steady	Steady	Up
NM_001031851	268782	ENSMUST00000022858	Agxt2	542	691	374	575	564	241	682	995	993	686	963	1244	716	638	741	1235	1200	1431	0.556302	1	0.496851	0.999982	0.588855	0.909757	0.529304	0.894861	5.51e-09	5e-07	1.71e-09	1.2e-07	0.216877	-0.120722	-0.923856	Steady	Steady	Down
NM_016894	51801	ENSMUST00000097648	Ramp1	7	16	15	25	8	42	17	18	14	7	15	12	124	201	108	13	30	26	0.130276	1	0.177629	0.999982	0.223863	0.714842	0.393524	NA	5.7e-09	5.14e-07	8.56e-11	8.28e-09	-0.97531	0.51742	2.60262	Down	Steady	Up
NM_172716	69587	ENSMUST00000046975	Pcgf3	1040	1065	842	1037	1136	833	1181	1029	950	1193	1140	1287	341	278	393	1068	1190	644	0.860516	1	0.865551	0.999982	0.064236	0.457467	0.0707907	0.454789	5.85e-09	5.21e-07	1.21e-09	8.82e-08	-0.0312344	-0.201125	-1.56339	Steady	Steady	Down
NM_199465	68810	ENSMUST00000046045	Nexn	400	299	320	339	316	225	409	381	384	293	414	371	1026	1314	1011	416	565	501	0.388607	1	0.319633	0.999982	0.450525	0.863461	0.446407	0.863724	5.86e-09	5.21e-07	7.19e-11	7.37e-09	0.205279	0.117664	1.13568	Steady	Steady	Up
NM_025807	66859	ENSMUST00000046807	Slc16a9	289	328	328	280	264	266	341	293	311	337	306	339	243	188	280	598	531	539	0.231539	1	0.147864	0.999982	0.662421	0.93591	0.675488	0.939683	6.01e-09	5.3e-07	6.89e-10	5.23e-08	0.21696	-0.0606529	-1.27106	Steady	Steady	Down
NM_010302	14673	ENSMUST00000000153	Gna12	1230	1284	764	1354	1291	869	1501	1414	1576	1208	1380	1354	309	298	571	1308	1302	965	0.695066	1	0.668987	0.999982	0.0510536	0.418005	0.0574901	0.41707	6.14e-09	5.34e-07	1.41e-09	1.01e-07	-0.100674	0.182662	-1.6457	Steady	Steady	Down
NM_199018	236920	ENSMUST00000036606	Stard8	1221	1357	906	1380	1364	880	1869	1615	1735	1554	1714	1984	1416	1095	1479	2379	2706	2538	0.800322	1	0.793958	0.999982	0.897565	0.980031	0.901696	0.98232	6.42e-09	5.54e-07	3.78e-09	2.4e-07	-0.0591347	-0.014527	-0.974956	Steady	Steady	Down
NM_026384	67800	ENSMUST00000033001	Dgat2	765	751	737	754	705	772	732	1034	1064	922	697	980	404	385	599	1071	1029	998	0.935329	1	0.894284	0.999982	0.501725	0.884435	0.461329	0.870185	6.69e-09	5.72e-07	6.06e-09	3.61e-07	0.0105518	0.118077	-1.20047	Steady	Steady	Down
NM_153553	225872	ENSMUST00000056129	Npas4	11	3	8	11	2	10	14	16	12	1	18	4	120	169	71	12	19	21	0.922079	1	0.946357	0.999982	0.247444	0.74464	0.32394	NA	6.72e-09	5.72e-07	2.47e-10	2.1e-08	-0.0693913	0.852791	2.74373	Steady	Up	Up
NM_013470	11745	ENSMUST00000031447	Anxa3	1138	1051	1363	1409	1283	1396	1213	1226	1254	1089	1101	1034	3428	3241	2613	1405	1241	1711	0.104644	1	0.136867	0.999982	0.0227471	0.27862	0.0323596	0.317293	6.84e-09	5.75e-07	2.37e-10	2.03e-08	-0.210481	0.190771	1.05252	Steady	Steady	Up
NM_177448	233549	ENSMUST00000064231	Mogat2	197	204	151	239	130	192	265	485	394	178	374	553	107	59	150	400	408	383	0.93326	1	0.933403	0.999982	0.902837	0.98032	0.929955	0.987838	6.93e-09	5.79e-07	3.9e-10	3.16e-08	-0.0248533	0.0454903	-1.95504	Steady	Steady	Down
NM_031170	16691	ENSMUST00000023952	Krt8	4440	3233	3698	6457	5170	3616	4527	4215	4185	2655	4126	2697	11320	8763	7830	4273	4233	4864	0.0579637	1	0.0431068	0.999982	0.00808254	0.174017	0.0021535	0.0751236	7.02e-09	5.82e-07	1.46e-10	1.31e-08	-0.431245	0.442271	1.02314	Steady	Steady	Up
NM_011403	20533	ENSMUST00000006749	Slc4a1	190	239	103	329	247	86	426	277	391	424	433	439	244	167	337	820	1155	633	0.528107	1	0.477129	0.999982	0.137597	0.601817	0.132055	0.586302	7.53e-09	6.17e-07	6.74e-10	5.15e-08	-0.31804	-0.250358	-1.84568	Steady	Steady	Down
NM_013560	15507	ENSMUST00000005077	Hspb1	580	320	381	496	468	340	479	471	470	307	576	259	1545	1460	1097	509	526	708	0.909554	1	0.918127	0.999982	0.249748	0.746906	0.182956	0.654823	9.13e-09	7.43e-07	4.55e-10	3.66e-08	-0.0309	0.308708	1.19637	Steady	Steady	Up
NM_183294	71091	ENSMUST00000021377	Cdkl1	1405	1549	965	2266	2093	665	1771	2162	1962	1372	2280	2192	1497	1412	1510	2684	3709	2545	0.384165	1	0.516444	0.999982	0.967541	0.994453	0.962283	0.993816	9.27e-09	7.5e-07	3.09e-09	2.07e-07	-0.364143	0.00748479	-1.05852	Steady	Steady	Down
NM_178920	105853	ENSMUST00000025356	Mal2	1947	1583	2439	3169	2548	2042	2568	2514	2248	1798	2256	1459	6736	5632	3629	1442	2198	1242	0.0564021	1	0.0621188	0.999982	0.00785397	0.172367	0.00313715	0.0916014	1e-08	8.04e-07	3.93e-11	4.21e-09	-0.391663	0.405891	1.67104	Steady	Steady	Up
NM_001033171	74253	ENSMUST00000096030	Klrg2	33	23	37	28	17	28	26	31	34	18	63	15	128	121	92	21	32	19	0.392208	1	0.446066	0.999982	0.880306	0.979536	0.878779	0.979233	1.05e-08	8.36e-07	5.7e-10	4.44e-08	0.340166	-0.0827263	2.19668	Steady	Steady	Up
NM_001007570	73095	ENSMUST00000110127	Slc25a42	441	419	229	399	438	223	610	624	751	494	670	757	391	257	397	855	817	736	0.909901	1	0.897594	0.999982	0.804183	0.966343	0.789827	0.967451	1.18e-08	9.33e-07	5.27e-09	3.19e-07	0.0390989	0.0416446	-1.24533	Steady	Steady	Down
NM_007483	11852	ENSMUST00000067384	Rhob	2102	1880	2383	2657	2340	2524	3168	2888	3341	2169	2868	2399	6965	6657	5817	3630	3318	3765	0.0446656	1	0.0579016	0.999982	0.00551145	0.144742	0.00289364	0.0886543	1.22e-08	9.6e-07	8.95e-12	1.15e-09	-0.248271	0.332018	0.819817	Steady	Steady	Up
NM_013668	20591	ENSMUST00000112588	Kdm5c	3635	3731	3380	3074	3696	2248	3065	2837	2789	2915	3030	3346	1777	1962	1980	3495	3613	2944	0.1905	1	0.153052	0.999982	0.272605	0.757492	0.248174	0.737891	1.23e-08	9.62e-07	8.7e-10	6.49e-08	0.247523	-0.10149	-0.855819	Steady	Steady	Down
NM_007472	11826	ENSMUST00000004774	Aqp1	5932	5890	3186	5605	6593	3900	6418	6790	6785	5688	7268	7269	3317	1204	2937	9285	13375	8315	0.729999	1	0.689335	0.999982	0.846436	0.9726	0.832767	0.97285	1.24e-08	9.62e-07	9.84e-11	9.44e-09	-0.0994587	-0.0218647	-2.09605	Steady	Steady	Down
NM_198860	192734	ENSMUST00000051129	Lrrc75b	196	252	196	245	267	196	325	253	286	249	222	220	685	816	635	362	274	272	0.55627	1	0.515647	0.999982	0.0581834	0.441202	0.0526878	0.399218	1.27e-08	9.85e-07	7.5e-11	7.56e-09	-0.140428	0.316765	1.19268	Steady	Steady	Up
NM_013589	16997	ENSMUST00000110254	Ltbp2	29	25	13	43	14	19	27	31	41	26	21	23	296	183	259	40	11	50	0.746457	1	0.763075	0.999982	0.132654	0.594905	0.248386	0.738107	1.39e-08	1.07e-06	4.26e-11	4.52e-09	-0.182702	0.492507	2.82849	Steady	Steady	Up
NM_026159	67442	ENSMUST00000070597	Retsat	643	695	356	702	708	428	747	972	1091	801	906	1073	331	270	501	1035	1127	811	0.707293	1	0.672173	0.999982	0.949321	0.988455	0.944242	0.990143	1.51e-08	1.16e-06	6.47e-09	3.8e-07	-0.116767	0.0102532	-1.47519	Steady	Steady	Down
NM_009777	12260	ENSMUST00000046384	C1qb	291	379	392	408	327	334	270	235	307	558	301	186	931	852	874	445	487	436	0.931916	1	0.964649	0.999982	0.285405	0.766567	0.429454	0.853779	1.55e-08	1.18e-06	6.82e-12	9.51e-10	-0.0172351	-0.369021	0.916538	Steady	Steady	Up
NM_146136	229699	ENSMUST00000029502	Slc16a4	293	306	293	262	289	222	422	466	469	361	593	700	232	150	276	594	720	525	0.313862	1	0.22409	0.999982	0.185235	0.669294	0.140974	0.602565	1.73e-08	1.29e-06	3.51e-09	2.27e-07	0.201317	-0.290795	-1.52481	Steady	Steady	Down
NM_001048167	17760	ENSMUST00000107100; ENSMUST00000127492; ENSMUST00000068973; ENSMUST00000122101; ENSMUST00000129058	Map6	2	3	1	4	2	1	2	5	1	0	3	0	32	18	16	1	1	1	0.806525	1	0.878769	0.999982	0.18287	0.667984	0.472827	NA	1.97e-08	1.46e-06	1.16e-05	0.000228958	-0.214228	1.30747	4.26137	Steady	Up	Up
NM_019977	56727	ENSMUST00000023282	Miox	1016	1476	1093	1329	967	690	5417	4668	5485	2088	5917	7402	2394	1431	3341	6884	6167	8070	0.324225	1	0.27014	0.999982	0.979977	0.998073	0.984132	0.997188	1.98e-08	1.46e-06	3.39e-09	2.21e-07	0.256984	0.00910312	-1.60013	Steady	Steady	Down
NM_144785	207151	ENSMUST00000025666	Slc22a19	990	1170	983	1064	916	1013	1296	1673	1753	1253	1600	2217	412	254	462	993	1174	827	0.634519	1	0.586782	0.999982	0.595219	0.912506	0.534198	0.895698	2.01e-08	1.47e-06	8.29e-09	4.6e-07	0.0676617	-0.107741	-1.45057	Steady	Steady	Down
NM_172495	211329	ENSMUST00000068567	Ncoa7	276	359	106	357	407	152	299	391	369	440	461	589	76	35	73	316	540	201	0.544552	1	0.479775	0.999982	0.0027137	0.0963017	0.00190226	0.070799	2.09e-08	1.52e-06	2.57e-10	2.17e-08	-0.301847	-0.497312	-2.56407	Steady	Steady	Down
NM_015775	50528	ENSMUST00000000395	Tmprss2	2826	2604	2404	2740	2953	2946	2798	3473	3102	2799	3536	3484	2563	2171	2556	3901	4150	4253	0.238584	1	0.18967	0.999982	0.565745	0.903916	0.52606	0.894107	2.11e-08	1.53e-06	3.18e-09	2.11e-07	-0.143016	-0.0719088	-0.795673	Steady	Steady	Down
NM_025752	66765	ENSMUST00000164518	4933411K16Rik	26	43	14	50	44	6	43	52	30	61	57	129	13	7	14	96	95	47	0.712544	1	0.711409	0.999982	0.0136618	0.227279	0.0112999	0.189834	2.18e-08	1.57e-06	1.61e-08	8.19e-07	-0.27069	-0.984597	-2.83728	Steady	Down	Down
NM_027406	107747	ENSMUST00000032175	Aldh1l1	1025	1244	1240	1189	1216	1252	1396	1659	1793	1855	1478	2041	1248	690	1265	2587	2488	2763	0.606778	1	0.639633	0.999982	0.277758	0.760043	0.241099	0.730507	2.2e-08	1.58e-06	1.29e-08	6.8e-07	-0.0646075	-0.153608	-1.33114	Steady	Steady	Down
NM_030026	78038	ENSMUST00000022148	Mccc2	925	1050	1032	847	869	1179	930	1064	1059	990	1088	1170	630	503	702	1167	1152	1181	0.737754	1	0.732327	0.999982	0.369206	0.823547	0.382231	0.829542	2.23e-08	1.59e-06	1.8e-08	9.02e-07	0.0527695	-0.0943761	-0.972459	Steady	Steady	Down
NM_009601	11443	ENSMUST00000045971	Chrnb1	315	350	357	404	407	340	398	454	349	321	409	305	1231	1188	826	480	463	506	0.31986	1	0.27435	0.999982	0.213584	0.702894	0.200792	0.679901	2.28e-08	1.62e-06	5.31e-10	4.16e-08	-0.177915	0.209849	1.1237	Steady	Steady	Up
NM_146126	20322	ENSMUST00000110551	Sord	2784	2999	1763	3034	2572	1849	3388	4391	4916	2594	3466	5916	2041	1240	2430	4645	4462	4649	0.948044	1	0.936201	0.999982	0.772811	0.960137	0.834638	0.972885	2.72e-08	1.9e-06	1.75e-08	8.8e-07	0.0167823	0.0787785	-1.30937	Steady	Steady	Down
NM_138652	192113	ENSMUST00000007340	Atp12a	1181	1084	236	948	1051	330	994	1034	965	960	917	1177	424	569	706	1190	1310	1165	0.855104	1	0.896407	0.999982	0.767192	0.959084	0.772875	0.961998	2.79e-08	1.94e-06	2.27e-08	1.08e-06	0.108847	-0.0340558	-1.15197	Steady	Steady	Down
NM_144807	212862	ENSMUST00000020253	Chpt1	786	823	937	721	763	829	1072	1251	1187	1274	1243	1624	873	579	785	1454	1628	1475	0.309796	1	0.290969	0.999982	0.0536941	0.425793	0.0462255	0.376745	2.86e-08	1.98e-06	1.87e-08	9.27e-07	0.132968	-0.243376	-1.06704	Steady	Steady	Down
NM_019810	20537	ENSMUST00000011178	Slc5a1	818	868	698	764	685	558	795	907	1053	846	951	1209	425	230	439	977	857	1275	0.179442	1	0.130265	0.999982	0.400083	0.841374	0.373577	0.827141	2.93e-08	2.02e-06	1.28e-08	6.8e-07	0.244605	-0.131165	-1.54538	Steady	Steady	Down
NM_146189	233199	ENSMUST00000165208	Mybpc2	16	29	16	43	29	20	40	32	32	14	20	18	111	163	112	29	34	34	0.213298	1	0.260181	0.999982	0.00288646	0.100163	0.0272921	0.287328	2.95e-08	2.02e-06	1.04e-09	7.66e-08	-0.594658	0.98952	1.94757	Down	Up	Up
NM_016904	54124	ENSMUST00000029679	Cks1b	1157	1071	1449	1065	966	1240	917	915	948	869	826	762	1039	1123	1067	583	494	614	0.282395	1	0.296151	0.999982	0.0675396	0.465361	0.086377	0.496468	2.96e-08	2.02e-06	1.26e-10	1.15e-08	0.161654	0.173018	0.892863	Steady	Steady	Up
NM_001034872	332942	ENSMUST00000023884	Gm853	277	210	193	191	254	256	164	380	326	184	144	373	24	8	17	76	94	143	0.859991	1	0.843662	0.999982	0.443068	0.861346	0.567829	0.906962	3.4e-08	2.3e-06	1.08e-08	5.84e-07	-0.0432332	0.307394	-2.70297	Steady	Steady	Down
NM_174870	231583	ENSMUST00000051757	Slc26a1	292	293	178	356	311	198	396	509	488	283	493	593	176	110	245	580	486	550	0.560583	1	0.517386	0.999982	0.935975	0.98579	0.926179	0.986344	3.55e-08	2.39e-06	6.69e-09	3.9e-07	-0.182544	0.0199338	-1.64648	Steady	Steady	Down
NM_013495	12894	ENSMUST00000025835	Cpt1a	5129	5294	1798	4982	5134	2131	5016	4710	5343	4454	5240	5855	3200	2670	3374	5604	6014	4911	0.99943	1	0.99671	0.999982	0.659019	0.934993	0.633899	0.931246	3.63e-08	2.43e-06	1.49e-08	7.69e-07	0.000323778	-0.050757	-0.880258	Steady	Steady	Down
NM_145998	15372	ENSMUST00000051997	Hmx2	23	42	9	10	16	19	68	75	65	75	61	132	53	50	51	145	142	200	0.236998	1	0.285856	0.999982	0.256763	0.751598	0.249159	0.738327	3.66e-08	2.43e-06	4.62e-09	2.87e-07	0.726114	-0.369828	-1.69767	Up	Steady	Down
NM_172134	216134	ENSMUST00000041616	Pdxk	1748	1774	1503	1843	1584	1366	1971	2084	2241	1843	1832	2337	1104	873	1414	2303	2265	2339	0.690216	1	0.638368	0.999982	0.602136	0.914551	0.577995	0.910311	3.76e-08	2.48e-06	4.36e-08	1.98e-06	0.0641217	0.0613652	-1.06778	Steady	Steady	Down
NM_001289740	68235	ENSMUST00000190641	Mturn	109	110	109	119	120	143	128	136	102	206	141	167	31	26	39	144	207	96	0.355541	1	0.31689	0.999982	0.0316073	0.325613	0.026512	0.283063	4.17e-08	2.74e-06	5.02e-09	3.1e-07	-0.222572	-0.493926	-2.2591	Steady	Steady	Down
NM_001001490	239283	ENSMUST00000058213	Oxgr1	208	196	133	206	219	145	387	615	509	525	315	661	302	300	352	567	638	658	0.765487	1	0.740287	0.999982	0.983597	0.998073	0.98136	0.997188	4.24e-08	2.77e-06	3.16e-09	2.11e-07	-0.0871764	0.00548379	-1.0063	Steady	Steady	Down
NM_007498	11910	ENSMUST00000027941	Atf3	63	63	152	106	53	178	85	55	90	59	77	56	262	464	244	58	72	105	0.566117	1	0.567026	0.999982	0.375764	0.828618	0.401296	0.838741	4.31e-08	2.8e-06	5e-10	3.97e-08	-0.290568	0.253858	2.00472	Steady	Steady	Up
NM_145126	104183	ENSMUST00000082219	Chil4	24	19	12	21	39	26	9	33	23	43	18	28	6	3	0	37	27	36	0.162032	1	0.21669	0.999982	0.3835	0.83217	0.408187	0.842519	4.55e-08	2.94e-06	1.19e-05	0.00023353	-0.639755	-0.454306	-3.45744	Down	Steady	Down
NM_133660	13897	ENSMUST00000034173	Ces1e	36	37	21	54	34	24	75	193	233	91	195	276	59	29	62	162	222	194	0.576012	1	0.593483	0.999982	0.715959	0.949107	0.785831	0.966019	5.14e-08	3.28e-06	5.44e-09	3.26e-07	-0.254888	-0.170986	-1.98445	Steady	Steady	Down
NM_008586	17288	ENSMUST00000082235	Mep1b	1400	1625	1015	1737	1198	852	1500	2108	2200	1281	1670	2206	727	220	522	1768	1998	2126	0.754767	1	0.713039	0.999982	0.42525	0.855854	0.552527	0.902224	5.45e-08	3.43e-06	1.27e-09	9.2e-08	0.0897405	0.166399	-2.04212	Steady	Steady	Down
NM_198023	217864	ENSMUST00000116388	Rcor1	689	702	352	705	631	395	760	749	568	746	748	874	163	123	172	577	731	310	0.973654	1	0.970455	0.999982	0.167273	0.649143	0.15864	0.623509	5.46e-08	3.43e-06	3.6e-09	2.31e-07	0.0108113	-0.193814	-1.86435	Steady	Steady	Down
NM_010171	14066	ENSMUST00000029771	F3	231	181	240	278	240	231	316	339	330	214	338	247	1284	1149	711	322	369	460	0.336761	1	0.300587	0.999982	0.123524	0.581123	0.102365	0.531855	5.65e-08	3.54e-06	2.61e-09	1.77e-07	-0.207969	0.296536	1.41172	Steady	Steady	Up
NM_146050	18300	ENSMUST00000022269	Oit1	40	21	20	55	41	23	62	65	58	22	48	21	188	235	113	38	38	49	0.25244	1	0.272915	0.999982	0.0057126	0.147291	0.0101795	0.180017	5.79e-08	3.6e-06	1.31e-09	9.41e-08	-0.558291	1.01533	2.05845	Steady	Up	Up
NM_001033500	546144	ENSMUST00000055879	Wdr72	97	132	43	105	133	75	183	166	188	153	190	264	128	96	111	267	403	277	0.661634	1	0.624752	0.999982	0.436188	0.859954	0.404442	0.839531	5.87e-08	3.6e-06	3.31e-09	2.18e-07	-0.196871	-0.182184	-1.53979	Steady	Steady	Down
NM_080575	68738	ENSMUST00000028944	Acss1	983	1168	779	923	968	887	1706	1911	1990	1609	1779	2557	1118	626	1274	2427	2807	2454	0.668951	1	0.641121	0.999982	0.59241	0.911497	0.547629	0.901228	5.88e-08	3.6e-06	2.36e-08	1.12e-06	0.0771985	-0.089624	-1.39052	Steady	Steady	Down
NM_133774	170459	ENSMUST00000025236	Stard4	824	997	765	982	989	656	929	785	745	965	1008	1118	221	235	417	982	1101	642	0.896595	1	0.910998	0.999982	0.00387046	0.118109	0.0047622	0.118439	5.92e-08	3.6e-06	9.68e-09	5.27e-07	-0.0271458	-0.33516	-1.68715	Steady	Steady	Down
NM_010188	14131	ENSMUST00000164044	Fcgr3	122	127	181	127	106	122	108	96	131	248	119	91	335	367	327	124	146	153	0.30964	1	0.263901	0.999982	0.215748	0.704664	0.161705	0.628796	5.93e-08	3.6e-06	2.83e-11	3.11e-09	0.266358	-0.455965	1.24135	Steady	Steady	Up
NM_019417	30794	ENSMUST00000018755	Pdlim4	411	375	483	415	380	472	397	409	490	418	364	347	537	564	503	248	229	277	0.98153	1	0.985038	0.999982	0.174104	0.659155	0.178792	0.648845	5.93e-08	3.6e-06	4.56e-11	4.79e-09	-0.00403477	0.193636	1.04873	Steady	Steady	Up
NM_028772	74129	ENSMUST00000048001	Dmgdh	178	225	137	220	184	111	256	382	440	233	383	472	80	24	83	274	360	308	0.847423	1	0.817899	0.999982	0.94668	0.987975	0.938661	0.988878	6.24e-08	3.77e-06	1.74e-09	1.2e-07	0.0649624	-0.0187146	-2.37138	Steady	Steady	Down
NM_019741	56485	ENSMUST00000030826	Slc2a5	316	391	188	325	280	93	251	252	181	319	268	324	127	66	151	375	362	375	0.449391	1	0.380543	0.999982	0.0274301	0.306476	0.0195539	0.248263	6.35e-08	3.83e-06	6.84e-09	3.96e-07	0.355249	-0.417771	-1.73268	Steady	Steady	Down
NM_033073	110310	ENSMUST00000068904	Krt7	3526	2425	2044	4591	3272	2787	3005	3402	3454	2777	3191	2685	10519	8289	6817	3142	3903	4434	0.107936	1	0.0749066	0.999982	0.0783379	0.49264	0.0585139	0.420743	6.83e-08	4.1e-06	2.95e-09	1.99e-07	-0.416594	0.183404	1.12022	Steady	Steady	Up
NM_172285	234779	ENSMUST00000081232	Plcg2	508	400	285	420	424	385	442	466	513	484	553	494	377	334	449	717	809	735	0.86437	1	0.845423	0.999982	0.349056	0.812684	0.37392	0.827141	7.34e-08	4.38e-06	2.07e-08	1e-06	-0.0415593	-0.112846	-1.00429	Steady	Steady	Down
NM_010153	13867	ENSMUST00000082059	Erbb3	779	739	341	865	860	425	875	960	902	821	855	982	371	379	388	918	1252	652	0.582951	1	0.526508	0.999982	0.724294	0.950734	0.729796	0.955291	7.6e-08	4.49e-06	2.21e-08	1.06e-06	-0.208454	0.0372815	-1.35363	Steady	Steady	Down
NM_001204983	100038725	ENSMUST00000095691	Cep85l	55	86	32	94	119	47	82	64	36	101	107	131	4	4	5	39	112	30	0.230613	1	0.201452	0.999982	0.00464151	0.131251	0.00375546	0.102307	7.73e-08	4.54e-06	6.92e-08	2.99e-06	-0.585297	-0.900627	-3.80688	Down	Down	Down
NM_146198	233836	ENSMUST00000033035	Slc5a11	153	233	157	213	195	150	214	254	322	260	238	344	101	62	109	265	235	330	0.879625	1	0.879597	0.999982	0.651912	0.932269	0.62637	0.928047	7.87e-08	4.61e-06	1.05e-08	5.68e-07	-0.0427013	-0.0973437	-1.64756	Steady	Steady	Down
NM_008365	16182	ENSMUST00000108044	Il18r1	16	7	7	27	21	9	27	22	8	8	15	2	493	198	96	2	22	10	0.122494	1	0.194527	0.999982	0.0810633	0.499253	0.130954	NA	8.57e-08	4.99e-06	0.000220339	0.00243469	-0.923864	1.17263	4.48026	Down	Up	Up
NM_001033227	109342	ENSMUST00000051552	Slc5a10	671	703	223	622	640	232	1226	1039	1322	797	1362	1327	151	68	254	1059	1088	522	0.842041	1	0.88129	0.999982	0.857608	0.975165	0.834161	0.972885	9.29e-08	5.39e-06	5.05e-05	0.000746757	0.0993245	0.0351793	-2.5413	Steady	Steady	Down
NM_178768	319776	ENSMUST00000056623	Tmem72	552	594	336	552	672	378	727	719	639	750	848	934	747	551	711	1111	1429	1392	0.70569	1	0.673712	0.999982	0.0157079	0.238512	0.0178724	0.238524	9.38e-08	5.41e-06	9.22e-08	3.78e-06	-0.111837	-0.285191	-1.00901	Steady	Steady	Down
NM_019450	54448	ENSMUST00000028361	Il1f6	0	0	0	0	0	0	1	0	0	1	0	0	15	20	9	1	0	0	1	1	NA	NA	0.998023	0.998641	0.9991	NA	9.67e-08	5.56e-06	0.000366298	0.00367186	-5.13e-15	-0.00376332	4.97781	Steady	Steady	Up
NM_144821	215929	ENSMUST00000163705	Mfsd4b1	553	814	404	586	607	356	734	960	1174	963	900	1411	406	233	459	891	912	921	0.53904	1	0.488655	0.999982	0.34812	0.811935	0.282124	0.76711	9.72e-08	5.56e-06	6.61e-08	2.89e-06	0.193199	-0.196312	-1.35156	Steady	Steady	Down
NM_028572	73569	ENSMUST00000168064	Vgll3	65	50	49	69	41	84	56	58	49	73	63	30	206	205	240	62	57	92	0.509961	1	0.508178	0.999982	0.930382	0.985462	0.93271	0.988246	9.88e-08	5.63e-06	1.72e-09	1.2e-07	-0.242191	-0.0309421	1.58432	Steady	Steady	Up
NM_030187	78801	ENSMUST00000040876	Ak7	116	125	71	99	142	74	66	49	71	78	67	64	29	29	19	106	194	89	0.971333	1	0.968884	0.999982	0.499938	0.883442	0.553469	0.902224	9.94e-08	5.64e-06	1.42e-08	7.43e-07	-0.0132341	-0.173548	-2.37398	Steady	Steady	Down
NM_008770	18417	ENSMUST00000046174	Cldn11	537	484	818	572	653	596	661	514	479	493	638	558	392	170	323	911	891	774	0.991172	1	0.943065	0.999982	0.821971	0.968776	0.821963	0.970066	1.05e-07	5.91e-06	2.44e-08	1.15e-06	0.00226997	-0.0355723	-1.58145	Steady	Steady	Down
NM_026671	68311	ENSMUST00000023260	Lypd2	6	4	0	5	12	2	3	27	1	1	24	0	70	82	42	0	9	6	0.319173	1	0.480235	0.999982	0.827008	0.969402	0.821173	NA	1.06e-07	5.91e-06	5.78e-08	2.56e-06	-0.89597	0.306121	3.6209	Down	Steady	Up
NM_054103	117229	ENSMUST00000106745	Stk33	12	5	0	3	7	2	7	6	3	14	2	5	38	52	24	3	3	6	0.601213	1	0.706681	0.999982	0.580427	0.907202	0.68979	NA	1.06e-07	5.91e-06	1.73e-06	4.76e-05	0.499911	-0.388302	3.1704	Steady	Steady	Up
NM_009483	22289	ENSMUST00000052368	Kdm6a	1358	1469	1318	827	1501	814	752	780	702	989	852	876	568	624	577	1219	1551	952	0.102516	1	0.0832855	0.999982	0.00600621	0.15048	0.0084353	0.163405	1.07e-07	5.94e-06	4.13e-08	1.88e-06	0.395801	-0.287173	-1.11597	Steady	Steady	Down
NM_001195075	100503085	ENSMUST00000091583	Klhl3	114	163	83	165	157	91	228	222	188	180	216	269	46	70	70	244	304	149	0.590085	1	0.555776	0.999982	0.75308	0.956258	0.740408	0.956087	1.08e-07	6.01e-06	8.51e-09	4.69e-07	-0.199105	-0.064742	-1.94868	Steady	Steady	Down
NM_008061	14377	ENSMUST00000019469	G6pc	461	614	604	666	279	1002	1942	1229	1364	378	2306	1724	665	209	744	2346	2625	2128	0.58168	1	0.683907	0.999982	0.945432	0.987518	0.960216	0.993091	1.15e-07	6.37e-06	7.52e-05	0.00102772	-0.214288	0.034398	-2.17496	Steady	Steady	Down
NM_011199	19228	ENSMUST00000198865	Pth1r	39	39	23	64	50	20	56	99	99	66	74	119	17	11	30	88	110	87	0.415319	1	0.42047	0.999982	0.921512	0.983674	0.918057	0.985978	1.17e-07	6.42e-06	8.11e-08	3.43e-06	-0.411439	-0.0328862	-2.33237	Steady	Steady	Down
NM_001024139	235130	ENSMUST00000065112	Adamts15	432	443	504	615	576	509	738	670	633	489	687	727	611	560	713	1260	1105	1057	0.0558669	1	0.039927	0.999982	0.546473	0.900539	0.52669	0.894417	1.2e-07	6.56e-06	6.65e-08	2.9e-06	-0.309567	0.0956836	-0.902629	Steady	Steady	Down
NM_021278	19241	ENSMUST00000112172	Tmsb4x	13406	11409	15236	13307	14452	13214	14488	12961	12133	11644	14238	11224	34026	36596	27945	15106	17513	19417	0.755355	1	0.803854	0.999982	0.45813	0.866467	0.403627	0.839531	1.29e-07	7e-06	1.48e-09	1.05e-07	-0.0407958	0.0879704	0.882054	Steady	Steady	Up
NM_011500	268980	ENSMUST00000145910	Strn	322	371	183	339	345	187	374	266	220	374	387	452	53	41	71	255	382	140	0.980389	1	0.976653	0.999982	0.0146045	0.232761	0.00900668	0.168497	1.29e-07	7.01e-06	7.01e-09	4.02e-07	0.00862178	-0.501155	-2.27847	Steady	Steady	Down
NM_138745	108156	ENSMUST00000021443	Mthfd1	2365	2674	2272	2512	2552	2224	2804	2726	2676	2852	2864	2999	1786	1646	2128	3193	3212	3014	0.993558	1	0.9629	0.999982	0.253218	0.749468	0.22245	0.707943	1.34e-07	7.21e-06	7.04e-08	3.02e-06	0.00106845	-0.0919295	-0.802183	Steady	Steady	Down
NM_008486	16790	ENSMUST00000049004	Anpep	7396	8025	8434	7085	7667	7865	5180	10210	9833	7083	6082	9415	3675	3069	4620	7365	6652	6942	0.512725	1	0.443319	0.999982	0.541665	0.898843	0.659408	0.937781	1.34e-07	7.21e-06	1.96e-07	7.27e-06	0.0721006	0.155265	-0.924621	Steady	Steady	Down
NM_198885	20289	ENSMUST00000043089	Scx	213	208	195	204	235	198	144	182	135	132	178	115	522	492	302	115	156	166	0.805164	1	0.78815	0.999982	0.641627	0.930834	0.626522	0.928047	1.39e-07	7.46e-06	2.08e-09	1.43e-07	-0.051938	0.112628	1.5511	Steady	Steady	Up
NM_010218	14221	ENSMUST00000099678	Fjx1	356	357	415	418	372	403	459	362	387	348	355	315	679	822	646	387	320	305	0.598212	1	0.590828	0.999982	0.0906868	0.51925	0.0973319	0.523029	1.41e-07	7.53e-06	9.87e-10	7.3e-08	-0.0874373	0.241397	1.04357	Steady	Steady	Up
NM_009226	20641	ENSMUST00000002551	Snrpd1	1337	1173	1816	1134	1182	1365	1115	1048	979	1054	1039	953	1696	1764	1466	753	705	993	0.178067	1	0.195283	0.999982	0.678655	0.941378	0.691455	0.945985	1.43e-07	7.6e-06	6.42e-09	3.79e-07	0.223955	0.0397198	0.968141	Steady	Steady	Up
NM_008471	16669	ENSMUST00000007317	Krt19	1114	373	266	1414	779	412	740	782	623	262	918	265	3067	1888	1250	237	612	211	0.327937	1	0.464394	0.999982	0.195127	0.682401	0.361482	0.821432	1.49e-07	7.87e-06	3.47e-05	0.000556578	-0.572801	0.564336	2.5071	Steady	Steady	Up
NM_011421	20597	ENSMUST00000046983	Smpd1	1104	1193	942	1140	1176	1030	1130	1210	1254	1167	1211	1220	850	693	946	1470	1484	1500	0.743862	1	0.734715	0.999982	0.938314	0.986179	0.944924	0.990287	1.52e-07	8e-06	9.25e-08	3.78e-06	-0.0489143	-0.00675356	-0.88051	Steady	Steady	Down
NM_009827	12425	ENSMUST00000031093	Cckar	322	298	177	263	255	166	304	315	302	217	315	320	186	134	279	560	481	627	0.483698	1	0.428032	0.999982	0.559434	0.903404	0.538694	0.897824	1.57e-07	8.21e-06	4.97e-08	2.22e-06	0.220479	0.107083	-1.51796	Steady	Steady	Down
NM_145551	230612	ENSMUST00000102721	Slc5a9	237	301	136	288	264	134	411	496	640	458	483	747	282	267	323	554	521	675	0.948246	1	0.944106	0.999982	0.557641	0.903092	0.51204	0.890805	1.59e-07	8.26e-06	3.89e-08	1.78e-06	-0.0255676	-0.131364	-1.0447	Steady	Steady	Down
NM_027656	72147	ENSMUST00000180222	Zbtb46	61	82	41	92	65	65	83	64	79	80	92	117	29	34	25	110	108	87	0.469184	1	0.446846	0.999982	0.154871	0.627933	0.178653	0.648845	1.6e-07	8.26e-06	7.98e-08	3.39e-06	-0.269843	-0.359864	-1.83034	Steady	Steady	Down
NM_017378	53601	ENSMUST00000025311	Pcdh12	597	681	523	616	631	598	849	602	673	591	825	739	511	430	505	859	876	826	0.827122	1	0.815423	0.999982	0.872123	0.977966	0.871599	0.978733	1.63e-07	8.42e-06	2.1e-08	1.02e-06	-0.0362725	-0.0266898	-0.865478	Steady	Steady	Down
NM_016801	20907	ENSMUST00000005509	Stx1a	517	468	524	569	592	562	561	589	607	532	480	468	1161	1490	1045	511	398	658	0.177264	1	0.131044	0.999982	0.028437	0.31157	0.0388825	0.350075	1.79e-07	9.11e-06	1.63e-08	8.26e-07	-0.196673	0.242385	1.1992	Steady	Steady	Up
NM_007618	12401	ENSMUST00000044159	Serpina6	8179	7074	4019	5860	6769	3485	7514	6535	7812	7275	7040	9947	4009	684	2743	15587	17118	15265	0.420188	1	0.350278	0.999982	0.278533	0.760962	0.217804	0.702048	1.79e-07	9.11e-06	0.000113272	0.00143857	0.258921	-0.155917	-2.72841	Steady	Steady	Down
NM_025294	24083	ENSMUST00000019075	Natd1	1118	1139	1020	1109	1128	1031	1197	1293	1237	1025	1193	1385	729	756	808	1311	1260	1223	0.995881	1	0.965825	0.999982	0.716071	0.949107	0.708734	0.950124	1.81e-07	9.16e-06	6.11e-09	3.63e-07	0.000663983	0.0437443	-0.767784	Steady	Steady	Down
NM_023644	72039	ENSMUST00000029259	Mccc1	1412	1471	1169	1567	1397	1399	1599	1856	1969	1533	1735	2315	725	542	908	1631	1714	1339	0.462361	1	0.424737	0.999982	0.765349	0.959084	0.742446	0.956331	1.81e-07	9.16e-06	1.41e-07	5.51e-06	-0.108529	-0.0468818	-1.14927	Steady	Steady	Down
NM_175543	268451	ENSMUST00000017783	Rab11fip4	580	548	301	624	668	295	772	671	719	542	896	764	210	151	277	955	1206	427	0.678457	1	0.640411	0.999982	0.854035	0.97444	0.847549	0.974459	1.83e-07	9.19e-06	6.98e-09	4.02e-07	-0.152099	-0.0320959	-2.06544	Steady	Steady	Down
NM_144844	110821	ENSMUST00000038374	Pcca	592	714	659	602	656	613	823	905	931	763	915	1128	640	379	594	1198	1201	1081	0.652052	1	0.591306	0.999982	0.569366	0.90417	0.555405	0.903086	1.83e-07	9.19e-06	1.64e-07	6.26e-06	0.0665607	-0.0828291	-1.15003	Steady	Steady	Down
NM_033269	12671	ENSMUST00000187510	Chrm3	71	47	38	48	52	54	72	55	74	50	56	61	9	6	15	66	84	42	0.955877	1	0.957866	0.999982	0.306344	0.784005	0.375912	0.827141	1.86e-07	9.28e-06	4.16e-07	1.39e-05	0.0198426	0.26111	-2.70725	Steady	Steady	Down
NM_201641	394430	ENSMUST00000113142	Ugt1a10	182	256	85	184	219	72	168	354	309	339	269	498	21	15	43	263	259	84	0.781429	1	0.755274	0.999982	0.176551	0.660485	0.108663	0.545639	1.93e-07	9.59e-06	4.52e-09	2.83e-07	0.140995	-0.416422	-2.98078	Steady	Steady	Down
NM_026701	68371	ENSMUST00000178684	Pbld1	237	300	205	200	198	231	335	378	374	319	393	592	303	273	366	611	567	706	0.310283	1	0.247936	0.999982	0.222414	0.712944	0.180224	0.650825	1.98e-07	9.78e-06	8.25e-08	3.48e-06	0.239154	-0.267642	-1.04015	Steady	Steady	Down
NM_017379	53857	ENSMUST00000032233	Tuba8	5	4	3	9	4	2	8	4	2	5	4	2	49	27	19	1	4	2	0.654455	1	0.764317	0.999982	0.626982	0.92538	0.756415	NA	2.21e-07	1.09e-05	5.72e-06	0.000127782	-0.320155	0.332808	3.65544	Steady	Steady	Up
NM_011832	23920	ENSMUST00000029711	Insrr	320	333	289	274	363	390	595	604	644	626	550	872	463	635	677	1195	1001	1347	0.54194	1	0.506689	0.999982	0.350897	0.814234	0.325233	0.800771	2.29e-07	1.12e-05	2.69e-07	9.51e-06	-0.124672	-0.15731	-1.03792	Steady	Steady	Down
NM_028037	71985	ENSMUST00000111770	Acad10	326	255	186	381	373	205	425	557	568	414	533	616	306	253	256	552	603	488	0.31666	1	0.26614	0.999982	0.923231	0.983674	0.919338	0.985978	2.41e-07	1.18e-05	1.44e-08	7.47e-07	-0.324884	-0.0171411	-1.05223	Steady	Steady	Down
NM_023718	28254	ENSMUST00000111827	Slco1a6	468	503	252	494	449	251	884	924	850	800	1015	1286	325	163	470	1178	1626	878	0.920984	1	0.908495	0.999982	0.159045	0.635318	0.132072	0.586302	2.43e-07	1.18e-05	1.2e-08	6.39e-07	0.034572	-0.227437	-1.98662	Steady	Steady	Down
NM_007659	12534	ENSMUST00000020099	Cdk1	1682	1634	1997	1618	1675	1914	1605	1428	1543	1457	1466	1361	1516	1661	1561	963	862	891	0.850724	1	0.820624	0.999982	0.307722	0.784856	0.322224	0.79809	2.44e-07	1.18e-05	5.69e-11	5.94e-09	0.0232193	0.0897815	0.761716	Steady	Steady	Up
NM_183186	71375	ENSMUST00000085108	Foxn3	240	278	104	284	314	145	259	165	132	265	303	325	12	23	22	142	319	64	0.557775	1	0.501768	0.999982	0.00697817	0.160986	0.00260109	0.0833138	2.46e-07	1.19e-05	5.23e-09	3.19e-07	-0.253429	-0.688503	-3.24308	Steady	Down	Down
NM_026713	68393	ENSMUST00000012331	Mogat1	14	13	10	20	11	9	17	14	39	12	25	24	3	0	7	32	32	31	0.816603	1	0.862755	0.999982	0.706796	0.94727	0.73329	NA	2.57e-07	1.23e-05	6.04e-05	0.000865565	-0.116909	0.190306	-3.2419	Steady	Steady	Down
NM_011950	26415	ENSMUST00000004986	Mapk13	569	535	736	596	646	863	535	468	545	535	455	391	1124	1319	1022	591	557	672	0.289225	1	0.32344	0.999982	0.269603	0.755215	0.270431	0.758812	2.6e-07	1.24e-05	5.13e-09	3.15e-07	-0.199925	0.159286	0.888938	Steady	Steady	Up
NM_007400	11489	ENSMUST00000067680	Adam12	396	444	389	429	553	352	651	497	472	640	930	625	901	887	839	1452	2004	1461	0.566363	1	0.548335	0.999982	0.019431	0.26239	0.0114694	0.190317	2.67e-07	1.27e-05	7.45e-08	3.19e-06	-0.122909	-0.443638	-0.94608	Steady	Steady	Down
NM_009463	22227	ENSMUST00000034146	Ucp1	3	1	1	1	0	1	0	2	0	0	6	0	183	19	152	1	1	7	0.291631	1	0.529734	0.999982	0.270621	0.756058	0.566995	NA	2.71e-07	1.28e-05	7.37e-09	4.19e-07	1.17633	-1.42774	5.20771	Up	Down	Up
NM_009040	19683	ENSMUST00000071646	Rdh16	286	387	188	541	251	136	387	496	495	503	527	650	194	73	177	681	898	396	0.817143	1	0.864397	0.999982	0.0574526	0.439321	0.0522158	0.397583	2.73e-07	1.28e-05	7.45e-09	4.21e-07	-0.113637	-0.29078	-2.19575	Steady	Steady	Down
NM_011867	23985	ENSMUST00000001253	Slc26a4	101	133	70	94	93	102	300	188	184	421	303	301	188	228	348	579	666	600	0.813337	1	0.802265	0.999982	0.0105283	0.201663	0.00472802	0.117866	2.73e-07	1.28e-05	1.15e-07	4.59e-06	0.0761685	-0.614081	-1.31475	Steady	Down	Down
NM_009101	20130	ENSMUST00000044111	Rras	437	439	644	525	508	645	494	558	515	487	432	465	1358	1685	1224	627	582	823	0.439625	1	0.478274	0.999982	0.134745	0.597503	0.153935	0.61901	2.8e-07	1.31e-05	2e-08	9.81e-07	-0.151279	0.174276	1.03115	Steady	Steady	Up
NM_028001	71912	ENSMUST00000181039	Jsrp1	46	46	70	47	47	61	47	41	41	31	20	26	80	60	50	11	13	15	0.866156	1	0.851685	0.999982	0.0154763	0.236906	0.0590363	0.422599	2.89e-07	1.34e-05	4.45e-07	1.47e-05	0.0554787	0.736572	2.23492	Steady	Up	Up
NM_029250	75320	ENSMUST00000032413	Etnk1	5381	5758	6196	5780	6387	7115	5501	5503	4941	6166	5947	6949	4091	4113	4153	6082	7346	6370	0.184184	1	0.201275	0.999982	0.00705067	0.161469	0.00293178	0.0890487	2.99e-07	1.39e-05	1.54e-08	7.9e-07	-0.157769	-0.262489	-0.721408	Steady	Steady	Down
NM_001012477	20315	ENSMUST00000073043	Cxcl12	628	911	528	797	913	555	895	894	745	1008	841	1151	153	253	378	870	746	686	0.619491	1	0.59228	0.999982	0.0714538	0.475359	0.0639462	0.434949	3.02e-07	1.4e-05	6.99e-08	3.01e-06	-0.133034	-0.248226	-1.59788	Steady	Steady	Down
NM_010461	15416	ENSMUST00000052650	Hoxb8	2442	2119	2178	2094	2296	2109	1972	2150	2228	2239	1898	1981	2823	3481	3065	1829	1609	1896	0.68596	1	0.626197	0.999982	0.622199	0.923214	0.607004	0.92105	3.05e-07	1.4e-05	2.6e-09	1.77e-07	0.048616	0.0486847	0.772034	Steady	Steady	Up
NM_033521	114128	ENSMUST00000022867	Laptm4b	2161	1948	2031	2064	2348	2041	2111	2195	2052	2017	2492	1839	1265	986	1368	2263	2559	1976	0.527558	1	0.520436	0.999982	0.981529	0.998073	0.981934	0.997188	3.06e-07	1.41e-05	2.24e-07	8.16e-06	-0.0761107	-0.00280906	-0.951584	Steady	Steady	Down
NM_028377	72873	ENSMUST00000081828	Bbof1	211	213	189	220	253	196	266	395	332	321	284	452	128	130	118	304	404	252	0.555275	1	0.502291	0.999982	0.666169	0.936428	0.635787	0.932034	3.13e-07	1.43e-05	1.83e-08	9.1e-07	-0.129683	-0.0944926	-1.39391	Steady	Steady	Down
NM_001013802	72899	ENSMUST00000078027	Macrod2	23	48	12	19	24	7	39	42	48	46	35	78	7	3	8	50	65	27	0.264767	1	0.290343	0.999982	0.388402	0.835568	0.418622	0.848936	3.16e-07	1.44e-05	2.15e-06	5.66e-05	0.730367	-0.306064	-2.99762	Up	Steady	Down
NM_009252	20716	ENSMUST00000021506	Serpina3n	2	4	1	1	0	1	2	1	11	28	1	2	15	8	32	0	0	1	0.123418	1	0.365774	0.999982	0.329921	0.801801	0.367496	NA	3.28e-07	1.49e-05	0.000189399	0.00216877	1.6351	-1.13294	5.29549	Up	Down	Up
NM_001010834	241877	ENSMUST00000078748	Slc10a5	14	37	3	29	37	8	27	60	36	38	61	121	9	7	9	45	64	33	0.598435	1	0.596181	0.999982	0.0783219	0.49264	0.0595496	0.425297	3.58e-07	1.62e-05	4.03e-06	9.4e-05	-0.443867	-0.84066	-2.53102	Steady	Down	Down
NM_019395	14121	ENSMUST00000092888	Fbp1	3193	3664	3145	3703	2806	2865	3513	5592	5207	3739	4475	5962	1918	807	2178	4617	5690	4970	0.568721	1	0.512218	0.999982	0.965338	0.993891	0.974796	0.997188	3.62e-07	1.63e-05	3.27e-08	1.51e-06	0.0889217	0.00908249	-1.68102	Steady	Steady	Down
NM_016847	54140	ENSMUST00000020323	Avpr1a	120	141	54	156	148	121	181	188	179	265	193	257	152	121	141	275	375	321	0.269676	1	0.216817	0.999982	0.0408934	0.372896	0.0334581	0.323561	3.74e-07	1.68e-05	2.07e-08	1e-06	-0.426801	-0.388392	-1.27	Steady	Steady	Down
NM_010243	14348	ENSMUST00000084770	Fut9	1267	1344	890	1272	1294	682	1493	1845	1758	1641	1858	2666	1367	982	1422	2231	2200	2769	0.706465	1	0.665472	0.999982	0.114718	0.562233	0.0710111	0.454901	3.8e-07	1.7e-05	5.54e-07	1.8e-05	0.105136	-0.279648	-0.972662	Steady	Steady	Down
NM_212457	406217	ENSMUST00000116527	Bex4	426	354	593	373	415	462	368	364	338	385	345	299	807	852	587	314	370	360	0.553852	1	0.524525	0.999982	0.721869	0.950578	0.724044	0.95416	3.95e-07	1.76e-05	8.53e-09	4.69e-07	0.125802	0.0514106	1.06509	Steady	Steady	Up
NM_133254	246787	ENSMUST00000118169	Slc5a2	437	466	616	550	419	634	1314	1074	1267	585	1231	1724	966	912	1383	2163	1905	2847	0.68061	1	0.711809	0.999982	0.89818	0.980031	0.925319	0.986293	4e-07	1.78e-05	4.69e-07	1.55e-05	-0.0852279	0.0401231	-1.12451	Steady	Steady	Down
NM_001033284	226527	ENSMUST00000046743	BC026585	797	829	747	726	826	860	1078	1150	1307	969	1193	1226	864	641	813	1410	1358	1331	0.854322	1	0.858574	0.999982	0.64736	0.930884	0.640604	0.933827	4.02e-07	1.78e-05	2.38e-07	8.64e-06	-0.0252933	0.0558381	-0.862958	Steady	Steady	Down
NM_001010836	333654	ENSMUST00000047621	Ppp1r13l	189	122	154	211	175	106	254	237	239	142	201	145	433	420	372	207	131	159	0.782669	1	0.786878	0.999982	0.00386795	0.118109	0.0024937	0.0813039	4.06e-07	1.79e-05	3.67e-09	2.34e-07	-0.0907602	0.575289	1.26064	Steady	Steady	Up
NM_022884	64918	ENSMUST00000015941	Bhmt2	316	440	336	338	331	344	335	439	496	308	355	498	136	32	55	378	378	418	0.595938	1	0.539345	0.999982	0.562656	0.903773	0.524183	0.893072	4.17e-07	1.83e-05	8.12e-09	4.55e-07	0.106271	0.124167	-2.4307	Steady	Steady	Down
NM_207708	20972	ENSMUST00000009727	Syngr1	153	144	89	147	135	89	119	144	124	126	111	137	93	89	96	252	252	189	0.868291	1	0.849058	0.999982	0.829464	0.969658	0.833316	0.972874	4.27e-07	1.87e-05	2.19e-08	1.06e-06	0.056097	0.0445402	-1.35878	Steady	Steady	Down
NM_013667	20518	ENSMUST00000046959	Slc22a2	694	894	538	741	828	710	1005	1422	1562	1145	1287	1899	358	169	479	1127	1014	1014	0.641726	1	0.612317	0.999982	0.564718	0.903916	0.670067	0.93842	4.28e-07	1.87e-05	8.35e-08	3.51e-06	-0.0989824	-0.123796	-1.69053	Steady	Steady	Down
NM_008036	14282	ENSMUST00000003640	Fosb	4	5	16	5	8	346	14	5	9	9	5	10	67	267	69	11	17	9	0.00634573	1	NA	NA	0.691723	0.943645	0.780343	NA	4.37e-07	1.9e-05	NA	NA	-3.82368	0.213479	3.3886	Down	Steady	Up
NM_026878	68939	ENSMUST00000051937	Rasl11b	1255	1074	1182	1270	1073	1130	1238	1186	1177	1199	1378	1069	3154	3437	2449	1603	1640	1636	0.938363	1	0.895552	0.999982	0.833311	0.970157	0.838696	0.974283	4.39e-07	1.9e-05	6.56e-09	3.83e-07	0.0102945	-0.0231281	0.84956	Steady	Steady	Up
NM_175930	217944	ENSMUST00000109691	Rapgef5	299	357	177	335	372	240	346	258	181	487	403	334	58	62	54	273	486	129	0.560501	1	0.510682	0.999982	0.00861052	0.18098	0.00330915	0.0947362	4.46e-07	1.93e-05	1.61e-08	8.19e-07	-0.183167	-0.645312	-2.39463	Steady	Down	Down
NM_172838	240638	ENSMUST00000009522	Slc16a12	966	951	538	1009	1040	441	1015	1017	998	861	1363	1383	927	681	851	1474	1976	1421	0.950831	1	0.950105	0.999982	0.131579	0.593552	0.10011	0.527762	4.52e-07	1.95e-05	2.54e-07	9.12e-06	-0.0222558	-0.256805	-1.02774	Steady	Steady	Down
NM_172436	78830	ENSMUST00000151937	Slc25a12	1212	1377	1220	1402	1530	1105	1180	1151	1169	1285	1301	1338	969	753	959	1521	1639	1505	0.580743	1	0.58647	0.999982	0.0365278	0.349835	0.0495803	0.388772	4.56e-07	1.96e-05	1.87e-07	7.03e-06	-0.0889631	-0.170123	-0.840054	Steady	Steady	Down
NM_010795	17309	ENSMUST00000044970	Mgat3	911	837	737	982	928	759	1067	1165	978	734	1091	1104	689	532	757	1173	1310	1151	0.524486	1	0.501888	0.999982	0.431121	0.85805	0.396146	0.835585	4.7e-07	2.01e-05	5.04e-07	1.65e-05	-0.106794	0.127203	-0.918955	Steady	Steady	Down
NM_011338	20308	ENSMUST00000019266	Ccl9	30	33	29	25	22	28	7	16	28	45	12	19	98	64	75	20	10	20	0.404645	1	0.476075	0.999982	0.355942	0.818386	0.370875	NA	4.75e-07	2.02e-05	2.6e-07	9.32e-06	0.290605	-0.577105	2.19816	Steady	Steady	Up
NM_146230	235674	ENSMUST00000010795	Acaa1b	954	1096	829	970	801	850	1579	1803	1977	862	1527	1936	1071	576	1000	2321	1669	2671	0.420401	1	0.369067	0.999982	0.221344	0.711825	0.376698	0.827186	4.79e-07	2.03e-05	2e-07	7.4e-06	0.133627	0.30372	-1.3697	Steady	Steady	Down
NM_026301	67664	ENSMUST00000050004	Rnf125	24	11	20	33	17	29	13	22	13	19	20	21	1	2	1	17	29	12	0.261425	1	0.334869	0.999982	0.398108	0.840971	0.539436	NA	4.93e-07	2.08e-05	0.000142438	0.00173546	-0.52629	-0.324075	-3.77982	Steady	Steady	Down
NM_183187	268709	ENSMUST00000036070	Fam107a	751	726	556	635	744	588	720	755	866	959	709	912	299	341	466	791	658	920	0.80366	1	0.776417	0.999982	0.288933	0.767217	0.281589	0.766685	4.93e-07	2.08e-05	4.79e-07	1.57e-05	0.0467222	-0.145391	-1.13958	Steady	Steady	Down
NM_145381	212442	ENSMUST00000027071	Lactb2	848	1215	735	1200	994	464	990	1219	1264	1195	1258	1630	687	561	839	1342	1488	1188	0.844669	1	0.807549	0.999982	0.102105	0.53885	0.0812088	0.481153	5.04e-07	2.12e-05	5.11e-07	1.66e-05	0.0685815	-0.23849	-0.987352	Steady	Steady	Down
NM_144845	223337	ENSMUST00000072403	Ugt3a2	292	342	109	274	289	95	458	602	723	634	425	1029	145	30	124	764	922	375	0.732807	1	0.696239	0.999982	0.431388	0.85805	0.560323	0.906235	5.3e-07	2.22e-05	0.000161021	0.00191516	0.177612	-0.232919	-2.8269	Steady	Steady	Down
NM_026908	69008	ENSMUST00000022553	Cab39l	1072	927	831	1226	1251	707	1023	1161	1171	1043	1536	1029	680	602	717	1248	1614	1053	0.463019	1	0.444848	0.999982	0.494989	0.883039	0.460901	0.870185	5.37e-07	2.24e-05	3.45e-07	1.18e-05	-0.175708	-0.11014	-1.01233	Steady	Steady	Down
NM_178758	272428	ENSMUST00000066465	Acsm5	178	210	100	203	117	103	109	308	294	254	201	361	75	48	44	216	217	136	0.600274	1	0.555383	0.999982	0.592716	0.91164	0.686088	0.944617	5.39e-07	2.24e-05	6.71e-08	2.91e-06	0.205871	-0.202806	-1.80743	Steady	Steady	Down
NM_008254	15356	ENSMUST00000030432	Hmgcl	789	881	676	793	770	723	865	845	999	761	832	1002	473	463	625	1033	900	931	0.823208	1	0.787905	0.999982	0.659413	0.935102	0.65351	0.937781	5.46e-07	2.27e-05	4.77e-07	1.57e-05	0.0356524	0.0565169	-0.917186	Steady	Steady	Down
NM_001033877	233332	ENSMUST00000098382	Adamts17	458	380	232	465	554	403	804	471	508	355	1224	329	504	511	591	1415	2069	876	0.148065	1	0.104756	0.999982	0.823277	0.968776	0.875543	0.978733	5.8e-07	2.4e-05	1.08e-07	4.34e-06	-0.407801	-0.104296	-1.48555	Steady	Steady	Down
NM_007822	13119	ENSMUST00000030487	Cyp4a14	123	166	5	156	34	7	853	798	807	524	1059	811	456	121	289	1471	2485	914	0.609235	1	0.700367	0.999982	0.881341	0.979536	0.862578	0.977679	5.94e-07	2.45e-05	0.000114451	0.00144754	0.578748	0.0324431	-2.53339	Steady	Steady	Down
NM_001001491	326618	ENSMUST00000003575	Tpm4	11030	10626	13415	11004	9440	11891	12306	11205	10963	10846	11585	10675	18052	19483	18684	11184	10974	12433	0.417457	1	0.393335	0.999982	0.542151	0.898843	0.4899	0.881609	5.99e-07	2.46e-05	8.48e-11	8.27e-09	0.110231	0.0532173	0.660251	Steady	Steady	Up
NM_009076	269261	ENSMUST00000126610	Rpl12	16793	15273	22083	15295	16628	21306	12424	13668	13704	14443	11993	11411	18413	22768	17703	10307	8919	12255	0.916762	1	0.885337	0.999982	0.537056	0.898585	0.485408	0.880892	6.19e-07	2.54e-05	2.57e-08	1.2e-06	0.0178078	0.0675426	0.863954	Steady	Steady	Up
NM_009903	12740	ENSMUST00000051401	Cldn4	1609	1173	1239	1699	1364	1496	1367	1537	1444	1181	1595	952	3102	2712	2174	1247	1543	1155	0.270379	1	0.257923	0.999982	0.205795	0.695759	0.161121	0.627968	6.23e-07	2.54e-05	1.89e-08	9.31e-07	-0.184787	0.216855	0.976942	Steady	Steady	Up
NM_198884	330406	ENSMUST00000057283	B4galnt3	391	434	186	369	421	217	352	423	390	276	464	414	115	114	182	476	522	270	0.982442	1	0.984558	0.999982	0.965631	0.993891	0.962785	0.993816	6.42e-07	2.61e-05	8.75e-08	3.64e-06	0.0083	0.00857533	-1.66958	Steady	Steady	Down
NM_198308	319518	ENSMUST00000039333	Pdpr	296	288	69	341	431	124	300	173	114	333	315	405	22	22	40	139	321	89	0.448772	1	0.555238	0.999982	0.00752137	0.167652	0.00163674	0.0640752	6.44e-07	2.61e-05	3.5e-08	1.61e-06	-0.450628	-0.847756	-2.75036	Steady	Down	Down
NM_138654	192136	ENSMUST00000068545	Sugct	252	278	245	243	273	206	667	612	562	541	766	887	411	182	447	1007	1053	921	0.646105	1	0.572259	0.999982	0.14586	0.61534	0.119338	0.564637	6.69e-07	2.69e-05	1.88e-07	7.03e-06	0.0978158	-0.258275	-1.56034	Steady	Steady	Down
NM_001081059	76137	ENSMUST00000021800	Mcur1	1224	1736	1086	1130	1365	1192	1421	1538	1503	1685	1534	1792	1232	1102	1351	2102	2038	1909	0.501211	1	0.476303	0.999982	0.0660196	0.460227	0.0663322	0.442075	6.86e-07	2.75e-05	1.43e-07	5.57e-06	0.135098	-0.17236	-0.756458	Steady	Steady	Down
NM_145451	75512	ENSMUST00000004453	Gpx6	337	378	199	372	444	201	376	262	297	477	358	339	112	38	104	345	509	267	0.667769	1	0.631338	0.999982	0.0826672	0.503382	0.0692187	0.450796	6.88e-07	2.75e-05	3.15e-08	1.46e-06	-0.154343	-0.333687	-2.183	Steady	Steady	Down
NM_008256	15360	ENSMUST00000090746	Hmgcs2	1701	1312	95	1258	1362	187	2543	2210	2161	898	3477	2649	1262	966	1315	2860	4346	1992	0.863858	1	0.903044	0.999982	0.940227	0.986826	0.958852	0.992783	6.94e-07	2.77e-05	1.23e-07	4.88e-06	0.154402	-0.0286965	-1.42035	Steady	Steady	Down
NM_009405	21953	ENSMUST00000105971	Tnni2	18	8	23	53	8	11	7	21	13	3	23	7	39	29	25	7	3	2	0.454166	1	0.492377	0.999982	0.667788	0.937507	0.702626	NA	7.06e-07	2.81e-05	3.3e-05	0.000534011	-0.576732	0.305709	2.8759	Steady	Steady	Up
NM_177450	338403	ENSMUST00000070139	Cndp1	157	179	166	140	144	177	224	230	180	207	271	284	168	142	221	391	398	389	0.598339	1	0.543984	0.999982	0.173354	0.658668	0.14887	0.614788	7.23e-07	2.87e-05	1.02e-07	4.12e-06	0.120547	-0.270021	-1.19073	Steady	Steady	Down
NM_007393	11461	ENSMUST00000100497	Actb	37005	35834	45144	40062	37043	39938	39817	36109	35551	34967	34603	30943	62821	65960	61531	33545	32091	42945	0.975912	1	0.917644	0.999982	0.115882	0.564845	0.075427	0.470085	7.52e-07	2.97e-05	1.54e-08	7.9e-07	0.00375862	0.144204	0.77024	Steady	Steady	Up
NM_023907	14233	ENSMUST00000060271	Foxi1	408	486	233	379	557	378	634	658	666	439	618	750	731	617	739	1171	1097	1205	0.483669	1	0.42811	0.999982	0.539289	0.898843	0.506912	0.88881	7.53e-07	2.97e-05	3.22e-07	1.13e-05	-0.216951	0.110453	-0.775103	Steady	Steady	Down
NM_172658	227394	ENSMUST00000071985	Slco4c1	206	218	114	101	178	128	54	72	82	138	91	149	4	0	1	59	92	12	0.245056	1	0.205444	0.999982	0.00222312	0.0837621	0.0019238	0.0711	7.88e-07	3.1e-05	1.25e-06	3.7e-05	0.407421	-0.865595	-4.96864	Steady	Down	Down
NM_001290624	54630	ENSMUST00000033485	Prickle3	780	751	1045	783	788	1036	789	795	851	786	761	700	1638	1808	1460	763	724	1027	0.888584	1	0.929367	0.999982	0.260416	0.752823	0.288993	0.772939	8.33e-07	3.25e-05	5.59e-08	2.48e-06	-0.0241685	0.110702	0.925596	Steady	Steady	Up
NM_175692	319317	ENSMUST00000109488	Snhg11	370	299	284	423	294	293	347	716	699	415	488	936	384	305	278	604	740	595	0.707555	1	0.692344	0.999982	0.847923	0.972616	0.889804	0.980578	8.5e-07	3.31e-05	1.95e-07	7.25e-06	-0.0885165	-0.0663244	-1.044	Steady	Steady	Down
NM_173379	210530	ENSMUST00000039990	P3h2	808	886	499	973	931	509	1315	1162	1336	1129	1641	1567	1003	1113	1193	1970	2315	1644	0.652996	1	0.619482	0.999982	0.186713	0.670765	0.163405	0.630965	8.93e-07	3.46e-05	3.61e-07	1.23e-05	-0.139217	-0.191454	-0.884243	Steady	Steady	Down
NM_008898	18984	ENSMUST00000005651	Por	1853	1862	1586	1785	1965	1541	1897	2299	2435	1758	1964	2087	1024	883	1279	2243	1732	1943	0.998245	1	0.979668	0.999982	0.11774	0.570265	0.0960003	0.51798	9.04e-07	3.5e-05	1.03e-06	3.12e-05	-0.000328855	0.185779	-0.934684	Steady	Steady	Down
NM_011706	22368	ENSMUST00000018651	Trpv2	45	47	48	54	47	42	68	62	36	28	58	45	172	168	153	65	45	63	0.90622	1	0.927432	0.999982	0.370192	0.824571	0.385967	0.830949	9.34e-07	3.58e-05	2.31e-08	1.09e-06	-0.0367206	0.335968	1.46918	Steady	Steady	Up
NM_001170800	320495	ENSMUST00000105617	Ipcef1	118	163	95	103	140	124	142	164	168	184	178	220	131	131	98	256	327	270	0.902738	1	0.896899	0.999982	0.117185	0.568322	0.109179	0.546259	9.34e-07	3.58e-05	4.45e-08	2.01e-06	0.0372338	-0.300973	-1.28437	Steady	Steady	Down
NM_001079690	20495	ENSMUST00000110495	Slc12a1	10	15	10	49	36	17	37	17	16	33	48	66	17	12	12	44	91	65	0.00382445	1	0.0109219	0.999982	0.0138782	0.228357	0.0212707	0.259024	9.36e-07	3.58e-05	1.74e-06	4.79e-05	-1.54138	-1.07214	-2.31655	Down	Down	Down
NM_001159634	227723	ENSMUST00000069817	Prrc2b	286	277	105	329	235	172	413	315	375	311	360	403	57	33	81	342	393	135	0.74679	1	0.707812	0.999982	0.837754	0.971373	0.831382	0.972169	9.41e-07	3.59e-05	4.62e-08	2.08e-06	-0.1365	0.0327452	-2.39055	Steady	Steady	Down
NM_007687	12631	ENSMUST00000116560	Cfl1	15061	15190	19521	15639	15284	17585	15205	14076	14442	13718	14103	12804	22698	24346	23159	14035	12531	15669	0.8223	1	0.779939	0.999982	0.226685	0.71927	0.166852	0.63604	9.56e-07	3.64e-05	3.39e-09	2.21e-07	0.029677	0.100779	0.6931	Steady	Steady	Up
NM_007386	11428	ENSMUST00000102973	Aco1	3762	3899	2965	3820	3713	3155	3854	3955	4021	3580	4011	4377	2500	2258	2895	4496	4199	3862	0.949612	1	0.958225	0.999982	0.82184	0.968776	0.811711	0.9698	9.81e-07	3.73e-05	6.54e-07	2.06e-05	-0.0101761	-0.0219325	-0.756197	Steady	Steady	Down
NM_028964	74478	ENSMUST00000180792	Snx29	84	85	28	122	102	39	126	132	122	85	127	135	10	10	30	132	182	61	0.455484	1	0.41621	0.999982	0.596266	0.913095	0.593646	0.916113	9.87e-07	3.73e-05	1.06e-07	4.24e-06	-0.414839	0.125775	-2.94555	Steady	Steady	Down
NM_031164	14060	ENSMUST00000027615	F13b	73	62	20	58	38	10	272	216	263	168	350	458	122	32	96	434	605	274	0.423101	1	0.399929	0.999982	0.231461	0.725603	0.158607	0.623509	9.91e-07	3.74e-05	2.06e-08	1e-06	0.546118	-0.383942	-2.43373	Steady	Steady	Down
NM_011795	23829	ENSMUST00000057849	C1ql1	71	32	98	64	49	87	72	54	68	57	31	45	152	80	56	21	9	14	0.991159	1	0.985989	0.999982	0.0773172	0.489653	0.109788	0.546709	9.96e-07	3.75e-05	1.45e-07	5.64e-06	-0.00490116	0.537992	2.66338	Steady	Steady	Up
NM_029796	76905	ENSMUST00000041357	Lrg1	3	6	3	16	4	8	3	2	9	47	3	2	34	5	25	0	1	0	0.0857048	1	0.214006	0.999982	0.0906936	0.51925	NA	NA	1.02e-06	3.81e-05	0.000180257	0.00209004	-1.2024	-1.87114	5.51459	Down	Down	Up
NM_053087	71920	ENSMUST00000041516	Epgn	0	0	0	2	2	1	2	3	2	1	0	0	12	30	20	0	3	1	0.0116841	1	0.275343	0.999982	0.0338293	0.337671	0.262878	NA	1.08e-06	4.02e-05	0.000215385	0.00239097	-3.84467	2.41921	3.7924	Down	Up	Up
NM_177469	52389	ENSMUST00000026548	Adgra1	3	7	18	26	20	5	18	25	20	21	11	9	43	24	16	2	1	4	0.248225	1	0.330281	0.999982	0.157845	0.633315	0.280827	NA	1.13e-06	4.23e-05	3.53e-05	0.000561935	-0.886482	0.610802	3.46406	Down	Up	Up
NM_031168	16193	ENSMUST00000026845	Il6	0	1	0	1	2	0	1	4	0	1	2	1	23	69	11	1	2	0	0.33364	1	0.631397	0.999982	0.765489	0.959084	0.865033	NA	1.14e-06	4.24e-05	1.11e-05	0.000221036	-1.29921	0.293405	4.89647	Down	Steady	Up
NM_025730	66725	ENSMUST00000060642	Lrrk2	409	535	386	500	562	434	602	627	689	599	704	972	435	351	491	805	912	716	0.404086	1	0.362222	0.999982	0.148769	0.619381	0.122559	0.571042	1.16e-06	4.31e-05	7.27e-07	2.27e-05	-0.171849	-0.25159	-0.971948	Steady	Steady	Down
NM_011817	23882	ENSMUST00000021903	Gadd45g	261	313	699	312	304	642	343	307	359	380	314	280	853	1191	618	325	345	410	0.992059	1	0.973927	0.999982	0.775796	0.961075	0.770693	0.961998	1.17e-06	4.32e-05	7.75e-08	3.31e-06	0.00411062	0.0455828	1.26194	Steady	Steady	Up
NM_022411	20500	ENSMUST00000001122	Slc13a2	174	198	160	202	179	114	218	301	406	159	252	321	188	82	177	431	403	457	0.734758	1	0.683484	0.999982	0.268618	0.754634	0.196186	0.675472	1.25e-06	4.62e-05	2.66e-07	9.46e-06	0.0979853	0.331677	-1.56911	Steady	Steady	Down
NM_030719	80909	ENSMUST00000016088	Gatsl2	641	671	311	685	516	370	562	688	664	566	729	758	200	163	309	847	841	415	0.888911	1	0.874981	0.999982	0.461997	0.868838	0.451506	0.866521	1.28e-06	4.71e-05	2.15e-07	7.89e-06	0.0482777	-0.106162	-1.69074	Steady	Steady	Down
NM_011794	23827	ENSMUST00000027916	Bpnt1	1838	2023	1241	1935	2055	1210	1670	1948	2089	1852	1938	2175	907	591	1101	2035	2137	1599	0.912186	1	0.909404	0.999982	0.539444	0.898843	0.522594	0.892483	1.29e-06	4.74e-05	7.79e-07	2.41e-05	-0.0286489	-0.068949	-1.1935	Steady	Steady	Down
NM_053208	112406	ENSMUST00000080058	Egln2	1505	1456	1569	1406	1466	1738	1357	1487	1484	1326	1378	1247	714	785	1019	1640	1322	1639	0.813995	1	0.843816	0.999982	0.159401	0.636	0.169573	0.637727	1.35e-06	4.92e-05	1.68e-06	4.69e-05	-0.0286925	0.126412	-0.910894	Steady	Steady	Down
NM_001013390	399548	ENSMUST00000060125	Scn4b	220	263	94	223	235	110	438	510	535	363	391	530	277	125	300	651	637	670	0.954029	1	0.95236	0.999982	0.230231	0.723544	0.210626	0.692288	1.37e-06	4.98e-05	4.34e-07	1.44e-05	0.0256851	0.202672	-1.51997	Steady	Steady	Down
NM_013562	15982	ENSMUST00000001672	Ifrd1	813	779	906	769	661	797	692	728	650	803	681	640	1008	1067	1026	620	589	623	0.244838	1	0.219226	0.999982	0.726228	0.950734	0.733405	0.955291	1.39e-06	5.06e-05	1.16e-09	8.47e-08	0.159849	-0.0419265	0.718444	Steady	Steady	Up
NM_029662	76574	ENSMUST00000030408	Mfsd2a	63	68	99	67	47	57	58	36	49	38	51	37	39	64	57	12	13	6	0.198042	1	0.187977	0.999982	0.567526	0.903916	0.619233	0.924912	1.41e-06	5.12e-05	4.22e-06	9.77e-05	0.415879	0.176196	2.31029	Steady	Steady	Up
NM_022004	59095	ENSMUST00000085939	Fxyd6	2586	2665	3103	2133	2317	3304	1677	1972	2108	2231	1563	1706	1887	1808	2073	1112	865	1193	0.538106	1	0.545681	0.999982	0.679583	0.941504	0.64858	0.937678	1.43e-06	5.15e-05	9.76e-08	3.97e-06	0.104375	0.0610009	0.823552	Steady	Steady	Up
NM_145820	72789	ENSMUST00000029419	Veph1	1045	1055	683	1314	1292	681	1160	1170	1065	1218	1348	1389	780	589	729	1146	1804	1295	0.405456	1	0.36074	0.999982	0.0181416	0.254206	0.0221334	0.26435	1.45e-06	5.22e-05	1.05e-06	3.14e-05	-0.24285	-0.225257	-1.05827	Steady	Steady	Down
NM_008444	16569	ENSMUST00000028977	Kif3b	991	1078	878	1083	1113	914	1061	1059	993	1098	1028	1112	618	450	620	1157	1159	901	0.602174	1	0.58574	0.999982	0.485442	0.881889	0.515616	0.891148	1.46e-06	5.26e-05	1.26e-06	3.72e-05	-0.0807024	-0.0617734	-0.972165	Steady	Steady	Down
NM_027395	70350	ENSMUST00000058845	Basp1	1261	1090	1370	1136	1070	1111	1156	1230	1096	988	1012	1002	2308	2220	2213	1367	1329	1450	0.204857	1	0.188148	0.999982	0.0201237	0.266198	0.0270572	0.285994	1.52e-06	5.45e-05	5.25e-10	4.14e-08	0.158926	0.209079	0.660871	Steady	Steady	Up
NM_009203	20521	ENSMUST00000113451	Slc22a12	1177	1357	888	1243	1156	817	1782	1959	1850	1305	1715	2198	1119	692	1314	2305	1979	2470	0.698399	1	0.662659	0.999982	0.577245	0.906614	0.527006	0.894421	1.55e-06	5.52e-05	1.39e-06	3.99e-05	0.0875645	0.0945093	-1.15216	Steady	Steady	Down
NM_207203	73072	ENSMUST00000168386	Prr36	467	383	458	343	342	337	350	295	374	352	232	319	390	545	367	204	170	187	0.0382568	1	0.016842	0.999982	0.371519	0.82546	0.344449	0.812912	1.59e-06	5.64e-05	2.27e-08	1.08e-06	0.350192	0.168859	1.17344	Steady	Steady	Up
NM_010730	16952	ENSMUST00000025561	Anxa1	513	392	424	729	523	393	586	573	557	457	787	428	1667	1438	1072	618	765	650	0.216987	1	0.189442	0.999982	0.883934	0.979536	0.869489	0.978733	1.59e-06	5.64e-05	8.94e-08	3.68e-06	-0.315844	0.0320442	0.998803	Steady	Steady	Up
NM_011044	18534	ENSMUST00000029017	Pck1	1945	1765	2820	1611	1306	2737	2966	3394	4318	1240	4310	3474	2669	1626	3205	7277	9792	4538	0.461586	1	0.435618	0.999982	0.523492	0.894894	0.653084	0.937781	1.66e-06	5.86e-05	1.65e-07	6.26e-06	0.201639	0.236605	-1.57108	Steady	Steady	Down
NM_001114662	213006	ENSMUST00000159038	Mfsd4a	220	243	114	245	220	150	192	216	211	246	176	242	163	89	127	318	343	293	0.798257	1	0.771467	0.999982	0.586131	0.909269	0.569072	0.906962	1.71e-06	6.02e-05	2.49e-07	8.96e-06	-0.0903228	-0.106012	-1.37134	Steady	Steady	Down
NM_008650	17850	ENSMUST00000169611	Mut	1132	1236	850	1143	1228	919	1341	1490	1438	1507	1553	1869	810	567	734	1497	1741	1105	0.8665	1	0.86358	0.999982	0.0510873	0.418008	0.0470579	0.37819	1.73e-06	6.06e-05	1.09e-06	3.25e-05	-0.0329103	-0.212373	-1.08295	Steady	Steady	Down
NM_027519	70717	ENSMUST00000093110	Medag	8	1	4	32	6	5	0	12	11	11	6	5	111	77	56	8	1	16	0.0634681	1	0.130195	0.999982	0.940478	0.986826	0.954187	NA	1.73e-06	6.06e-05	2.76e-07	9.72e-06	-1.71383	0.059568	3.23476	Down	Steady	Up
NM_015792	50755	ENSMUST00000071564	Fbxo18	2116	2045	1859	2205	2339	1681	2225	2201	2269	2349	2355	2292	1371	1333	1517	2337	2411	2029	0.742621	1	0.751315	0.999982	0.381564	0.831867	0.365268	0.823558	1.75e-06	6.13e-05	3.38e-07	1.17e-05	-0.0529989	-0.0686214	-0.724994	Steady	Steady	Down
NM_001080814	270120	ENSMUST00000082170	Fat3	395	429	355	359	438	482	360	336	330	406	528	465	233	234	218	483	722	399	0.532888	1	0.496545	0.999982	0.00133386	0.0640203	0.00162056	0.0639273	1.78e-06	6.21e-05	3.93e-07	1.33e-05	-0.117364	-0.452508	-1.27006	Steady	Steady	Down
NM_007918	13685	ENSMUST00000033880	Eif4ebp1	568	584	860	659	642	780	576	529	586	513	542	468	1117	1022	997	543	485	669	0.755097	1	0.806272	0.999982	0.199569	0.688516	0.226225	0.713419	1.78e-06	6.21e-05	1.25e-07	4.92e-06	-0.0579074	0.145564	0.846746	Steady	Steady	Up
NM_009398	21930	ENSMUST00000065927	Tnfaip6	52	60	97	61	69	104	99	63	89	63	60	59	71	101	58	14	16	23	0.635234	1	0.655589	0.999982	0.079932	0.496609	0.108872	0.546166	1.79e-06	6.21e-05	9.56e-07	2.93e-05	-0.17106	0.457101	2.07079	Steady	Steady	Up
NM_011472	20760	ENSMUST00000050397	Sprr2f	45	43	28	128	88	62	7	16	24	17	7	12	83	26	20	3	4	2	0.00171623	1	0.0012243	0.999982	0.490728	0.882402	0.574706	NA	1.82e-06	6.28e-05	3.48e-06	8.37e-05	-1.26237	0.376109	3.75046	Down	Steady	Up
NM_001243008	12835	ENSMUST00000056925	Col6a3	52	47	5	88	75	7	115	76	71	114	156	137	4	6	5	85	158	14	0.451221	1	0.412917	0.999982	0.0154253	0.236906	0.0140026	0.213576	1.91e-06	6.59e-05	3.47e-07	1.18e-05	-0.703158	-0.640238	-4.11326	Down	Down	Down
NM_170757	213993	ENSMUST00000076085	Ccdc186	319	271	160	335	370	204	330	242	163	338	415	392	33	72	46	206	366	129	0.41414	1	0.358967	0.999982	0.00832203	0.177901	0.00320682	0.092866	1.92e-06	6.6e-05	1.32e-07	5.19e-06	-0.277022	-0.644227	-2.25805	Steady	Down	Down
NM_001105252	74424	ENSMUST00000098088	Tmc5	3	6	3	8	5	0	6	9	9	6	18	13	1	0	1	15	18	7	0.885075	1	0.929719	0.999982	0.235333	0.730522	0.393376	NA	1.93e-06	6.61e-05	0.00133727	0.0102444	-0.121111	-0.621935	-4.12759	Steady	Down	Down
NM_019771	56431	ENSMUST00000103172	Dstn	7269	6683	8498	7534	7349	7651	6844	6848	6566	6511	6884	6123	13304	12866	11227	6935	6833	8349	0.913762	1	0.96901	0.999982	0.566095	0.903916	0.517071	0.891486	1.94e-06	6.61e-05	2.92e-08	1.36e-06	-0.0127923	0.0486211	0.718483	Steady	Steady	Up
NM_001099674	69126	ENSMUST00000185384	1810022K09Rik	605	524	780	575	517	655	486	524	464	532	525	438	980	1113	882	444	401	614	0.509793	1	0.487828	0.999982	0.842303	0.972219	0.848249	0.974459	2e-06	6.78e-05	2.37e-07	8.6e-06	0.11959	-0.0252475	0.98909	Steady	Steady	Up
NM_023326	107771	ENSMUST00000061483	Bmyc	342	277	405	310	337	377	299	328	353	339	270	285	547	642	455	249	225	295	0.971345	1	0.997124	0.999982	0.410408	0.847849	0.406251	0.841315	2.03e-06	6.88e-05	5.1e-08	2.27e-06	-0.00710138	0.127404	1.0565	Steady	Steady	Up
NM_139142	102680	ENSMUST00000040960	Slc6a20a	33	37	13	51	24	25	43	51	64	35	50	67	36	23	16	99	105	80	0.619699	1	0.626932	0.999982	0.877997	0.979536	0.885859	0.980516	2.04e-06	6.89e-05	1.31e-06	3.84e-05	-0.266046	0.0501814	-1.95546	Steady	Steady	Down
NM_008842	18712	ENSMUST00000024811	Pim1	453	430	421	508	451	524	374	394	458	474	359	360	659	813	643	261	392	212	0.235542	1	0.175576	0.999982	0.829073	0.969658	0.824159	0.970716	2.15e-06	7.26e-05	8.92e-08	3.68e-06	-0.18879	0.0341786	1.24626	Steady	Steady	Up
NM_178799	338350	ENSMUST00000041252	Acad12	106	72	69	108	98	58	131	199	230	145	167	255	94	63	81	215	239	169	0.778928	1	0.776166	0.999982	0.936378	0.98579	0.929048	0.987627	2.16e-06	7.26e-05	3.19e-07	1.12e-05	-0.101283	-0.0231218	-1.42852	Steady	Steady	Down
NM_025835	66904	ENSMUST00000035116	Pccb	2488	2681	2245	2425	2471	2324	2868	2922	3117	2649	2894	3170	2152	1581	2410	3531	3449	3820	0.776584	1	0.721784	0.999982	0.783658	0.963546	0.765338	0.960927	2.2e-06	7.37e-05	4.09e-06	9.52e-05	0.0359215	0.026486	-0.854628	Steady	Steady	Down
NM_008654	17872	ENSMUST00000042105	Ppp1r15a	513	446	648	471	545	775	515	420	518	491	389	379	818	1098	796	488	469	465	0.464449	1	0.487079	0.999982	0.181197	0.666231	0.179085	0.648845	2.21e-06	7.38e-05	6.28e-08	2.76e-06	-0.161521	0.201225	0.890231	Steady	Steady	Up
NM_016774	11947	ENSMUST00000026459	Atp5b	32170	34867	33401	32897	34557	32059	31826	33796	35401	32637	32625	36118	20325	15094	25230	39014	36148	36930	0.937499	1	0.870053	0.999982	0.907266	0.980618	0.897909	0.981798	2.22e-06	7.38e-05	2.39e-06	6.2e-05	0.0090276	-0.0102507	-0.92767	Steady	Steady	Down
NM_138665	192166	ENSMUST00000102886	Sardh	2334	2529	2042	2423	2323	2120	2801	2626	3232	2336	2825	3106	1526	1610	2310	3487	2959	3411	0.967609	1	0.941594	0.999982	0.631946	0.927195	0.597952	0.916591	2.22e-06	7.38e-05	3.86e-06	9.1e-05	0.00567465	0.0611414	-0.897741	Steady	Steady	Down
NM_019687	30805	ENSMUST00000020586	Slc22a4	61	75	37	58	107	30	63	84	80	77	104	86	48	21	45	147	175	107	0.736915	1	0.724582	0.999982	0.336538	0.805998	0.369526	0.825247	2.3e-06	7.64e-05	5.84e-07	1.87e-05	-0.172612	-0.238796	-1.95077	Steady	Steady	Down
NM_172510	213006	ENSMUST00000112370	Mfsd4a	194	219	130	184	223	181	179	146	98	250	203	203	32	27	35	115	190	77	0.684082	1	0.64097	0.999982	0.0109535	0.204798	0.00566268	0.130496	2.33e-06	7.71e-05	6.91e-07	2.17e-05	-0.113006	-0.63718	-2.06292	Steady	Down	Down
NM_053106	93689	ENSMUST00000059352	Lmod1	115	83	59	161	83	38	133	144	148	76	175	106	338	300	359	153	165	130	0.78924	1	0.78236	0.999982	0.422619	0.854584	0.382723	0.82973	2.4e-06	7.9e-05	1.13e-08	6.06e-07	-0.140948	0.245736	1.11155	Steady	Steady	Up
NM_019423	54326	ENSMUST00000021793	Elovl2	721	806	773	744	759	550	705	931	826	749	668	1028	551	401	593	868	969	1012	0.363268	1	0.308234	0.999982	0.975508	0.997729	0.972664	0.996425	2.4e-06	7.9e-05	2.95e-06	7.25e-05	0.157262	0.00538855	-0.923296	Steady	Steady	Down
NM_007951	13877	ENSMUST00000021559	Erh	2944	2980	3882	2930	2626	3572	2713	2369	2476	2427	2440	2201	3594	4062	3414	1957	1814	2484	0.527434	1	0.525248	0.999982	0.324711	0.796805	0.307065	0.788738	2.44e-06	7.99e-05	1.88e-07	7.03e-06	0.0965617	0.0913916	0.784274	Steady	Steady	Up
NM_175307	100342	ENSMUST00000051676	Fam46b	54	44	56	97	56	52	52	47	49	59	53	28	141	121	118	33	52	37	0.249071	1	0.254576	0.999982	0.82105	0.968776	0.836094	0.97317	2.54e-06	8.31e-05	1.66e-07	6.27e-06	-0.422308	0.0748189	1.59507	Steady	Steady	Up
NM_013692	21847	ENSMUST00000074043	Klf10	770	686	642	633	788	548	644	573	672	633	591	612	923	1053	969	568	597	557	0.635297	1	0.590529	0.999982	0.740833	0.953056	0.750981	0.957465	2.59e-06	8.46e-05	5.24e-09	3.19e-07	0.0877683	0.0356338	0.732727	Steady	Steady	Up
NM_144930	234564	ENSMUST00000034178	Ces1f	22	31	5	40	22	11	30	84	93	39	64	68	16	9	16	47	77	53	0.646979	1	0.653491	0.999982	0.534227	0.897483	0.508718	0.889829	2.73e-06	8.86e-05	1.03e-05	0.000208054	-0.326525	0.270116	-2.14163	Steady	Steady	Down
NM_009382	21838	ENSMUST00000114840	Thy1	800	754	787	954	1067	765	1029	671	713	675	701	476	2710	2453	1905	799	1297	621	0.111138	1	0.101933	0.999982	0.0604548	0.446943	0.037624	0.34353	2.89e-06	9.35e-05	8.54e-08	3.58e-06	-0.257317	0.376075	1.33652	Steady	Steady	Up
NM_001013753	219228	ENSMUST00000071370	Pcdh17	558	627	624	572	705	652	662	548	585	655	578	681	252	280	372	595	685	528	0.519444	1	0.515106	0.999982	0.416205	0.851037	0.437219	0.857383	2.94e-06	9.49e-05	1.32e-06	3.88e-05	-0.096789	-0.0978915	-1.04287	Steady	Steady	Down
NM_153803	244757	ENSMUST00000040398	Glb1l2	2001	1693	1239	1942	2285	1520	1958	2177	1935	2166	2570	1992	1213	972	1194	2035	2995	1787	0.328144	1	0.287379	0.999982	0.185189	0.669294	0.161549	0.628796	2.97e-06	9.55e-05	1.65e-06	4.63e-05	-0.220886	-0.153372	-1.05525	Steady	Steady	Down
NM_028083	110749	ENSMUST00000023666	Chaf1b	874	874	893	723	757	919	703	670	812	702	687	668	666	783	729	409	416	400	0.322531	1	0.305031	0.999982	0.452849	0.863881	0.471897	0.876058	2.98e-06	9.57e-05	8.17e-09	4.55e-07	0.135961	0.0816174	0.788673	Steady	Steady	Up
NM_020561	57319	ENSMUST00000020022	Smpdl3a	786	978	827	894	892	885	1229	1441	1434	1137	1384	1648	1061	840	1052	1711	2258	1536	0.74056	1	0.743734	0.999982	0.844973	0.972219	0.836768	0.973481	3.04e-06	9.75e-05	1.93e-06	5.22e-05	-0.0469906	-0.0277682	-0.940756	Steady	Steady	Down
NM_010753	17122	ENSMUST00000042701	Mxd4	1096	1121	750	1187	1136	858	1250	1047	1248	1000	1268	1262	493	513	730	1386	1456	896	0.637434	1	0.612924	0.999982	0.997387	0.998412	0.99105	0.997188	3.12e-06	9.97e-05	2.26e-06	5.89e-05	-0.101461	0.000406253	-1.1507	Steady	Steady	Down
NM_007751	12869	ENSMUST00000026561	Cox8b	0	1	0	2	0	0	1	0	0	0	0	0	56	17	32	0	0	5	0.575783	1	0.808881	0.999982	0.243351	0.738943	0.81454	NA	3.13e-06	9.98e-05	4.4e-05	0.000662866	-0.793075	1.87249	4.26193	Down	Up	Up
NM_178878	97212	ENSMUST00000156859	Hadha	5064	5266	3898	5164	5348	3743	5582	5364	5676	4917	5528	5738	3676	2847	3788	5942	5850	5179	0.978775	1	0.991121	0.999982	0.712971	0.948812	0.681384	0.942746	3.19e-06	0.000101402	2.98e-06	7.3e-05	-0.00516953	0.0332803	-0.760343	Steady	Steady	Down
NM_001025379	218877	ENSMUST00000090180	Sema3g	1175	1505	971	1568	1429	1018	1760	1706	1829	1649	1526	1816	969	1078	1626	3027	2173	2337	0.540954	1	0.516151	0.999982	0.396304	0.840903	0.390777	0.833437	3.23e-06	0.000102485	2.9e-06	7.17e-05	-0.139529	0.0800646	-1.07977	Steady	Steady	Down
NM_007739	12837	ENSMUST00000089332	Col8a1	241	251	156	229	164	177	186	158	227	315	181	197	409	177	463	54	83	116	0.514453	1	0.456583	0.999982	0.271068	0.756743	0.225155	0.712968	3.3e-06	0.000104266	1.21e-07	4.79e-06	0.185208	-0.284711	2.01145	Steady	Steady	Up
NM_001198811	329872	ENSMUST00000107230	Frem1	11	17	7	12	21	2	13	18	1	25	19	16	0	0	0	6	20	4	0.997132	1	0.999247	0.999982	0.170921	0.654778	0.222578	NA	3.39e-06	0.000106998	0.00989635	NA	-0.00266678	-0.901422	-6.36495	Steady	Down	Down
NM_175367	108800	ENSMUST00000052969	Ston2	782	719	529	849	825	375	868	714	770	756	1071	918	452	439	465	862	980	660	0.954627	1	0.964432	0.999982	0.111434	0.556242	0.103814	0.534755	3.42e-06	0.000107527	1.6e-06	4.51e-05	-0.018348	-0.228498	-0.926161	Steady	Steady	Down
NM_008278	15446	ENSMUST00000034026	Hpgd	231	242	153	384	369	182	242	271	288	191	309	255	277	264	265	463	460	516	0.0911236	1	0.0603856	0.999982	0.699796	0.945151	0.677121	0.940365	3.57e-06	0.000112062	1.6e-07	6.13e-06	-0.58186	0.0798804	-0.876087	Steady	Steady	Down
NM_031197	20526	ENSMUST00000029240	Slc2a2	639	697	432	663	700	299	750	744	876	649	945	1278	398	323	669	1107	1018	1037	0.802022	1	0.767165	0.999982	0.189932	0.67629	0.13429	0.590448	3.61e-06	0.000113203	3.1e-06	7.58e-05	0.0858467	-0.282793	-1.22821	Steady	Steady	Down
NM_053165	94071	ENSMUST00000032518	Clec2h	33	59	18	50	34	16	96	104	95	45	89	153	37	26	49	119	120	104	0.813577	1	0.810101	0.999982	0.930542	0.985462	0.921368	0.985978	3.68e-06	0.000114576	1.92e-06	5.21e-05	0.137279	0.0344085	-1.65355	Steady	Steady	Down
NM_001163284	230119	ENSMUST00000107817	Zbtb5	31	31	27	52	53	22	29	48	50	38	60	43	5	8	5	38	30	24	0.237301	1	0.263686	0.999982	0.643115	0.930884	0.675784	0.939683	3.7e-06	0.000114963	0.000172631	0.00201723	-0.518846	-0.155545	-2.37128	Steady	Steady	Down
NM_201373	384309	ENSMUST00000054384	Trim56	159	201	74	270	286	150	209	144	99	201	237	255	15	20	44	177	414	76	0.096681	1	0.0610677	0.999982	0.0248072	0.290949	0.0123159	0.19905	3.71e-06	0.000115096	9.26e-08	3.78e-06	-0.698462	-0.621158	-3.12193	Down	Down	Down
NM_026232	67554	ENSMUST00000022580	Slc25a30	406	473	283	455	521	262	522	609	554	742	648	860	268	211	312	643	843	437	0.765392	1	0.745977	0.999982	0.00161403	0.0697207	0.00148025	0.0611805	3.82e-06	0.000118271	1.39e-06	3.99e-05	-0.0931375	-0.421866	-1.32519	Steady	Steady	Down
NM_172694	230316	ENSMUST00000107359	Megf9	346	366	187	431	443	243	335	375	241	418	508	410	26	28	20	160	344	54	0.360912	1	0.303664	0.999982	0.00847771	0.179696	0.00524532	0.125437	3.84e-06	0.000118379	1.64e-07	6.25e-06	-0.312694	-0.494637	-2.95485	Steady	Steady	Down
NM_011391	20503	ENSMUST00000063318	Slc16a7	368	348	157	340	380	216	572	484	431	711	530	535	327	229	346	568	748	555	0.792973	1	0.760339	0.999982	0.106176	0.546202	0.0963305	0.519232	3.87e-06	0.000118898	2.15e-06	5.66e-05	-0.097377	-0.26105	-1.09432	Steady	Steady	Down
NM_001083906	110784	ENSMUST00000109912	Nr3c2	87	81	73	123	102	55	111	138	116	127	119	191	20	32	45	166	276	78	0.539073	1	0.525844	0.999982	0.292255	0.770782	0.273226	0.761002	3.87e-06	0.000118898	4.14e-07	1.39e-05	-0.22382	-0.264147	-2.46582	Steady	Steady	Down
NM_010325	14719	ENSMUST00000034097	Got2	5736	6393	5630	5701	6027	5640	5999	6643	7334	6203	6041	6928	2385	2039	4177	6572	6137	6201	0.807432	1	0.738823	0.999982	0.60426	0.915193	0.561994	0.906505	4e-06	0.00012246	2.71e-06	6.85e-05	0.0290667	0.0540447	-1.17946	Steady	Steady	Down
NM_133721	104099	ENSMUST00000044165	Itga9	584	728	310	663	647	363	649	591	495	626	674	643	82	63	115	371	577	167	0.904559	1	0.889454	0.999982	0.183851	0.669012	0.193642	0.671762	4.01e-06	0.000122665	2.67e-07	9.49e-06	-0.04288	-0.168274	-2.14552	Steady	Steady	Down
NM_016959	20091	ENSMUST00000029722	Rps3a1	24087	21683	30874	21919	23046	29820	19259	19376	20029	21201	18200	17588	30860	32983	26236	17532	14527	19496	0.862281	1	0.832528	0.999982	0.700367	0.945216	0.660336	0.937781	4.03e-06	0.000122834	1.6e-07	6.13e-06	0.0287112	0.0367268	0.765907	Steady	Steady	Up
NM_178079	212933	ENSMUST00000112393	Pm20d1	190	213	160	205	214	164	238	315	331	263	255	395	125	162	227	414	364	394	0.829277	1	0.814478	0.999982	0.815238	0.968631	0.799296	0.969	4.16e-06	0.000126113	1.16e-06	3.46e-05	-0.05295	-0.0515587	-1.23106	Steady	Steady	Down
NM_008079	14420	ENSMUST00000021390	Galc	1080	1165	974	1005	1208	1015	1142	1421	1282	1246	1152	1382	786	718	834	1195	1365	1190	0.966332	1	0.981205	0.999982	0.862893	0.975543	0.859535	0.976913	4.16e-06	0.000126113	1.26e-06	3.73e-05	-0.0061747	0.019891	-0.72304	Steady	Steady	Down
NM_018779	54611	ENSMUST00000043259	Pde3a	385	351	215	397	441	319	457	365	291	503	472	568	100	133	155	332	482	247	0.302983	1	0.246203	0.999982	0.00699233	0.161016	0.00485443	0.119678	4.21e-06	0.000127138	7.69e-07	2.39e-05	-0.281483	-0.47609	-1.49533	Steady	Steady	Down
NM_008766	18399	ENSMUST00000010250	Slc22a6	2761	2978	2718	3097	2393	2558	2164	3956	3987	2478	2801	4020	977	660	1454	2254	2246	2494	0.634839	1	0.576235	0.999982	0.64634	0.930884	0.740025	0.956087	4.26e-06	0.000128141	2.84e-06	7.1e-05	0.0668566	0.115451	-1.21964	Steady	Steady	Down
NM_008972	19231	ENSMUST00000045897	Ptma	45686	42804	59009	39681	40500	51313	37793	40011	38219	43199	35454	37249	45745	51035	48061	30297	30039	32334	0.309039	1	0.300767	0.999982	0.972857	0.996483	0.972477	0.996425	4.27e-06	0.000128141	3.18e-10	2.63e-08	0.15882	-0.00333329	0.603575	Steady	Steady	Up
NM_177304	320981	ENSMUST00000039840	Enpp6	22	35	4	20	25	11	58	55	78	38	71	77	12	13	18	83	131	37	0.853046	1	0.86832	0.999982	0.922231	0.983674	0.922388	0.985978	4.3e-06	0.000128839	2.23e-06	5.84e-05	0.13208	0.0321907	-2.5812	Steady	Steady	Down
NM_172530	214547	ENSMUST00000050401	She	560	639	650	534	707	680	766	637	626	599	823	677	447	404	552	774	949	792	0.716165	1	0.732681	0.999982	0.709872	0.948414	0.708499	0.950124	4.33e-06	0.000129332	3.54e-06	8.48e-05	-0.0589135	-0.0543515	-0.88401	Steady	Steady	Down
NM_026452	67914	ENSMUST00000034234	Coq9	1200	1290	1161	1330	1360	1108	1402	1624	1774	1350	1560	1819	1051	1066	1206	1782	1649	1718	0.662109	1	0.662617	0.999982	0.903573	0.98032	0.894932	0.981676	4.56e-06	0.000135894	5.78e-07	1.86e-05	-0.0614845	0.0162298	-0.672969	Steady	Steady	Down
NM_172118	98932	ENSMUST00000088552	Myl9	4829	4223	4506	5061	4422	3735	5725	4922	5094	3467	5237	3864	13412	14383	14604	7051	6344	9807	0.840696	1	0.78482	0.999982	0.036655	0.349983	0.0167416	0.232229	4.67e-06	0.000139042	6.86e-07	2.16e-05	0.0299662	0.319187	0.830734	Steady	Steady	Up
NM_008313	15562	ENSMUST00000027560	Htr4	2	9	1	15	2	1	11	3	10	3	16	7	2	1	1	17	42	9	0.592078	1	0.670513	0.999982	0.858546	0.975165	0.890888	NA	4.76e-06	0.000141437	0.000167264	0.00197375	-0.573969	-0.121099	-4.00943	Steady	Steady	Down
NM_001081131	209692	ENSMUST00000095147	Dhtkd1	140	162	124	110	118	134	109	141	113	155	134	225	33	39	33	107	138	81	0.351862	1	0.293946	0.999982	0.048215	0.405756	0.0357981	0.335449	4.91e-06	0.000145436	2.38e-06	6.18e-05	0.234498	-0.505859	-1.67387	Steady	Steady	Down
NM_001161362	235542	ENSMUST00000075941	Ppp2r3a	227	262	113	295	373	103	275	252	163	346	320	394	34	32	35	146	239	70	0.469357	1	0.409797	0.999982	0.0037083	0.116135	0.00158325	0.0634777	5.12e-06	0.000150927	9.69e-07	2.96e-05	-0.357082	-0.62362	-2.21279	Steady	Down	Down
NM_001167879	242915	ENSMUST00000058045	Garem2	30	17	36	30	47	29	30	21	18	12	19	16	49	56	57	15	17	9	0.39254	1	0.450869	0.999982	0.1639	0.642419	0.295302	NA	5.28e-06	0.000155242	1.63e-05	0.000299715	-0.362232	0.545006	1.92994	Steady	Steady	Up
NM_016675	12738	ENSMUST00000054889	Cldn2	2757	3313	2346	2827	2772	2180	3480	4308	4184	3816	4023	5305	2443	1157	2756	4956	5164	5299	0.537777	1	0.489697	0.999982	0.334907	0.804135	0.271411	0.759565	5.43e-06	0.000159191	1.93e-06	5.22e-05	0.111412	-0.139657	-1.31932	Steady	Steady	Down
NM_027399	70358	ENSMUST00000015796	Steap1	89	45	93	57	36	60	91	74	95	51	63	58	230	161	145	65	68	59	0.152853	1	0.145638	0.999982	0.0153931	0.236906	0.0319927	0.314863	5.44e-06	0.000159191	2.62e-07	9.34e-06	0.559105	0.58938	1.43964	Steady	Up	Up
NM_008261	15378	ENSMUST00000018094	Hnf4a	3407	3975	2953	3564	3654	2877	3762	4339	5146	3665	3653	5452	2411	2235	3722	5924	4502	6029	0.850858	1	0.819861	0.999982	0.788974	0.964064	0.748328	0.957465	5.45e-06	0.000159191	6.56e-06	0.000141753	0.0315543	0.0475261	-1.01688	Steady	Steady	Down
NM_001024703	244049	ENSMUST00000079323	Mctp2	361	351	254	343	438	235	327	300	297	303	403	308	119	138	122	311	482	228	0.790631	1	0.776247	0.999982	0.390544	0.838304	0.386636	0.831196	5.74e-06	0.00016708	9.72e-07	2.97e-05	-0.0750685	-0.139361	-1.47277	Steady	Steady	Down
NM_175324	102632	ENSMUST00000047799	Acad11	585	603	541	630	631	390	759	773	826	829	893	933	519	409	478	876	1049	707	0.786471	1	0.740502	0.999982	0.0704191	0.47148	0.0892336	0.502236	5.75e-06	0.00016708	3.81e-06	9.03e-05	0.0602445	-0.176379	-0.946507	Steady	Steady	Down
NM_018868	55989	ENSMUST00000191142	Nop58	2465	2204	2538	2106	1980	2153	1796	1952	1902	2235	1674	1836	1703	2111	1877	1188	1141	1037	0.0681075	1	0.0492679	0.999982	0.806515	0.966343	0.799402	0.969	5.76e-06	0.00016708	3.66e-08	1.68e-06	0.202677	-0.0288653	0.715806	Steady	Steady	Up
NM_009202	20517	ENSMUST00000024596	Slc22a1	596	825	562	672	545	579	1233	1213	1679	982	1262	1768	755	416	890	1646	1349	1726	0.487265	1	0.439576	0.999982	0.872422	0.977966	0.902803	0.982409	5.93e-06	0.000171431	3.96e-06	9.3e-05	0.141469	0.0341258	-1.23591	Steady	Steady	Down
NM_173427	242721	ENSMUST00000105031	Klhdc7a	1853	1847	1106	2145	2108	1098	2708	2683	2913	2313	2633	2884	1979	1508	2082	3311	3918	2758	0.608855	1	0.567861	0.999982	0.442589	0.861346	0.412824	0.845469	5.97e-06	0.000172194	6.12e-06	0.000134586	-0.156669	0.0794262	-0.885014	Steady	Steady	Down
NM_001164528	100039795	ENSMUST00000111416	Ildr2	698	695	654	668	635	592	804	905	819	977	828	1283	539	686	763	1126	1056	1170	0.457673	1	0.355702	0.999982	0.0628375	0.454138	0.0474121	0.379944	6.18e-06	0.000177208	6.4e-06	0.000139265	0.107088	-0.293399	-0.795202	Steady	Steady	Down
NM_177084	110895	ENSMUST00000027233	Slc9a4	41	29	19	69	66	33	71	94	71	49	107	47	395	324	144	36	95	49	0.0472076	1	0.0488135	0.999982	0.561924	0.903404	0.548174	0.901376	6.37e-06	0.000182139	1.51e-07	5.81e-06	-0.916259	0.212109	2.21888	Down	Steady	Up
NM_011673	22234	ENSMUST00000030074	Ugcg	772	849	890	818	850	808	761	762	660	938	711	691	1103	1083	952	601	648	486	0.908346	1	0.857828	0.999982	0.458905	0.866934	0.450125	0.865058	6.46e-06	0.000184317	1.66e-07	6.27e-06	0.0145634	-0.104862	0.813164	Steady	Steady	Up
NM_177664	229791	ENSMUST00000061071	Plppr4	57	67	43	49	56	38	78	60	64	69	91	79	44	27	33	119	154	81	0.527247	1	0.520246	0.999982	0.316987	0.790835	0.370257	0.825424	6.63e-06	0.000188658	2.77e-06	6.95e-05	0.22193	-0.247721	-1.80579	Steady	Steady	Down
NM_022416	64293	ENSMUST00000094836	Stk32b	390	445	399	422	490	431	502	470	540	493	536	547	328	357	487	749	687	706	0.455898	1	0.406983	0.999982	0.566791	0.903916	0.594947	0.916113	6.67e-06	0.000188908	5.22e-06	0.000118292	-0.125563	-0.0652189	-0.911902	Steady	Steady	Down
NM_178789	320709	ENSMUST00000080141	Tmem117	319	331	283	329	312	326	377	381	394	475	406	484	378	326	428	637	700	631	0.768187	1	0.737414	0.999982	0.0467412	0.399299	0.0573263	0.41674	6.85e-06	0.000193606	2.46e-06	6.34e-05	-0.0539422	-0.249776	-0.839221	Steady	Steady	Down
NM_146149	230579	ENSMUST00000047620	Fam151a	192	256	153	186	179	167	351	382	348	235	377	466	247	189	308	642	401	741	0.512129	1	0.452908	0.999982	0.996095	0.998108	0.997345	0.998667	6.97e-06	0.000196266	3.99e-06	9.34e-05	0.176351	-0.0011272	-1.30055	Steady	Steady	Down
NM_178899	101202	ENSMUST00000049985	Hepacam2	134	139	90	94	183	105	117	136	163	160	156	205	130	116	150	251	310	271	0.838544	1	0.822279	0.999982	0.133901	0.597357	0.1223	0.571042	6.99e-06	0.000196266	7.24e-07	2.27e-05	-0.0720935	-0.329762	-1.11197	Steady	Steady	Down
NM_001033364	268663	ENSMUST00000037145	Cdhr2	726	795	485	844	643	440	802	1250	1448	755	931	1658	406	376	661	979	1001	927	0.848308	1	0.820181	0.999982	0.84004	0.972219	0.884548	0.980071	7.14e-06	0.000200028	8.42e-06	0.000175479	0.0554751	0.0605224	-1.05313	Steady	Steady	Down
NM_009197	20502	ENSMUST00000042664	Slc16a2	783	802	708	771	770	702	982	1071	1153	913	887	1068	812	816	795	1269	1138	1352	0.841087	1	0.789485	0.999982	0.158755	0.634967	0.165786	0.633765	7.19e-06	0.00020115	1.6e-06	4.51e-05	0.0285097	0.155531	-0.673589	Steady	Steady	Down
NM_011808	23871	ENSMUST00000034534	Ets1	70	82	45	95	79	48	76	83	66	80	84	110	11	15	17	56	93	42	0.660079	1	0.646391	0.999982	0.242992	0.738468	0.275679	0.76348	7.38e-06	0.000205952	1.31e-05	0.000251079	-0.174071	-0.288598	-2.18601	Steady	Steady	Down
NM_001167923	665033	ENSMUST00000190193	Col6a5	40	15	11	40	11	34	14	32	102	59	82	61	22	6	4	253	28	266	0.584	1	0.589784	0.999982	0.444237	0.861346	0.383156	0.830079	7.41e-06	0.000205952	NA	NA	-0.358592	-0.45535	-4.1101	Steady	Steady	Down
NM_019467	11629	ENSMUST00000173324	Aif1	48	44	77	59	38	45	48	42	41	97	57	34	204	226	216	60	73	110	0.516572	1	0.503852	0.999982	0.182587	0.667621	0.18427	0.657076	7.43e-06	0.000205952	4.17e-07	1.39e-05	0.237249	-0.524695	1.37027	Steady	Steady	Up
NM_010740	17064	ENSMUST00000099269	Cd93	2616	2669	3035	2617	2644	3112	3122	2863	2554	3134	3731	3249	2069	2119	2172	3181	3805	2954	0.904235	1	0.946552	0.999982	0.0249152	0.291695	0.0164634	0.230487	7.45e-06	0.000205952	2.63e-06	6.67e-05	-0.0141087	-0.249301	-0.686251	Steady	Steady	Down
NM_008149	14732	ENSMUST00000061856	Gpam	857	844	530	845	887	667	904	886	771	1052	944	1113	296	253	300	677	981	437	0.653212	1	0.621964	0.999982	0.00914992	0.186679	0.0112321	0.189629	7.45e-06	0.000205952	2.42e-06	6.27e-05	-0.10409	-0.284557	-1.34684	Steady	Steady	Down
NM_029733	76770	ENSMUST00000187183	2010005H15Rik	12	8	4	1	0	24	0	1	2	4	0	0	5	10	5	0	0	0	0.979408	1	0.965722	0.999982	0.734013	0.951762	0.862717	NA	7.62e-06	0.000210311	0.0251827	NA	-0.0308027	-0.378747	5.7437	Steady	Steady	Up
NM_134032	103889	ENSMUST00000100523	Hoxb2	890	956	1098	842	912	1034	869	873	957	872	785	735	1104	1650	1278	759	584	749	0.588696	1	0.577327	0.999982	0.104919	0.543334	0.120783	0.569069	7.7e-06	0.000211929	8.72e-07	2.68e-05	0.0732456	0.168977	0.905812	Steady	Steady	Up
NM_008319	15898	ENSMUST00000019616	Icam5	16	12	13	16	15	16	24	12	11	12	21	13	16	21	20	76	92	47	0.634657	1	0.725632	0.999982	0.957247	0.991295	0.964956	NA	7.87e-06	0.000216327	1.13e-05	0.00022372	-0.199398	0.0251411	-1.95216	Steady	Steady	Down
NM_022995	65112	ENSMUST00000036248	Pmepa1	911	803	784	964	847	913	1221	1090	1205	957	1064	1092	3256	3223	2823	1484	1194	2066	0.358256	1	0.320564	0.999982	0.078243	0.49264	0.0927866	0.511609	8.52e-06	0.000232645	1.55e-06	4.4e-05	-0.128299	0.170175	0.93349	Steady	Steady	Up
NM_023113	11484	ENSMUST00000021119	Aspa	552	592	439	707	555	365	403	494	619	426	455	675	275	183	329	563	481	750	0.867947	1	0.873315	0.999982	0.840916	0.972219	0.826451	0.970962	8.52e-06	0.000232645	5.91e-06	0.000131621	-0.0446509	-0.0430447	-1.22765	Steady	Steady	Down
NM_145932	106407	ENSMUST00000042042	Slc51a	71	122	70	136	123	61	113	58	63	107	154	128	41	14	56	128	193	156	0.482747	1	0.456803	0.999982	0.0169549	0.245727	0.0126042	0.200753	8.65e-06	0.000235598	1.84e-06	5.04e-05	-0.287302	-0.738284	-2.14189	Steady	Down	Down
NM_001111314	53972	ENSMUST00000068681	Ngef	24	27	9	19	37	18	26	51	21	33	34	53	6	1	12	60	69	29	0.591157	1	0.613385	0.999982	0.480515	0.880041	0.505379	0.88819	8.69e-06	0.000236155	1.77e-05	0.00031926	-0.295566	-0.294416	-3.07654	Steady	Steady	Down
NM_198190	78405	ENSMUST00000058879	Ntf5	43	25	56	49	67	38	65	81	53	41	55	39	154	188	132	56	42	69	0.431227	1	0.46304	0.999982	0.0590706	0.443579	0.0902237	0.504852	8.83e-06	0.000239447	6.54e-07	2.06e-05	-0.325382	0.554068	1.46413	Steady	Steady	Up
NM_172891	243659	ENSMUST00000049150	Styk1	85	81	122	185	138	103	113	128	113	71	82	50	270	236	228	53	120	60	0.0730385	1	0.0635836	0.999982	0.00165885	0.0706406	0.00239419	0.0795804	9.11e-06	0.000246392	4.26e-07	1.42e-05	-0.578407	0.796261	1.61131	Steady	Up	Up
NM_001033337	239570	ENSMUST00000146088	Ttc38	465	501	403	517	595	409	470	616	584	537	486	661	359	333	408	627	663	583	0.449239	1	0.410867	0.999982	0.914997	0.982509	0.912606	0.984643	9.15e-06	0.00024701	2.05e-06	5.47e-05	-0.155243	-0.0168054	-0.8094	Steady	Steady	Down
NM_172282	234076	ENSMUST00000045229	Tmco3	628	671	636	688	622	574	819	825	928	741	824	934	466	569	610	882	949	875	0.824816	1	0.762435	0.999982	0.756041	0.956659	0.756423	0.958187	9.23e-06	0.000248589	4.27e-06	9.84e-05	0.0333551	0.0361476	-0.759995	Steady	Steady	Down
NM_001033328	236848	ENSMUST00000101506	Tmem185a	679	592	495	570	575	626	662	554	571	695	705	692	404	401	492	841	966	631	0.981349	1	0.982576	0.999982	0.0332505	0.334561	0.0453977	0.374593	9.4e-06	0.000252614	6.44e-06	0.000139786	-0.0041043	-0.232601	-0.95363	Steady	Steady	Down
NM_001290527	101739	ENSMUST00000107215	Psip1	410	370	613	298	361	559	301	357	333	418	293	360	467	520	419	193	223	273	0.498542	1	0.476535	0.999982	0.486289	0.882402	0.475773	0.876713	9.45e-06	0.00025314	2.43e-07	8.76e-06	0.18692	-0.11663	0.989185	Steady	Steady	Up
NM_011934	26380	ENSMUST00000110204	Esrrb	11	11	0	6	10	0	9	2	9	15	8	11	0	0	0	8	20	2	0.699206	1	0.755361	0.999982	0.173359	0.658668	0.342391	NA	9.46e-06	0.00025314	0.0147411	NA	0.458495	-0.760679	-6.36622	Steady	Down	Down
NM_026758	68533	ENSMUST00000034303	Mphosph6	577	523	694	473	467	612	422	478	406	466	449	384	666	654	638	334	396	383	0.24827	1	0.237174	0.999982	0.982153	0.998073	0.981847	0.997188	9.61e-06	0.000256143	5.94e-08	2.62e-06	0.203181	0.00302944	0.774059	Steady	Steady	Up
NM_011797	23831	ENSMUST00000036181	Car14	371	318	311	313	309	361	362	407	422	347	320	437	280	259	253	460	455	463	0.901912	1	0.874867	0.999982	0.504892	0.88629	0.497724	0.886724	1.03e-05	0.000272778	3.98e-07	1.35e-05	0.0228939	0.10433	-0.839173	Steady	Steady	Down
NM_025846	66922	ENSMUST00000069449	Rras2	1215	1068	1320	1329	1293	1323	1262	1145	1052	1170	1124	950	2082	1748	1549	1028	1003	1095	0.255204	1	0.281429	0.999982	0.446724	0.861961	0.44865	0.864578	1.03e-05	0.000274349	3.46e-07	1.18e-05	-0.137421	0.0875521	0.74354	Steady	Steady	Up
NM_007378	11304	ENSMUST00000013995	Abca4	78	125	46	105	131	71	150	113	97	88	143	120	95	70	73	211	325	154	0.49243	1	0.45311	0.999982	0.908491	0.980864	0.902603	0.982395	1.04e-05	0.000274419	2.34e-06	6.11e-05	-0.298353	0.0311041	-1.57697	Steady	Steady	Down
NM_001033445	381126	ENSMUST00000049260	Garem1	725	665	444	768	729	515	650	580	510	851	629	816	193	204	209	468	602	312	0.590681	1	0.555397	0.999982	0.00646367	0.157224	0.00518422	0.124806	1.07e-05	0.000283118	2.87e-06	7.14e-05	-0.134559	-0.404795	-1.23267	Steady	Steady	Down
NM_020009	56717	ENSMUST00000103221	Mtor	1851	2128	1121	2119	2069	1202	1983	2029	2003	2075	2178	2359	984	1031	1203	1840	1945	1503	0.789204	1	0.764873	0.999982	0.104066	0.542422	0.094997	0.514668	1.1e-05	0.00028983	6.03e-06	0.000133726	-0.079893	-0.141622	-0.759196	Steady	Steady	Down
NM_008859	18761	ENSMUST00000028118	Prkcq	230	236	239	178	231	199	276	255	221	230	267	294	299	243	343	515	561	531	0.315891	1	0.238558	0.999982	0.657465	0.934376	0.64787	0.937325	1.1e-05	0.000290032	3.88e-06	9.13e-05	0.209331	-0.0779536	-0.901712	Steady	Steady	Down
NM_001085515	329828	ENSMUST00000054920	AI464131	435	428	281	315	335	336	281	328	378	393	398	435	274	190	299	501	475	514	0.342899	1	0.287727	0.999982	0.0323115	0.328719	0.0333433	0.323338	1.12e-05	0.000293544	5.23e-06	0.000118395	0.216547	-0.317997	-1.0059	Steady	Steady	Down
NM_007735	12829	ENSMUST00000087050	Col4a4	1422	1167	504	1833	1820	636	1783	2195	1342	1330	3423	1817	1013	822	874	1978	3492	1406	0.316485	1	0.449163	0.999982	0.333144	0.802756	0.504959	0.88819	1.14e-05	0.000298032	2.08e-06	5.52e-05	-0.470843	-0.309013	-1.38762	Steady	Steady	Down
NM_025968	67103	ENSMUST00000030069	Ptgr1	549	403	525	533	521	475	405	455	473	323	393	322	631	520	464	281	280	280	0.748239	1	0.763521	0.999982	0.0117419	0.210732	0.0129319	0.20371	1.14e-05	0.000298132	2.2e-07	8.03e-06	-0.0568028	0.355558	0.901264	Steady	Steady	Up
NM_172532	214579	ENSMUST00000037615	Aldh5a1	967	1017	893	907	918	876	913	889	910	993	919	1104	586	516	570	897	892	842	0.502126	1	0.417804	0.999982	0.111772	0.556725	0.131225	0.585768	1.16e-05	0.000302269	2.15e-06	5.66e-05	0.0881404	-0.158403	-0.694916	Steady	Steady	Down
NM_001122756	53419	ENSMUST00000167460	Corin	3	6	2	1	8	0	9	5	3	5	14	7	1	0	0	12	36	4	0.775355	1	0.846731	0.999982	0.317041	0.790835	0.486077	NA	1.17e-05	0.000304769	0.00143605	0.0108214	0.278875	-0.607514	-5.2917	Steady	Down	Down
NM_177184	320528	ENSMUST00000077879	Vps13c	403	389	249	474	615	224	470	517	458	586	529	715	196	145	150	336	532	306	0.368481	1	0.315682	0.999982	0.0138957	0.228357	0.0134052	0.208065	1.18e-05	0.000305866	2.74e-06	6.9e-05	-0.337525	-0.345492	-1.29899	Steady	Steady	Down
NM_177756	269132	ENSMUST00000044311	Colgalt2	156	128	145	157	159	149	185	167	161	198	202	194	138	125	175	301	319	278	0.594253	1	0.562068	0.999982	0.212885	0.701793	0.214994	0.698235	1.18e-05	0.000305866	1.58e-06	4.49e-05	-0.121287	-0.216505	-1.07724	Steady	Steady	Down
NM_201375	385643	ENSMUST00000100046	Kng2	10	10	8	7	7	3	13	18	18	20	18	24	6	5	6	31	52	19	0.211136	1	0.377263	0.999982	0.347623	0.811744	0.505292	NA	1.19e-05	0.000309153	0.000119654	0.00149742	0.702741	-0.342147	-2.60254	Up	Steady	Down
NM_025349	66094	ENSMUST00000035775	Lsm7	841	745	1154	701	724	1136	691	684	628	679	681	532	1100	1242	1048	610	534	756	0.686015	1	0.672254	0.999982	0.545149	0.899696	0.548664	0.901376	1.2e-05	0.000309827	1.37e-06	3.96e-05	0.0911072	0.077266	0.795901	Steady	Steady	Up
NM_001142804	380660	ENSMUST00000165067	Acss3	15	18	7	5	17	11	30	21	21	27	24	38	6	8	1	28	37	25	0.638974	1	0.706524	0.999982	0.377399	0.829563	0.489182	0.881506	1.21e-05	0.00031164	0.000389723	0.00386147	0.281046	-0.309646	-2.59562	Steady	Steady	Down
NM_008618	17449	ENSMUST00000102874	Mdh1	8545	9349	9308	8871	9070	8826	9263	10095	10878	9514	9950	10905	7705	5877	8027	11573	10771	11922	0.865545	1	0.783234	0.999982	0.905718	0.980618	0.898531	0.981962	1.22e-05	0.000314735	1.52e-05	0.000281933	0.0184471	-0.0115585	-0.70561	Steady	Steady	Down
NM_011920	26357	ENSMUST00000031822	Abcg2	1672	1878	1441	1701	1769	1455	1820	1937	1880	1829	2065	2483	1332	974	1499	2095	2137	2275	0.914133	1	0.88898	0.999982	0.127266	0.58795	0.107093	0.542135	1.23e-05	0.000316444	1.82e-05	0.00032573	0.0169976	-0.183029	-0.814842	Steady	Steady	Down
NM_207206	99010	ENSMUST00000028554	Lpcat4	495	450	540	543	538	503	471	506	444	414	416	395	842	907	755	440	428	545	0.512943	1	0.500453	0.999982	0.0770678	0.48932	0.0934619	0.51257	1.24e-05	0.000316998	6.21e-07	1.97e-05	-0.0999721	0.209201	0.785864	Steady	Steady	Up
NM_178618	69640	ENSMUST00000093019	Fam83g	292	285	195	244	267	187	451	407	455	309	522	557	157	121	123	349	382	223	0.584549	1	0.528872	0.999982	0.683627	0.942133	0.659089	0.937781	1.26e-05	0.000321201	2.47e-06	6.37e-05	0.14447	-0.0858144	-1.29186	Steady	Steady	Down
NM_027450	384009	ENSMUST00000030202	Glipr2	820	822	1110	876	883	743	956	873	726	750	718	711	1764	2054	1922	1072	1072	1317	0.430417	1	0.404372	0.999982	0.0646578	0.457902	0.0675894	0.448193	1.26e-05	0.000321206	3.84e-07	1.3e-05	0.126998	0.224755	0.689626	Steady	Steady	Up
NM_144900	11928	ENSMUST00000036493	Atp1a1	49557	56885	33751	52850	58684	37984	51875	53464	52667	61952	55279	54880	30777	21345	39244	62211	67843	50403	0.703977	1	0.666329	0.999982	0.13213	0.594111	0.0795571	0.479009	1.27e-05	0.000324579	8.34e-06	0.000174105	-0.092849	-0.128337	-1.02491	Steady	Steady	Down
NM_013861	29807	ENSMUST00000067888	Tpk1	657	681	615	617	664	571	769	825	845	702	841	988	704	518	602	1005	1035	971	0.627093	1	0.547848	0.999982	0.66271	0.93591	0.659992	0.937781	1.3e-05	0.000329691	9.06e-06	0.000187552	0.0729556	-0.0586255	-0.763489	Steady	Steady	Down
NM_080633	11429	ENSMUST00000023116	Aco2	8934	9910	7979	9266	9441	8005	9781	10331	11057	10271	10179	11110	6697	6178	8415	11207	11272	10768	0.98196	1	0.956043	0.999982	0.791699	0.964616	0.769342	0.961694	1.33e-05	0.00033831	1.35e-05	0.000256291	0.0032858	-0.0231875	-0.684896	Steady	Steady	Down
NM_177310	321003	ENSMUST00000041609	Xpnpep3	241	202	131	291	270	142	240	238	208	249	279	287	24	27	56	187	270	78	0.411755	1	0.361209	0.999982	0.117845	0.570386	0.111715	0.547845	1.34e-05	0.000338356	1.86e-06	5.08e-05	-0.294597	-0.253452	-2.36599	Steady	Steady	Down
NM_021451	58801	ENSMUST00000025399	Pmaip1	152	98	75	155	108	72	137	130	137	138	97	89	312	419	172	85	117	69	0.907246	1	0.905949	0.999982	0.179737	0.664374	0.180496	0.651362	1.35e-05	0.00034054	6.06e-07	1.93e-05	-0.0469468	0.313	1.69355	Steady	Steady	Up
NM_001081643	574437	ENSMUST00000101486	Xlr3b	37	131	46	90	44	269	38	92	105	51	278	44	125	128	122	14	16	50	0.199328	1	0.153902	0.999982	0.324631	0.796805	NA	NA	1.36e-05	0.000342446	1.99e-06	5.35e-05	-0.894737	-0.671575	2.18813	Down	Down	Up
NM_013556	15452	ENSMUST00000026723	Hprt	1212	1150	1520	1141	1063	1367	1045	1119	1111	1190	1163	1056	2424	1888	1754	1105	1100	1256	0.441806	1	0.448193	0.999982	0.493985	0.883039	0.517096	0.891486	1.39e-05	0.000348724	1.04e-06	3.14e-05	0.113748	-0.0628807	0.770499	Steady	Steady	Up
NM_001302811	71722	ENSMUST00000169266	Cic	432	357	159	452	438	222	450	437	511	413	474	464	65	86	134	377	460	172	0.583924	1	0.526813	0.999982	0.725278	0.950734	0.732894	0.955291	1.43e-05	0.000359445	1.99e-06	5.35e-05	-0.227952	0.0438603	-1.86962	Steady	Steady	Down
NM_029011	74580	ENSMUST00000076505	Pyroxd2	528	638	549	569	499	571	825	1184	1334	863	985	1385	657	722	763	1112	1047	1112	0.699837	1	0.644762	0.999982	0.840106	0.972219	0.81379	0.96983	1.45e-05	0.000363404	3.63e-06	8.66e-05	0.0623821	0.0430765	-0.651839	Steady	Steady	Down
NM_133649	107723	ENSMUST00000028549	Slc12a6	52	41	13	67	57	35	43	31	33	49	85	58	1	7	6	25	58	25	0.283945	1	0.267531	0.999982	0.00864675	0.181133	0.0177611	0.238142	1.52e-05	0.000378758	0.000107785	0.00138355	-0.578957	-0.846917	-2.9598	Steady	Down	Down
NM_013701	22236	ENSMUST00000049289	Ugt1a2	602	726	128	931	664	147	1106	1402	1890	889	1414	2430	33	28	172	948	1335	250	0.718582	1	0.785207	0.999982	0.73386	0.951762	0.810966	0.9698	1.52e-05	0.000378758	0.00302406	0.0189423	-0.255815	-0.111749	-3.49281	Steady	Steady	Down
NM_026396	67832	ENSMUST00000022855	Brix1	1169	1053	1288	1026	1041	1151	989	977	873	1031	954	978	1306	1352	1265	812	830	836	0.330482	1	0.321698	0.999982	0.486972	0.882402	0.513474	0.89084	1.54e-05	0.000383088	1.65e-08	8.33e-07	0.119588	-0.0665695	0.621985	Steady	Steady	Up
NM_026272	67608	ENSMUST00000103015	Narf	1145	1230	1071	1260	1408	762	1383	1563	1279	1422	1510	1440	610	637	832	1424	1851	1000	0.998684	1	0.972117	0.999982	0.594307	0.912404	0.594116	0.916113	1.59e-05	0.000394518	1.04e-05	0.000210461	0.000377916	-0.0540251	-1.0844	Steady	Steady	Down
NM_181444	232431	ENSMUST00000050104	Gprc5a	217	332	269	432	320	393	363	421	319	377	268	327	426	657	613	251	289	161	0.0343255	1	0.0225591	0.999982	0.313975	0.788962	0.294121	0.776863	1.61e-05	0.000397994	9.99e-07	3.04e-05	-0.489012	0.178015	1.2297	Steady	Steady	Up
NM_052993	94192	ENSMUST00000040159	C1galt1	193	220	107	273	215	143	238	225	177	240	273	343	63	70	87	225	339	131	0.445438	1	0.392227	0.999982	0.0381044	0.357343	0.0262418	0.281321	1.61e-05	0.000397994	3.78e-06	8.98e-05	-0.278977	-0.424197	-1.70338	Steady	Steady	Down
NM_145947	208890	ENSMUST00000042221	Slc26a7	98	117	42	100	102	53	98	72	66	132	97	123	3	5	19	71	119	39	0.975189	1	0.977197	0.999982	0.0222855	0.27723	0.0255643	0.279071	1.61e-05	0.000397994	6.64e-06	0.000143132	0.0143191	-0.581105	-3.11591	Steady	Steady	Down
NM_001190451	13179	ENSMUST00000105287	Dcn	73	42	32	87	42	20	58	81	49	72	84	65	22	6	36	120	137	83	0.963897	1	0.972426	0.999982	0.399365	0.841374	0.430432	0.853779	1.61e-05	0.000397994	4.41e-06	0.000101561	-0.0262396	-0.237098	-2.44685	Steady	Steady	Down
NM_001004141	100066	ENSMUST00000015368	Cyp2j11	111	189	135	133	129	137	232	225	259	237	316	386	71	19	103	290	338	249	0.662548	1	0.622976	0.999982	0.05246	0.422596	0.0379602	0.344743	1.62e-05	0.000398496	1.38e-06	3.97e-05	0.12253	-0.396533	-2.22505	Steady	Steady	Down
NM_027127	69590	ENSMUST00000022282	Gpx8	874	700	1027	772	809	864	854	853	789	778	930	736	1896	1923	1480	965	963	1143	0.603573	1	0.585497	0.999982	0.828112	0.969658	0.829568	0.971905	1.63e-05	0.000401305	7.77e-07	2.41e-05	0.081409	0.0252875	0.747688	Steady	Steady	Up
NM_008409	16431	ENSMUST00000033591	Itm2a	906	452	537	1020	763	626	550	583	528	331	919	391	260	178	253	518	853	393	0.237963	1	0.2008	0.999982	0.971526	0.995526	0.97987	0.997188	1.65e-05	0.0004053	5.04e-06	0.000114531	-0.35137	0.0119517	-1.39531	Steady	Steady	Down
NM_001159577	16924	ENSMUST00000117388	Lnx1	21	10	1	19	11	6	11	9	20	5	9	22	1	1	2	13	21	8	0.847551	1	0.858849	0.999982	0.809976	0.967186	0.839222	NA	1.68e-05	0.000410346	0.00229894	0.0154064	-0.162289	0.143997	-3.31804	Steady	Steady	Down
NM_007860	13370	ENSMUST00000082426	Dio1	31	12	7	34	60	1	19	43	17	4	100	27	47	15	42	108	120	180	0.364429	1	0.357637	0.999982	0.394902	0.840601	0.529248	0.894861	1.68e-05	0.000410346	6.06e-06	0.00013409	-0.922808	-0.730794	-2.00586	Down	Down	Down
NM_011738	22629	ENSMUST00000019109	Ywhah	2957	2573	3328	3042	2612	2558	3364	3046	3175	2862	3111	2958	5736	5141	4975	3063	2960	3753	0.458481	1	0.420145	0.999982	0.259025	0.752339	0.229438	0.716941	1.7e-05	0.000414755	1.01e-06	3.05e-05	0.100548	0.096628	0.65817	Steady	Steady	Up
NM_144940	243537	ENSMUST00000046128	Uroc1	7	29	25	26	13	26	33	35	34	15	37	47	19	18	33	86	61	85	0.865266	1	0.889094	0.999982	0.928596	0.9854	0.933299	0.988396	1.76e-05	0.000428398	2.89e-05	0.00048114	-0.0983365	0.0375316	-1.76442	Steady	Steady	Down
NM_008340	16005	ENSMUST00000050714	Igfals	50	51	21	77	48	25	128	146	105	59	122	135	45	28	48	115	128	97	0.577358	1	0.567417	0.999982	0.42737	0.857663	0.388157	0.831811	1.79e-05	0.000434765	1.01e-05	0.000205358	-0.298537	0.257199	-1.52957	Steady	Steady	Down
NM_028420	73047	ENSMUST00000052939	Camk2n2	51	26	49	37	34	34	67	42	46	45	69	23	104	87	80	35	25	32	0.503529	1	0.518352	0.999982	0.680358	0.941504	0.678753	0.941036	1.8e-05	0.000435054	6.54e-06	0.000141449	0.253771	0.171795	1.51529	Steady	Steady	Up
NM_028757	74103	ENSMUST00000028080	Nebl	70	88	33	96	86	46	100	112	56	140	116	204	13	33	34	98	108	78	0.585814	1	0.5595	0.999982	0.0164698	0.243556	0.00862939	0.164942	1.85e-05	0.00044788	1.34e-05	0.000254792	-0.253427	-0.78245	-1.86731	Steady	Down	Down
NM_028775	74134	ENSMUST00000043314	Cyp2s1	782	838	878	690	771	964	866	825	887	1030	780	955	1086	945	1020	1675	1409	2205	0.794204	1	0.782106	0.999982	0.372975	0.826364	0.382471	0.829616	1.86e-05	0.000449604	2.34e-05	0.00040473	0.0400005	-0.106139	-0.832176	Steady	Steady	Down
NM_010090	13537	ENSMUST00000028846	Dusp2	96	72	98	105	90	88	112	106	94	72	120	51	248	217	133	61	85	60	0.727219	1	0.733173	0.999982	0.274596	0.758719	0.253707	0.741252	1.88e-05	0.000452233	1.28e-06	3.77e-05	-0.0969703	0.35485	1.49571	Steady	Steady	Up
NM_001024606	382051	ENSMUST00000059588	Pdp2	179	211	143	244	171	166	187	275	228	263	224	337	82	61	85	200	243	141	0.651024	1	0.617101	0.999982	0.239451	0.7346	0.197061	0.675887	1.89e-05	0.000455459	5.49e-06	0.000123764	-0.126836	-0.260318	-1.3985	Steady	Steady	Down
NM_010444	15370	ENSMUST00000023779	Nr4a1	249	224	452	274	224	606	284	268	351	237	229	228	1048	1233	532	300	340	435	0.517344	1	0.502854	0.999982	0.0245724	0.289303	0.0214864	0.259796	1.91e-05	0.000459124	1.69e-06	4.69e-05	-0.262747	0.374024	1.34977	Steady	Steady	Up
NM_001030296	432763	ENSMUST00000046533	Prr7	35	36	48	36	25	53	41	62	49	30	29	34	101	116	80	32	19	39	0.884713	1	0.881053	0.999982	0.0197357	0.264134	0.0533262	0.401466	2.03e-05	0.000484454	6.03e-06	0.000133726	0.0566935	0.702005	1.68013	Steady	Up	Up
NM_001128103	228432	ENSMUST00000099623	Ano3	25	25	14	17	78	17	45	31	35	28	31	27	8	3	4	26	49	20	0.233614	1	0.240937	0.999982	0.236725	0.731942	0.357531	0.8209	2.07e-05	0.000493005	0.000232036	0.00253128	-0.802555	0.361285	-2.67493	Down	Steady	Down
NM_027288	110173	ENSMUST00000029814	Manba	1789	1786	1457	1888	1796	1511	1813	1964	1899	1876	2215	2193	1638	1199	1783	2640	2766	2357	0.755567	1	0.750305	0.999982	0.121622	0.576066	0.111103	0.547483	2.07e-05	0.000493376	2.67e-05	0.000451164	-0.0488509	-0.151888	-0.79043	Steady	Steady	Down
NM_145953	107869	ENSMUST00000118539	Cth	787	1090	1030	994	906	1044	1034	1111	1277	1358	1113	1305	1023	790	977	1500	1343	1825	0.882457	1	0.914407	0.999982	0.206815	0.695759	0.206185	0.685996	2.08e-05	0.00049441	2.78e-05	0.000464745	-0.023077	-0.147213	-0.781644	Steady	Steady	Down
NM_008133	14661	ENSMUST00000022322	Glud1	7351	8155	7984	7822	7124	7281	7066	8129	8214	6943	7761	8615	5694	5143	6707	8999	8253	9402	0.515329	1	0.401467	0.999982	0.996624	0.998132	0.9936	0.997188	2.08e-05	0.00049441	2.33e-05	0.000403467	0.0746589	0.000465259	-0.644219	Steady	Steady	Down
NM_001110807	60594	ENSMUST00000066880	Capn12	701	692	1068	752	677	987	694	714	700	761	650	630	2382	2256	1975	838	673	1422	0.931797	1	0.898749	0.999982	0.705437	0.946777	0.714449	0.951451	2.09e-05	0.00049441	3.12e-06	7.6e-05	0.0178032	0.0416216	1.13621	Steady	Steady	Up
NM_016661	269378	ENSMUST00000054607	Ahcy	1886	1865	1575	1759	1621	1706	1705	1754	1804	1675	1660	1745	573	425	847	1437	1199	1153	0.627447	1	0.56735	0.999982	0.57225	0.905157	0.568318	0.906962	2.11e-05	0.000497527	2.24e-05	0.00039017	0.06477	0.0459118	-1.08067	Steady	Steady	Down
NM_009285	20855	ENSMUST00000014957	Stc1	675	694	493	744	766	552	554	690	537	872	821	686	282	343	271	605	775	447	0.487539	1	0.449924	0.999982	0.00305647	0.103203	0.00234724	0.0785138	2.11e-05	0.000497527	8.3e-06	0.000173715	-0.148902	-0.422025	-1.07071	Steady	Steady	Down
NM_019865	19982	ENSMUST00000113211	Rpl36a	8660	7340	11907	7370	7647	10413	6271	6626	6537	6994	5932	5458	11205	11492	9545	5817	4516	7338	0.519036	1	0.502084	0.999982	0.481557	0.880041	0.434842	0.856649	2.12e-05	0.000499814	3.27e-06	7.93e-05	0.125955	0.0752123	0.829298	Steady	Steady	Up
NM_019746	56330	ENSMUST00000118501	Pdcd5	1007	928	1265	940	959	1105	821	927	852	866	844	728	1525	1633	1394	796	778	1057	0.561218	1	0.555805	0.999982	0.420276	0.854121	0.433206	0.855565	2.13e-05	0.000501447	2.02e-06	5.4e-05	0.0839071	0.0879499	0.751701	Steady	Steady	Up
NM_019919	268977	ENSMUST00000001927	Ltbp1	327	265	142	271	354	165	336	234	184	265	275	318	4	5	19	121	245	24	0.788459	1	0.758765	0.999982	0.409816	0.847297	0.3679	0.824966	2.17e-05	0.000507769	1.69e-06	4.7e-05	-0.104346	-0.191449	-3.83426	Steady	Steady	Down
NM_053247	114332	ENSMUST00000033050	Lyve1	90	48	88	172	65	82	36	55	79	117	80	33	231	171	174	57	91	41	0.255292	1	0.241647	0.999982	0.348053	0.811928	0.304381	0.786243	2.17e-05	0.000507769	1.48e-06	4.22e-05	-0.510824	-0.440509	1.56328	Steady	Steady	Up
NM_178086	338521	ENSMUST00000038475	Fa2h	137	124	27	130	146	70	73	73	79	117	66	58	32	24	35	91	136	69	0.655937	1	0.607805	0.999982	0.739057	0.952171	0.740829	0.956087	2.19e-05	0.000512557	1.61e-05	0.000296919	-0.256473	-0.103826	-1.74101	Steady	Steady	Down
NM_010174	14077	ENSMUST00000070532	Fabp3	1777	1783	1579	1608	1926	1759	1407	1561	1774	1513	1459	1694	1243	900	1399	1928	1913	2638	0.733732	1	0.728432	0.999982	0.871694	0.977966	0.86511	0.97781	2.22e-05	0.000517704	3.11e-05	0.000510523	-0.0444736	0.0180401	-0.910605	Steady	Steady	Down
NM_011057	18591	ENSMUST00000000500	Pdgfb	711	766	775	851	776	935	1039	938	922	738	919	894	2295	2122	1879	1286	1080	1396	0.154348	1	0.147828	0.999982	0.119011	0.572678	0.126335	0.577329	2.23e-05	0.000517704	1.34e-06	3.9e-05	-0.190055	0.179171	0.703713	Steady	Steady	Up
NM_009251	20715	ENSMUST00000043315	Serpina3g	462	490	432	437	425	661	394	316	381	2637	301	395	951	1179	1005	240	602	372	0.513578	1	0.496404	0.999982	0.0188338	0.257285	NA	NA	2.23e-05	0.000517704	1.72e-06	4.74e-05	-0.137128	-1.61507	1.32571	Steady	Down	Up
NM_001013806	433667	ENSMUST00000040787	Ankrd13c	702	762	574	773	838	456	825	916	907	826	939	1092	486	448	547	867	1041	703	0.922328	1	0.932903	0.999982	0.347004	0.811057	0.348594	0.81608	2.24e-05	0.000518951	1.78e-05	0.000320645	-0.0247807	-0.11468	-0.860714	Steady	Steady	Down
NM_011353	20365	ENSMUST00000022145	Serf1	605	497	730	432	589	699	472	582	522	520	514	521	862	1186	771	485	457	546	0.688593	1	0.672639	0.999982	0.90326	0.98032	0.905946	0.982945	2.29e-05	0.000530699	2.49e-06	6.39e-05	0.08555	0.0145741	0.881703	Steady	Steady	Up
NM_175087	11831	ENSMUST00000023754	Aqp6	177	154	78	177	189	129	328	187	216	202	385	268	447	167	272	747	1399	683	0.45143	1	0.395995	0.999982	0.422183	0.854584	0.359889	0.82096	2.33e-05	0.000539634	2.88e-06	7.14e-05	-0.27228	-0.23215	-1.71583	Steady	Steady	Down
NM_145443	217666	ENSMUST00000021370	L2hgdh	678	735	645	810	689	518	676	992	976	754	794	998	522	431	569	908	877	752	0.908377	1	0.869658	0.999982	0.772649	0.960137	0.753443	0.957465	2.34e-05	0.000540503	1.88e-05	0.000334503	0.0229238	0.0496619	-0.778842	Steady	Steady	Down
NM_026778	68588	ENSMUST00000067072	Cthrc1	227	172	294	229	240	244	245	199	183	172	265	174	354	391	378	207	116	89	0.829595	1	0.858358	0.999982	0.891766	0.980031	0.880706	0.979755	2.37e-05	0.000546312	1.35e-06	3.92e-05	-0.0510601	0.0318685	1.40295	Steady	Steady	Up
NM_001081432	237523	ENSMUST00000050702	Ptprq	11	10	7	8	10	5	11	18	6	10	7	15	15	20	18	2	4	3	0.607348	1	0.706659	0.999982	0.814974	0.968631	0.860523	NA	2.41e-05	0.000552907	0.00194046	0.0136928	0.27653	0.124337	2.46879	Steady	Steady	Up
NM_016771	53315	ENSMUST00000113314	Sult1d1	1736	2147	1479	1915	1973	1561	1297	1924	1849	2828	1430	2230	981	962	1283	1956	1530	1843	0.892454	1	0.895575	0.999982	0.132236	0.594365	0.255219	0.743772	2.42e-05	0.00055363	3.13e-05	0.000511977	-0.0247308	-0.360052	-0.765265	Steady	Steady	Down
NM_020601	21372	ENSMUST00000088217	Tbl1x	1213	1284	839	1269	1227	893	1212	1174	985	1403	1253	1537	327	401	423	852	1324	565	0.914292	1	0.913829	0.999982	0.00680973	0.16022	0.00613749	0.136575	2.42e-05	0.00055363	8.87e-06	0.000184253	-0.0237828	-0.319562	-1.29675	Steady	Steady	Down
NM_016748	51797	ENSMUST00000030381	Ctps	1265	1176	1175	1436	1159	1092	1191	1208	1070	1082	1099	1087	1168	1142	1114	730	748	665	0.821582	1	0.845417	0.999982	0.371879	0.82546	0.392543	0.83402	2.43e-05	0.00055363	1.13e-07	4.52e-06	-0.0338095	0.0811887	0.634747	Steady	Steady	Up
NM_001004149	238803	ENSMUST00000056558	Zfp366	37	51	29	58	68	70	104	69	66	58	156	104	9	8	20	72	161	33	0.0326854	1	0.034123	0.999982	0.268114	0.754273	0.230756	0.720132	2.43e-05	0.00055363	8.17e-06	0.000171852	-0.740871	-0.417388	-2.88188	Down	Steady	Down
NM_177321	338320	ENSMUST00000021384	Mia2	97	79	25	83	128	27	106	92	142	93	158	183	18	19	31	130	223	43	0.708369	1	0.677692	0.999982	0.234284	0.728798	0.200608	0.679842	2.44e-05	0.000556473	4.56e-06	0.000104443	-0.239799	-0.35806	-2.58344	Steady	Steady	Down
NM_177282	320878	ENSMUST00000050149	Mical2	493	479	414	398	419	443	347	414	387	329	372	366	495	489	553	268	279	312	0.419513	1	0.33743	0.999982	0.458946	0.866934	0.469095	0.875258	2.48e-05	0.000562765	3.3e-07	1.15e-05	0.13624	0.100583	0.798477	Steady	Steady	Up
NM_001013814	434437	ENSMUST00000035230	Amt	569	524	513	592	514	461	612	726	584	581	778	642	394	393	514	828	831	635	0.859747	1	0.807278	0.999982	0.665702	0.936428	0.657165	0.937781	2.52e-05	0.000570779	1.95e-05	0.000343697	0.0302539	-0.0628507	-0.861023	Steady	Steady	Down
NM_053191	94227	ENSMUST00000088476	Pi15	124	161	295	201	146	259	215	116	102	142	230	167	114	105	160	248	259	296	0.830072	1	0.857057	0.999982	0.321536	0.794689	0.265299	0.753617	2.53e-05	0.000571376	7.13e-06	0.000152196	-0.0768019	-0.321461	-1.12359	Steady	Steady	Down
NM_133198	110095	ENSMUST00000071250	Pygl	1258	1279	1297	1213	1489	1277	1417	1329	1286	1506	1437	1377	714	850	873	1446	1510	1104	0.647811	1	0.665389	0.999982	0.233423	0.727703	0.254091	0.741675	2.54e-05	0.000572675	1.76e-05	0.000318838	-0.0579394	-0.104609	-0.779273	Steady	Steady	Down
NM_177352	235533	ENSMUST00000122383	Gk5	103	124	77	119	113	99	125	99	118	124	127	158	24	20	44	96	162	77	0.678294	1	0.647768	0.999982	0.221288	0.711825	0.234056	0.724018	2.55e-05	0.00057324	1.32e-05	0.000251917	-0.123004	-0.263381	-1.96942	Steady	Steady	Down
NM_026481	67971	ENSMUST00000014990	Tppp3	138	118	94	199	145	107	132	205	227	103	171	123	397	479	339	197	188	219	0.255656	1	0.212813	0.999982	0.0761812	0.486846	0.0511229	0.395296	2.55e-05	0.00057324	5.67e-07	1.83e-05	-0.370056	0.500867	0.968022	Steady	Steady	Up
NM_199364	211134	ENSMUST00000037049	Lzts1	35	28	19	29	20	15	26	30	37	25	25	40	8	1	3	46	38	16	0.434293	1	0.478479	0.999982	0.902929	0.98032	0.920039	0.985978	2.55e-05	0.00057324	0.000199564	0.00225289	0.353177	0.0417868	-3.06091	Steady	Steady	Down
NM_001033196	98999	ENSMUST00000048988	Znfx1	255	265	99	308	222	104	327	342	292	307	377	395	44	63	102	405	744	114	0.944346	1	0.936855	0.999982	0.264218	0.753916	0.263371	0.75241	2.58e-05	0.000579054	0.00126457	0.00982566	-0.0339789	-0.171969	-2.64313	Steady	Steady	Down
NM_027728	71233	ENSMUST00000027992	Enkur	9	11	13	18	20	36	4	13	23	28	7	9	52	63	27	12	9	10	0.0144528	1	0.0491682	0.999982	0.841756	0.972219	0.853368	NA	2.61e-05	0.000583967	6.16e-05	0.000878508	-1.15833	-0.141264	2.14292	Down	Steady	Up
NM_008745	18212	ENSMUST00000109838	Ntrk2	227	187	137	318	305	118	461	349	373	265	348	222	599	626	515	240	314	137	0.284187	1	0.235421	0.999982	0.0123791	0.216885	0.00788155	0.157185	2.68e-05	0.000597895	1.6e-06	4.51e-05	-0.432383	0.496805	1.28821	Steady	Steady	Up
NM_008252	97165	ENSMUST00000067925	Hmgb2	8044	7697	11873	7218	7637	10332	7057	6738	7034	7607	6581	6605	6084	7258	6835	4711	4084	4056	0.520311	1	0.504563	0.999982	0.976651	0.998073	0.980377	0.997188	2.74e-05	0.000610141	3.35e-07	1.16e-05	0.124536	-0.00264294	0.609251	Steady	Steady	Up
NM_025312	66042	ENSMUST00000041407	Sostdc1	2646	2926	2999	2863	2891	2870	3072	3059	2974	3499	3074	3451	2840	2246	3199	4156	4168	5185	0.895213	1	0.93578	0.999982	0.102145	0.53885	0.08002	0.479725	2.75e-05	0.000610924	5.35e-05	0.0007833	-0.0141603	-0.143714	-0.745361	Steady	Steady	Down
NM_033582	93707	ENSMUST00000066140	Pcdhgc4	67	63	24	70	66	16	53	43	53	22	66	50	8	4	9	41	67	20	0.976467	1	0.973415	0.999982	0.793405	0.964706	0.795512	0.967757	2.78e-05	0.000616697	9.72e-05	0.00127924	0.018134	0.104267	-2.63119	Steady	Steady	Down
NM_007585	12306	ENSMUST00000034756	Anxa2	5229	5183	6502	6076	5571	6425	6026	5227	5113	4909	6083	4337	9983	9023	8706	6143	5743	6263	0.409343	1	0.463954	0.999982	0.509752	0.890051	0.457884	0.8696	2.79e-05	0.000617269	1.05e-07	4.23e-06	-0.102853	0.0891005	0.570594	Steady	Steady	Steady
NM_134005	209558	ENSMUST00000020169	Enpp3	145	157	95	178	138	109	149	209	205	180	221	305	128	86	98	232	307	195	0.757325	1	0.735398	0.999982	0.180683	0.665442	0.139699	0.600682	2.79e-05	0.000617269	7.07e-06	0.000151053	-0.0996853	-0.331291	-1.27485	Steady	Steady	Down
NM_009373	21817	ENSMUST00000103122	Tgm2	1542	1368	1200	1437	1311	1041	1885	1919	1747	1663	1993	1940	1968	1571	2323	3142	2933	3391	0.518604	1	0.466999	0.999982	0.868935	0.977066	0.868913	0.978733	2.83e-05	0.000623138	5.55e-05	0.000808214	0.113403	-0.0166881	-0.732046	Steady	Steady	Down
NM_024175	66475	ENSMUST00000051955	Rps23	14137	12814	17530	13058	13868	17882	10835	11201	10912	11656	10250	9714	17765	19481	15937	9614	8520	12625	0.916898	1	0.953052	0.999982	0.562004	0.903404	0.512186	0.890805	2.87e-05	0.000631568	3.66e-06	8.71e-05	-0.0165877	0.0544122	0.751261	Steady	Steady	Up
NM_025372	66131	ENSMUST00000034964	Tipin	1237	1174	1313	1036	991	1213	882	942	844	1047	902	785	908	1047	1008	619	618	607	0.11568	1	0.113593	0.999982	0.745564	0.954733	0.747123	0.957121	2.88e-05	0.000633106	2.04e-07	7.49e-06	0.196595	-0.040011	0.642781	Steady	Steady	Up
NM_013765	27370	ENSMUST00000026420	Rps26	10424	9609	14564	10127	10016	14432	8867	8674	8631	8425	7502	7374	10667	13086	10849	6699	5663	8062	0.972906	1	0.992641	0.999982	0.0608944	0.447267	0.034975	0.330498	2.9e-05	0.000635197	3.28e-06	7.93e-05	-0.00654694	0.162585	0.721124	Steady	Steady	Up
NM_028639	225049	ENSMUST00000041110	Ttc7	634	540	409	635	569	392	760	770	897	693	799	865	538	303	588	991	943	935	0.95425	1	0.960813	0.999982	0.76147	0.95859	0.760646	0.959431	2.9e-05	0.000635197	3.09e-05	0.000508176	-0.0145681	0.0367512	-1.04642	Steady	Steady	Down
NM_008215	15116	ENSMUST00000003762	Has1	9	2	1	1	5	7	3	1	1	6	3	1	42	32	15	2	6	5	0.909879	1	0.927281	0.999982	0.256158	0.751496	0.495586	NA	2.91e-05	0.000636082	0.000246338	0.00266067	-0.100222	-0.953632	2.70293	Steady	Down	Up
NM_010185	14127	ENSMUST00000079957	Fcer1g	107	129	191	127	142	162	104	116	95	196	92	87	574	544	446	162	213	312	0.934441	1	0.963852	0.999982	0.450343	0.863461	0.409528	0.843361	2.92e-05	0.000637043	3.33e-06	8.02e-05	-0.023177	-0.255423	1.14871	Steady	Steady	Up
NM_026879	68942	ENSMUST00000004965	Chmp2b	1507	1519	2015	1683	1717	1590	1717	1540	1631	1380	1510	1398	2650	2721	2140	1510	1589	1550	0.969296	1	0.915161	0.999982	0.0383611	0.358887	0.0437429	0.36783	2.92e-05	0.000637043	5.06e-07	1.65e-05	0.00529679	0.183573	0.651771	Steady	Steady	Up
NM_175206	74165	ENSMUST00000056890	Fbxl22	202	160	197	183	134	206	172	162	156	145	187	131	407	637	419	165	149	272	0.716113	1	0.675271	0.999982	0.713877	0.948812	0.707067	0.949667	2.97e-05	0.000644179	3.12e-06	7.6e-05	0.0915551	0.0764764	1.28111	Steady	Steady	Up
NM_019472	17909	ENSMUST00000110457	Myo10	2389	2619	1912	2625	2426	2368	2613	2767	2601	2902	2692	3075	1595	1787	1915	2770	3035	2375	0.517989	1	0.482841	0.999982	0.16503	0.644403	0.138709	0.599324	2.97e-05	0.000644179	1.76e-05	0.000318838	-0.101241	-0.124204	-0.669474	Steady	Steady	Down
NM_009327	21405	ENSMUST00000031535	Hnf1a	458	608	365	475	499	429	532	635	695	488	559	691	380	468	586	1001	748	835	0.898249	1	0.88532	0.999982	0.555412	0.902962	0.536838	0.896143	3e-05	0.000650978	3.5e-05	0.000559483	0.0291802	0.0941628	-0.891597	Steady	Steady	Down
NM_009416	22004	ENSMUST00000107913	Tpm2	247	237	252	276	219	289	240	223	185	172	183	188	396	624	434	222	210	262	0.638923	1	0.614925	0.999982	0.173958	0.659155	0.162634	0.629687	3.08e-05	0.000665583	2.08e-06	5.52e-05	-0.0953812	0.249953	1.02626	Steady	Steady	Up
NM_033314	24059	ENSMUST00000035148	Slco2a1	472	533	491	482	473	508	555	675	664	655	566	691	431	400	590	799	766	884	0.85075	1	0.80051	0.999982	0.885195	0.979536	0.887326	0.980516	3.1e-05	0.000667715	4.19e-05	0.000638953	0.0287967	-0.0185105	-0.826343	Steady	Steady	Down
NM_013587	16976	ENSMUST00000030986	Lrpap1	4097	4454	4473	4003	3922	4541	4813	4949	5250	4079	4526	5400	4129	3218	4943	7431	5819	7828	0.597207	1	0.547635	0.999982	0.409255	0.847048	0.36001	0.82096	3.12e-05	0.000671031	5.11e-05	0.000752328	0.05945	0.0948893	-0.818518	Steady	Steady	Down
NM_021375	58176	ENSMUST00000171887	Rhbg	311	346	385	293	268	378	592	606	660	511	582	663	460	528	890	1218	1132	1695	0.467549	1	0.428286	0.999982	0.547953	0.900793	0.551874	0.902224	3.12e-05	0.000671428	2.7e-05	0.000455131	0.145747	0.076116	-1.14792	Steady	Steady	Down
NM_177766	270066	ENSMUST00000152080	Slc35e1	1098	1115	1033	1175	860	1040	1192	1305	1187	1278	1260	1357	632	491	663	1093	1121	851	0.628545	1	0.586414	0.999982	0.342747	0.808283	0.358774	0.8209	3.14e-05	0.000673814	3.21e-05	0.000523401	0.0741831	-0.0852214	-0.821204	Steady	Steady	Down
NM_019701	56365	ENSMUST00000006378	Clcnkb	2905	3367	2178	2821	3338	2838	3478	4473	4801	4289	3662	4699	4126	3406	4256	6065	5576	8798	0.63184	1	0.602221	0.999982	0.962869	0.993168	0.956132	0.992207	3.15e-05	0.000673814	4.83e-05	0.000719071	-0.0891864	0.00661366	-0.832566	Steady	Steady	Down
NM_033075	110956	-	D17H6S56E-5	2851	2838	3125	3564	3039	2744	3130	3467	3806	3667	2842	3024	4058	3188	3208	2115	2256	1715	0.494803	1	0.516506	0.999982	0.320554	0.793823	0.275849	0.76348	3.17e-05	0.000676905	2.46e-06	6.34e-05	-0.092464	0.120945	0.73928	Steady	Steady	Up
NM_011978	26458	ENSMUST00000061491	Slc27a2	3811	4686	2875	4094	3780	3001	4889	5275	6162	5597	4782	7361	3550	1684	3303	5735	5741	6231	0.76592	1	0.734645	0.999982	0.437273	0.859954	0.367426	0.824833	3.17e-05	0.000676905	2.12e-05	0.000371105	0.0639049	-0.125136	-1.09231	Steady	Steady	Down
NM_181421	269700	ENSMUST00000042614	Gm15800	1283	1429	1119	1609	1490	1189	1651	1675	1550	1683	1715	1923	980	1172	1048	1612	1691	1532	0.33502	1	0.308972	0.999982	0.157481	0.632296	0.156194	0.622044	3.18e-05	0.000678046	3.94e-06	9.26e-05	-0.166102	-0.130976	-0.636959	Steady	Steady	Down
NM_198109	231637	ENSMUST00000159592	Ssh1	279	288	218	337	355	196	357	281	226	288	304	362	103	80	132	282	363	182	0.521859	1	0.485886	0.999982	0.458676	0.866903	0.432509	0.855114	3.19e-05	0.000678844	9.89e-06	0.000202423	-0.182107	-0.147935	-1.43583	Steady	Steady	Down
NM_172856	241447	ENSMUST00000028426	Cers6	326	368	240	332	377	345	360	281	209	447	373	490	39	76	135	316	338	211	0.439073	1	0.378039	0.999982	0.00271114	0.0963017	0.0012106	0.054684	3.22e-05	0.000682604	6e-06	0.000133364	-0.173143	-0.628613	-1.83587	Steady	Down	Down
NM_010345	14783	ENSMUST00000093321	Grb10	179	207	101	201	193	96	154	164	126	180	164	203	14	16	17	78	109	32	0.981071	1	0.981923	0.999982	0.130843	0.59279	0.122214	0.571042	3.22e-05	0.000682604	2.79e-05	0.000466002	-0.00936006	-0.305393	-2.2568	Steady	Steady	Down
NM_011858	23966	ENSMUST00000107166	Tenm4	1486	1777	949	1451	1650	994	1809	1225	1233	1891	1607	1933	112	117	283	744	910	316	0.880755	1	0.867153	0.999982	0.0276861	0.307195	0.0161531	0.228871	3.31e-05	0.000699847	2.83e-06	7.08e-05	0.0414621	-0.353359	-1.9915	Steady	Steady	Down
NM_016723	50933	ENSMUST00000002289	Uchl3	561	479	570	507	408	511	476	501	564	474	482	437	702	779	615	396	334	439	0.31484	1	0.263311	0.999982	0.241018	0.735977	0.263217	0.75241	3.32e-05	0.000700393	1.93e-06	5.22e-05	0.169555	0.140353	0.802687	Steady	Steady	Up
NM_001038499	545260	ENSMUST00000040359	Arsi	115	109	89	101	128	92	129	120	101	106	136	101	47	48	95	179	165	169	0.891492	1	0.888573	0.999982	0.915579	0.982642	0.916103	0.985668	3.32e-05	0.000700603	1.46e-05	0.000273065	-0.0385512	0.0240725	-1.47409	Steady	Steady	Down
NM_024188	67041	ENSMUST00000110690	Oxct1	4509	5193	7615	4874	5495	7036	5669	5499	5164	5886	5839	6213	4443	3399	4645	6580	5913	7062	0.937217	1	0.97642	0.999982	0.093098	0.523682	0.0609324	0.42937	3.42e-05	0.000719053	5.66e-05	0.000820077	-0.0160856	-0.140339	-0.687246	Steady	Steady	Down
NM_010571	16369	ENSMUST00000057314	Irs3	14	2	9	40	20	8	23	58	36	20	16	6	100	79	32	15	16	13	0.0603421	1	0.101821	0.999982	0.00456754	0.13004	0.0093396	0.173185	3.45e-05	0.000724872	1.7e-05	0.000310315	-1.44687	1.46654	2.21378	Down	Up	Up
NM_027246	69878	ENSMUST00000020203	Snrpf	1100	1030	1490	1106	1051	1412	909	944	960	929	814	815	1334	1556	1265	762	587	926	0.940203	1	0.908031	0.999982	0.175063	0.659278	0.197857	0.677032	3.45e-05	0.000724872	6.22e-06	0.000136125	0.0128473	0.132033	0.829962	Steady	Steady	Up
NM_011072	18643	ENSMUST00000018437	Pfn1	7045	6605	8850	7075	6993	7691	6699	6416	6459	6266	6013	5265	11289	12278	12374	6556	5639	8730	0.754727	1	0.716815	0.999982	0.10004	0.536013	0.0709505	0.454789	3.46e-05	0.000725313	6.49e-06	0.000140651	0.0404225	0.15283	0.741246	Steady	Steady	Up
NM_013807	12795	ENSMUST00000076859	Plk3	157	118	499	116	85	443	125	126	141	144	104	117	259	381	241	102	116	150	0.713656	1	0.775529	0.999982	0.647827	0.930884	0.652882	0.937781	3.47e-05	0.000725481	2.21e-06	5.81e-05	0.251209	0.0977361	1.21912	Steady	Steady	Up
NM_001002239	319195	ENSMUST00000079716	Rpl17	17018	15384	23439	15298	16444	22593	13306	14187	13585	15624	12263	12595	21594	26863	20608	12266	10570	15975	0.867066	1	0.837935	0.999982	0.882319	0.979536	0.864748	0.97781	3.48e-05	0.000725585	4.56e-06	0.000104443	0.0322128	0.0162811	0.792583	Steady	Steady	Up
NM_153054	110877	ENSMUST00000037478	Slc18a1	561	785	297	802	395	317	756	1280	1114	706	904	1580	546	190	355	949	965	890	0.787775	1	0.830799	0.999982	0.938145	0.986118	0.95502	0.992189	3.49e-05	0.000726605	1.2e-05	0.000234536	0.117967	-0.0227339	-1.40059	Steady	Steady	Down
NM_010499	15936	ENSMUST00000060427	Ier2	732	637	982	732	617	1122	665	712	849	502	572	583	1306	1630	1182	727	444	811	0.746447	1	0.771862	0.999982	0.00106635	0.0570864	0.00118115	0.0540987	3.49e-05	0.000726605	6.66e-06	0.000143136	-0.0780234	0.420336	1.01631	Steady	Steady	Up
NM_138313	171543	ENSMUST00000090219	Bmf	1730	1549	1083	1283	1607	1422	1267	1214	1413	1237	1703	1563	1025	918	976	1390	1830	1433	0.924627	1	0.926931	0.999982	0.0974697	0.53063	0.0872433	0.498872	3.5e-05	0.000728057	1.93e-05	0.000341597	0.0189521	-0.215241	-0.714145	Steady	Steady	Down
NM_027250	69893	ENSMUST00000131656	Coa7	292	320	178	295	263	325	281	291	302	312	246	307	133	127	163	286	294	248	0.563062	1	0.508564	0.999982	0.949698	0.988605	0.946242	0.990781	3.52e-05	0.000731006	5e-06	0.000113699	-0.156296	0.00988913	-1.01051	Steady	Steady	Down
NM_007395	11479	ENSMUST00000000544	Acvr1b	752	877	571	756	852	671	817	961	894	1009	977	1087	631	575	661	1115	1326	836	0.803358	1	0.789149	0.999982	0.0426745	0.381555	0.0500753	0.390835	3.59e-05	0.000742684	3.11e-05	0.000510523	-0.0508163	-0.206556	-0.854456	Steady	Steady	Down
NM_012055	27053	ENSMUST00000031766	Asns	232	230	262	276	251	277	210	246	231	245	183	170	461	246	318	144	153	127	0.405113	1	0.357784	0.999982	0.329314	0.801033	0.302502	0.785941	3.6e-05	0.000743147	2.62e-06	6.67e-05	-0.157065	0.195341	1.23278	Steady	Steady	Up
NM_025586	66480	ENSMUST00000080281	Rpl15	12639	11842	16775	12179	12365	16894	10502	10473	10345	11066	9671	9461	13584	16407	13765	8904	8101	10305	0.939745	1	0.975743	0.999982	0.597674	0.913742	0.549545	0.901555	3.61e-05	0.000743147	1.62e-06	4.56e-05	-0.0130496	0.0476318	0.64014	Steady	Steady	Up
NM_009786	12301	ENSMUST00000014370	Cacybp	1476	1571	1888	1473	1453	1403	1371	1430	1412	1468	1421	1377	1900	2001	1804	1269	1204	1218	0.148313	1	0.142645	0.999982	0.778854	0.961941	0.79007	0.967451	3.61e-05	0.000743147	4.38e-08	1.98e-06	0.181032	-0.0230766	0.58742	Steady	Steady	Up
NM_007934	13809	ENSMUST00000029658	Enpep	4952	5421	4118	4868	4810	3786	5580	5484	5436	5117	6217	6636	2695	3517	4712	7451	6390	5838	0.539952	1	0.480501	0.999982	0.240083	0.735335	0.197738	0.676841	3.61e-05	0.000743147	3.75e-05	0.000587153	0.103485	-0.128362	-0.892611	Steady	Steady	Down
NM_052823	11936	ENSMUST00000041005	Fxyd2	124	118	51	143	186	96	158	137	169	172	180	195	91	52	131	243	217	281	0.206147	1	0.160947	0.999982	0.193827	0.6808	0.195173	0.674838	3.64e-05	0.000747174	1.5e-05	0.000278761	-0.532581	-0.242779	-1.47486	Steady	Steady	Down
NM_175528	243780	ENSMUST00000039008	E330009J07Rik	91	86	41	101	91	64	64	46	56	91	81	104	4	11	10	41	67	25	0.565044	1	0.533388	0.999982	0.00327964	0.109266	0.00814023	0.160491	3.65e-05	0.000748739	0.000128451	0.00159091	-0.22961	-0.73767	-2.43976	Steady	Down	Down
NM_010124	13688	ENSMUST00000020288	Eif4ebp2	1261	1384	912	1180	1307	980	1478	1451	1545	1358	1277	1418	360	280	527	1126	1227	583	0.855771	1	0.839728	0.999982	0.109338	0.551846	0.12044	0.568784	3.67e-05	0.000751012	1.34e-05	0.000254905	0.0367852	0.137353	-1.37608	Steady	Steady	Down
NM_133351	76560	ENSMUST00000032988	Prss8	2160	2128	1851	2186	2442	1770	2422	2394	2858	1917	2595	2895	2152	1873	2400	3242	2996	3350	0.692828	1	0.692214	0.999982	0.766992	0.959084	0.735439	0.956061	3.69e-05	0.000754594	4.39e-05	0.000662128	-0.0633415	0.0454238	-0.618236	Steady	Steady	Down
NM_177214	320632	ENSMUST00000103220	Snrnp200	4728	5216	3810	5202	5298	4135	4313	4214	3823	4594	4456	4719	1727	1918	2201	3320	3713	2575	0.600359	1	0.572362	0.999982	0.0631985	0.454993	0.0421074	0.36397	3.78e-05	0.000771466	3.81e-05	0.000592369	-0.09145	-0.161849	-0.760082	Steady	Steady	Down
NM_007505	11946	ENSMUST00000026495	Atp5a1	27894	29811	27032	28301	28427	25715	26915	27362	29212	26420	27434	28102	18555	14542	22748	32063	28494	30828	0.772018	1	0.670086	0.999982	0.790239	0.964528	0.746935	0.957121	3.9e-05	0.000794398	5.5e-05	0.000801549	0.0357115	0.0214803	-0.75181	Steady	Steady	Down
NM_133750	73225	ENSMUST00000023069	Fam118a	424	366	447	407	312	339	309	379	313	351	344	316	586	721	528	258	366	325	0.244743	1	0.184492	0.999982	0.897101	0.980031	0.897515	0.981798	3.95e-05	0.000802588	2.57e-06	6.55e-05	0.217986	-0.01897	0.910205	Steady	Steady	Up
NM_001290308	12816	ENSMUST00000071750	Col12a1	3525	3789	2508	5050	5366	2437	5199	4196	4687	5482	4750	4688	6490	5449	7482	3607	4196	2705	0.201341	1	0.149376	0.999982	0.415133	0.849733	0.384518	0.830477	3.96e-05	0.00080394	4.62e-06	0.0001056	-0.391753	-0.0887976	0.842895	Steady	Steady	Up
NM_177409	170829	ENSMUST00000037998	Tram2	143	158	84	158	203	49	146	142	161	165	183	215	24	42	30	153	184	57	0.853809	1	0.843077	0.999982	0.0885368	0.51558	0.0845446	0.491009	3.97e-05	0.000804893	1.19e-05	0.000232872	-0.0936685	-0.331562	-2.07876	Steady	Steady	Down
NM_008306	15531	ENSMUST00000169273	Ndst1	3342	3776	1973	3651	3763	2017	3573	3128	3123	3284	3868	3494	1509	981	1687	3564	4867	2005	0.864383	1	0.847262	0.999982	0.231454	0.725603	0.206255	0.685996	3.98e-05	0.000805349	8.98e-06	0.000186265	-0.0530336	-0.121255	-1.3657	Steady	Steady	Down
NM_008258	15374	ENSMUST00000021083	Hn1	2508	2156	2891	2477	2435	2389	2479	2390	2523	2226	2151	1962	3205	3202	3127	2005	1539	2228	0.744742	1	0.704197	0.999982	0.0129415	0.221714	0.010381	0.1806	3.99e-05	0.000805349	6.09e-06	0.000134438	0.0411858	0.216481	0.684636	Steady	Steady	Up
NM_011396	20520	ENSMUST00000019044	Slc22a5	1326	1494	962	1361	1350	1034	1640	1695	1977	1427	1697	2292	1455	1343	1574	1977	2435	2194	0.948143	1	0.937194	0.999982	0.841712	0.972219	0.826669	0.970962	4e-05	0.000805349	2.42e-05	0.000414423	0.013576	-0.033483	-0.636788	Steady	Steady	Down
NM_130889	67628	ENSMUST00000102926	Anp32b	6022	5588	8586	5184	5399	6977	5097	4882	5299	5588	4712	4750	6452	5930	5810	3842	3322	4353	0.281702	1	0.283883	0.999982	0.86442	0.975924	0.847194	0.974459	4e-05	0.000805349	2.61e-06	6.64e-05	0.19338	0.0164988	0.62021	Steady	Steady	Up
NM_134256	171405	ENSMUST00000075619	Slc22a27	169	180	160	147	127	123	268	360	244	176	289	427	203	115	156	320	304	422	0.129298	1	0.0732102	0.999982	0.903902	0.98032	0.886513	0.980516	4.01e-05	0.000805349	1.59e-05	0.000295225	0.354081	-0.037075	-1.17942	Steady	Steady	Down
NM_001164785	223838	ENSMUST00000155907	Adamts20	88	79	162	111	103	158	103	107	119	133	71	88	124	276	203	86	51	45	0.585588	1	0.603247	0.999982	0.544206	0.899538	0.535467	0.895698	4.06e-05	0.000814502	3.81e-06	9.03e-05	-0.188818	0.166991	1.68257	Steady	Steady	Up
NM_007925	13717	ENSMUST00000015138	Eln	4290	3976	2591	6455	3392	3452	6585	5026	6658	4454	6041	4392	15710	10608	20514	7766	7200	8596	0.329047	1	0.268376	0.999982	0.064162	0.4572	0.0331863	0.322703	4.06e-05	0.000814502	7.38e-06	0.000156963	-0.295082	0.289279	0.950098	Steady	Steady	Up
NM_010577	16402	ENSMUST00000023128	Itga5	1628	1678	1595	1655	1796	1569	1975	1743	1906	1593	1644	1574	2460	2808	2658	1767	1581	1804	0.746967	1	0.74889	0.999982	0.0111425	0.20683	0.0121816	0.197788	4.07e-05	0.000814502	4.12e-07	1.39e-05	-0.0387654	0.219856	0.580738	Steady	Steady	Steady
NM_029444	75801	ENSMUST00000044000	4930447C04Rik	24	19	19	8	11	33	7	3	7	9	12	4	8	4	4	0	0	0	0.654563	1	0.697416	0.999982	0.344326	0.809416	0.523618	NA	4.1e-05	0.000819064	0.0492962	NA	0.258613	-0.552279	5.43003	Steady	Steady	Up
NM_027526	70727	ENSMUST00000203482	Rasgef1a	58	37	33	41	30	54	36	31	40	40	59	53	39	29	28	73	83	125	0.928123	1	0.933176	0.999982	0.0830859	0.503382	0.149076	0.614788	4.11e-05	0.000819064	4.08e-05	0.000624624	0.0362376	-0.510603	-1.58341	Steady	Steady	Down
NM_007988	14104	ENSMUST00000055655	Fasn	4247	4605	4184	5025	4379	4036	4486	4410	4764	3867	4147	4084	1627	1749	2271	3489	3292	2596	0.71647	1	0.717064	0.999982	0.0390181	0.362327	0.0229848	0.2661	4.13e-05	0.000821123	5.1e-05	0.00075139	-0.0489579	0.169865	-0.774835	Steady	Steady	Down
NM_011892	24053	ENSMUST00000077954	Sgcg	31	15	21	17	24	7	2	8	6	8	9	10	6	10	2	0	0	0	0.392456	1	0.441217	0.999982	0.174921	0.659278	0.378877	NA	4.13e-05	0.000821123	0.0458003	NA	0.469918	-0.745917	5.59599	Steady	Down	Up
NM_080854	142681	ENSMUST00000006638	Slc34a3	19	18	23	27	12	25	78	91	101	24	80	121	56	72	84	164	174	143	0.823543	1	0.86248	0.999982	0.591795	0.911187	0.539974	0.89822	4.15e-05	0.000824229	1.22e-05	0.000236877	-0.0993472	0.256943	-1.22331	Steady	Steady	Down
NM_001146161	18174	ENSMUST00000138843	Slc11a2	1121	1310	981	1131	1127	841	1021	1154	933	1163	1029	1135	930	853	987	1355	1336	1402	0.461574	1	0.414851	0.999982	0.349856	0.81356	0.354812	0.820717	4.25e-05	0.000841578	1.17e-05	0.000229347	0.135684	-0.102796	-0.604009	Steady	Steady	Down
NM_008182	14858	ENSMUST00000034902	Gsta2	1158	1284	1224	1278	1250	1223	948	1505	1758	687	1261	1745	584	389	898	1392	1236	1388	0.750079	1	0.758855	0.999982	0.567791	0.903916	0.684758	0.944617	4.33e-05	0.000855903	3.58e-05	0.000568186	-0.0375579	0.183901	-1.14373	Steady	Steady	Down
NM_008907	268373	ENSMUST00000132846	Ppia	25235	23955	32320	23785	23572	28326	21909	21775	20897	21712	22560	19160	32672	33681	32643	20745	18871	24292	0.483753	1	0.463321	0.999982	0.81988	0.968776	0.793017	0.967605	4.33e-05	0.000855903	1.07e-06	3.19e-05	0.0996892	0.0208425	0.591661	Steady	Steady	Up
NM_146252	70296	ENSMUST00000044556	Tbc1d13	1698	1766	1257	1849	1820	1336	1706	1808	1996	1693	1846	2035	1398	1169	1610	2201	1976	2435	0.665542	1	0.647391	0.999982	0.833594	0.97023	0.833369	0.972874	4.35e-05	0.000858288	6.89e-05	0.000961396	-0.0861947	-0.0219743	-0.702948	Steady	Steady	Down
NM_001081178	224792	ENSMUST00000113599	Adgrf5	2327	2340	2252	2561	3022	2161	2655	2198	2006	2688	3319	2754	2250	1877	1856	2832	4638	3179	0.263171	1	0.254732	0.999982	0.00653159	0.157639	0.00323822	0.0935191	4.4e-05	0.000864944	3.49e-05	0.000558583	-0.167659	-0.35834	-0.873224	Steady	Steady	Down
NM_207523	268449	ENSMUST00000102483	Rpl23a	17075	15611	24122	15206	16777	22378	13359	13823	13949	13872	12172	11801	19031	22806	18267	12120	10719	14091	0.772925	1	0.745413	0.999982	0.207262	0.695973	0.152818	0.617677	4.43e-05	0.000869636	2.87e-06	7.14e-05	0.0558553	0.115113	0.663056	Steady	Steady	Up
NM_001033210	102502	ENSMUST00000093800	Pls1	584	608	538	588	563	504	534	654	587	657	601	729	451	308	440	753	725	635	0.706192	1	0.630306	0.999982	0.184508	0.669294	0.188115	0.663234	4.44e-05	0.000869636	3.65e-05	0.000574167	0.0600768	-0.167472	-0.858548	Steady	Steady	Down
NM_023054	65961	ENSMUST00000090413	Utp3	1005	894	1096	857	905	984	909	899	937	992	869	973	1293	1330	1219	793	790	876	0.351529	1	0.338124	0.999982	0.587515	0.90949	0.614478	0.923898	4.44e-05	0.000869636	3.33e-07	1.16e-05	0.119699	-0.0511531	0.603505	Steady	Steady	Up
NM_019447	54426	ENSMUST00000030985	Hgfac	101	108	95	94	88	80	119	124	131	98	142	134	69	56	105	195	176	179	0.426406	1	0.367276	0.999982	0.98072	0.998073	0.982654	0.997188	4.51e-05	0.000879426	1.9e-05	0.000336554	0.210208	-0.0053544	-1.29854	Steady	Steady	Down
NM_176963	319625	ENSMUST00000039205	Galm	587	578	452	593	510	379	750	834	891	532	1030	912	591	473	610	931	1112	801	0.589035	1	0.530908	0.999982	0.98177	0.998073	0.98052	0.997188	4.51e-05	0.000879426	4.24e-05	0.000644895	0.121908	-0.00496068	-0.806706	Steady	Steady	Down
NM_010924	18113	ENSMUST00000034808	Nnmt	32	16	28	33	25	25	22	26	12	27	30	9	147	167	155	55	71	75	0.74294	1	0.787478	0.999982	0.785951	0.964064	0.806098	NA	4.51e-05	0.000879426	2.71e-06	6.85e-05	-0.134616	-0.140642	1.18034	Steady	Steady	Up
NM_133777	77891	ENSMUST00000079496	Ube2s	2392	2107	3494	2344	2215	2873	2593	2432	2687	2132	2292	2089	3750	3538	3388	2265	1678	2446	0.612373	1	0.594585	0.999982	0.00609591	0.150916	0.00467371	0.117342	4.52e-05	0.000879536	7.66e-06	0.000162043	0.0950087	0.238381	0.701593	Steady	Steady	Up
NM_026785	68612	ENSMUST00000088248	Ube2c	956	782	1687	917	797	1130	1160	1017	981	1009	958	882	964	1078	1145	730	474	558	0.337877	1	0.312234	0.999982	0.169636	0.652543	0.186842	0.660824	4.53e-05	0.000880411	7.27e-06	0.000154761	0.254285	0.143408	0.813488	Steady	Steady	Up
NM_007757	12892	ENSMUST00000060077	Cpox	978	1146	734	1170	998	660	1287	1277	1282	1137	1371	1534	705	559	921	1350	1382	1134	0.96181	1	0.944735	0.999982	0.512213	0.890535	0.509958	0.890519	4.63e-05	0.000896279	6.16e-05	0.000878508	0.0123384	-0.0769498	-0.865739	Steady	Steady	Down
NM_009367	21808	ENSMUST00000045288	Tgfb2	469	526	542	645	555	570	490	445	450	408	449	424	987	794	863	529	548	402	0.176827	1	0.14503	0.999982	0.357715	0.818611	0.386362	0.83109	4.64e-05	0.000896279	3.83e-06	9.06e-05	-0.209825	0.107334	0.796288	Steady	Steady	Up
NM_207216	105887	ENSMUST00000022861	Ugt3a1	66	67	9	44	34	2	43	132	167	139	31	149	10	2	24	91	110	52	0.386205	1	0.358605	0.999982	0.873113	0.977966	0.906184	0.983007	4.64e-05	0.000896279	1.69e-05	0.000310215	0.8274	0.0959089	-2.84666	Up	Steady	Down
NM_183354	20495	ENSMUST00000028630	Slc12a1	27	16	17	51	74	19	28	19	30	40	58	82	18	8	17	38	108	58	0.0232133	1	0.0298746	0.999982	0.000954861	0.0530178	0.00249752	0.0813039	4.67e-05	0.000900295	4.89e-05	0.000725776	-1.26539	-1.2271	-2.27864	Down	Down	Down
NM_009699	11827	ENSMUST00000023752	Aqp2	5701	3499	3745	4273	6059	5838	2488	3813	5057	2974	5521	2912	2091	463	564	4801	7119	3241	0.146002	1	0.1228	0.999982	0.967859	0.994532	0.976603	0.997188	4.72e-05	0.000908304	0.00287364	0.0182078	-0.320339	-0.0120607	-2.31999	Steady	Steady	Down
NM_144888	228607	ENSMUST00000110199	Mavs	16	12	6	28	18	1	21	25	30	18	25	26	3	3	2	21	25	9	0.587995	1	0.623389	0.999982	0.696847	0.944843	0.769815	0.961998	4.85e-05	0.000931519	0.00191693	0.0135828	-0.47008	0.133351	-2.76765	Steady	Steady	Down
NM_009808	12364	ENSMUST00000027009	Casp12	103	88	126	90	111	83	102	94	85	167	146	88	282	366	284	147	152	164	0.59421	1	0.548436	0.999982	0.0636127	0.455835	0.0544975	0.406752	4.89e-05	0.000937768	8.56e-07	2.64e-05	0.149315	-0.517361	0.968122	Steady	Steady	Up
NM_025857	66939	ENSMUST00000041551	Aagab	908	925	672	909	861	813	991	885	883	916	927	937	755	690	710	1205	1032	1026	0.798019	1	0.784037	0.999982	0.862285	0.975543	0.877375	0.979233	4.96e-05	0.000950603	2.07e-05	0.000363906	-0.0447567	-0.0161452	-0.639295	Steady	Steady	Down
NM_010748	17101	ENSMUST00000110559	Lyst	332	339	273	402	421	261	376	349	321	504	394	496	109	148	128	261	360	221	0.407253	1	0.365717	0.999982	0.00405025	0.122182	0.00430322	0.11175	5.05e-05	0.00096528	1.21e-05	0.00023478	-0.203851	-0.419138	-1.17151	Steady	Steady	Down
NM_182930	240753	ENSMUST00000038295	Plekha6	11	4	3	9	13	0	8	11	7	17	16	15	1	2	2	10	19	10	0.760737	1	0.810922	0.999982	0.0370786	0.350748	0.164062	NA	5.06e-05	0.000965472	0.00496367	0.0273559	-0.289015	-0.879806	-2.91431	Steady	Down	Down
NM_001077424	333424	ENSMUST00000042553	A4gnt	54	68	37	88	32	42	65	83	89	99	98	104	39	9	48	185	119	128	0.950141	1	0.955776	0.999982	0.127859	0.588678	0.158819	0.623509	5.19e-05	0.000989536	1.26e-05	0.000243829	-0.0297938	-0.349467	-2.20704	Steady	Steady	Down
NM_025684	66650	ENSMUST00000067085	Nepn	10	27	10	29	6	8	21	56	99	51	35	88	11	4	5	45	46	19	0.866726	1	0.870679	0.999982	0.984347	0.998073	0.981666	0.997188	5.21e-05	0.000991131	0.00029665	0.00309264	0.122572	0.0106346	-2.47928	Steady	Steady	Down
NM_028995	74552	ENSMUST00000102549	Nipal3	831	744	624	808	969	761	823	867	903	836	1003	977	648	586	701	1087	1224	869	0.23704	1	0.204629	0.999982	0.240817	0.735977	0.260035	0.748929	5.21e-05	0.000991131	4.7e-05	0.000700098	-0.208404	-0.12426	-0.759127	Steady	Steady	Down
NM_144907	230784	ENSMUST00000030724	Sesn2	331	410	308	377	453	336	513	479	470	307	544	512	362	388	448	825	619	610	0.466481	1	0.423876	0.999982	0.639179	0.930431	0.607619	0.921321	5.29e-05	0.00100491	3.75e-05	0.000587153	-0.154899	0.0956668	-0.81964	Steady	Steady	Down
NM_194355	68166	ENSMUST00000045105	Spire1	25	41	24	29	28	18	40	47	38	47	34	43	5	9	8	38	51	19	0.542269	1	0.574596	0.999982	0.980716	0.998073	0.983606	0.997188	5.34e-05	0.0010115	0.000345721	0.00350961	0.258951	0.00690344	-2.32084	Steady	Steady	Down
NM_013697	22139	ENSMUST00000075312	Ttr	855	939	465	983	950	507	896	1571	2027	743	1861	1963	675	230	956	2038	1672	2401	0.741942	1	0.71066	0.999982	0.938039	0.986118	0.956217	0.992207	5.38e-05	0.00101736	0.00334785	0.0204262	-0.110999	-0.02905	-1.75555	Steady	Steady	Down
NM_008986	19285	ENSMUST00000060792	Ptrf	3261	2971	3250	3914	3014	2728	4085	3347	3683	2853	3591	2755	7532	6194	6208	4003	3734	4714	0.831367	1	0.867154	0.999982	0.0348177	0.341552	0.0214598	0.259796	5.38e-05	0.00101736	5.37e-06	0.000121213	-0.0340268	0.267343	0.639948	Steady	Steady	Up
NM_173739	233733	ENSMUST00000049430	Galnt18	1208	1283	1107	1321	1331	992	1352	1288	1358	1263	1209	1179	963	762	1174	1726	1490	1598	0.888777	1	0.908864	0.999982	0.131681	0.593661	0.152482	0.617109	5.49e-05	0.0010353	7.46e-05	0.00102115	-0.022922	0.125759	-0.772938	Steady	Steady	Down
NM_018796	55949	ENSMUST00000129339	Eef1b2	12375	10930	15987	10343	10916	14957	8652	9269	9137	9585	8663	8205	12257	12173	10776	7490	6383	8411	0.537425	1	0.52535	0.999982	0.761239	0.958517	0.729689	0.955291	5.53e-05	0.00104106	3.14e-06	7.62e-05	0.111143	0.0276714	0.620533	Steady	Steady	Up
NM_012010	26905	ENSMUST00000050328	Eif2s3x	5441	5491	6484	3527	5477	3689	3355	3203	3243	3412	3106	3211	2711	2532	2783	4326	4481	3394	0.0142407	1	0.0121236	0.999982	0.946727	0.987975	0.936218	0.988396	5.58e-05	0.00104977	3.83e-05	0.000593267	0.449128	0.00551795	-0.646439	Steady	Steady	Down
NM_178701	231549	ENSMUST00000120847	Lrrc8d	0	3	0	2	0	1	5	10	5	4	5	10	1	0	1	12	14	4	0.999907	1	0.998733	0.999982	0.907047	0.980618	0.937645	NA	5.62e-05	0.00105599	0.00953835	NA	0.000550417	0.0683757	-3.71747	Steady	Steady	Down
NM_001290543	230379	ENSMUST00000128712; ENSMUST00000045224; ENSMUST00000084433; ENSMUST00000135874	Acer2	224	177	227	168	167	196	167	171	151	150	153	142	338	338	280	155	175	159	0.283563	1	0.220986	0.999982	0.474266	0.876143	0.482682	0.880027	5.71e-05	0.0010707	6.04e-07	1.93e-05	0.236796	0.130993	0.926078	Steady	Steady	Up
NM_001081035	260315	ENSMUST00000032719	Nav3	318	343	115	434	529	203	469	289	221	458	627	469	167	148	125	458	1232	232	0.219	1	0.154523	0.999982	0.0111363	0.20683	0.00352767	0.0983103	5.73e-05	0.0010707	0.00237054	0.0157628	-0.583414	-0.671792	-2.17214	Steady	Down	Down
NM_021335	20639	ENSMUST00000008477	Snrpb2	1085	1090	1347	999	1065	1285	926	925	931	980	915	848	1252	1410	1253	855	728	875	0.635828	1	0.632352	0.999982	0.871433	0.977913	0.875582	0.978733	5.73e-05	0.0010707	1.71e-06	4.73e-05	0.0670545	0.0152806	0.631171	Steady	Steady	Up
NM_172800	237979	ENSMUST00000041627	Sdk2	290	392	155	312	322	167	600	430	499	490	517	558	21	50	63	318	374	72	0.868627	1	0.853536	0.999982	0.785154	0.964064	0.793304	0.967605	5.74e-05	0.0010707	4e-06	9.34e-05	0.0655121	-0.0392102	-2.55765	Steady	Steady	Down
NM_001081115	233038	ENSMUST00000057974	Nccrp1	339	102	13	229	311	46	218	249	72	48	486	57	93	14	36	322	814	131	0.704387	1	0.769448	0.999982	0.864808	0.975946	0.900555	0.982137	5.74e-05	0.0010707	0.00384595	0.0227363	-0.360342	-0.137181	-3.18677	Steady	Steady	Down
NM_009633	11552	ENSMUST00000071902	Adra2b	378	356	410	280	244	254	615	572	724	499	546	836	328	174	461	781	727	766	0.00208736	1	0.000323236	0.999982	0.931026	0.985464	0.919336	0.985978	5.79e-05	0.00107348	3.3e-05	0.000534011	0.549507	0.0171305	-1.28109	Steady	Steady	Down
NM_009150	20341	ENSMUST00000090839	Selenbp1	1398	1781	1532	1682	1845	1758	1408	1994	2468	1735	1469	2323	1280	1170	1582	2156	1852	2397	0.209516	1	0.20188	0.999982	0.710796	0.948651	0.783737	0.965614	5.79e-05	0.00107348	9.46e-05	0.00124945	-0.168994	0.0816073	-0.708125	Steady	Steady	Down
NM_025409	66191	ENSMUST00000026487	Ier3ip1	936	879	1094	901	791	1074	814	822	794	863	742	652	1263	1373	1164	810	725	852	0.658371	1	0.644798	0.999982	0.398496	0.841243	0.404317	0.839531	5.79e-05	0.00107348	1.54e-06	4.38e-05	0.06713	0.101587	0.630679	Steady	Steady	Up
NM_134102	85031	ENSMUST00000002926	Pla1a	785	855	541	788	878	609	985	893	1024	946	1105	1217	644	256	602	1144	1409	1078	0.791427	1	0.775471	0.999982	0.127492	0.588263	0.135483	0.59274	5.79e-05	0.00107348	2.43e-05	0.000415055	-0.0610426	-0.176867	-1.31455	Steady	Steady	Down
NM_001004468	57752	ENSMUST00000084513	Tacc2	347	351	50	500	517	73	459	422	407	364	451	477	64	84	117	371	584	130	0.496808	1	0.606974	0.999982	0.945472	0.987518	0.949787	0.991139	5.84e-05	0.00108151	6.12e-06	0.000134586	-0.538016	-0.00971537	-2.08039	Steady	Steady	Down
NM_027009	69263	ENSMUST00000038131	Rfc3	829	873	889	747	849	837	669	634	651	664	551	694	832	804	810	475	536	517	0.491992	1	0.439277	0.999982	0.809257	0.966819	0.810539	0.9698	5.87e-05	0.00108415	6.06e-07	1.93e-05	0.0866456	0.0284947	0.637874	Steady	Steady	Up
NM_001081189	331487	ENSMUST00000087867	Uprt	45	49	11	65	80	24	62	35	24	66	69	90	3	1	6	39	78	9	0.285735	1	0.262833	0.999982	0.0151169	0.234223	0.0167712	0.232335	5.88e-05	0.00108487	0.000116854	0.00146852	-0.679899	-0.898055	-3.6548	Down	Down	Down
NM_013723	27205	ENSMUST00000026698	Podxl	7652	10253	9605	8768	9089	9801	11284	10121	10189	11570	10525	11922	7298	7800	11013	17294	12229	15348	0.931835	1	0.961482	0.999982	0.219206	0.708825	0.173662	0.64182	5.89e-05	0.00108534	7.32e-05	0.00100603	-0.0118514	-0.111775	-0.822854	Steady	Steady	Down
NM_011704	22361	ENSMUST00000041416	Vnn1	419	413	102	480	399	136	386	632	925	509	394	796	267	124	189	403	626	398	0.843345	1	0.876059	0.999982	0.567928	0.903916	0.67988	0.941976	6.09e-05	0.00111487	2.14e-05	0.000374204	-0.116377	0.187999	-1.33928	Steady	Steady	Down
NM_010028	13205	ENSMUST00000000804	Ddx3x	10521	11135	10533	8711	10594	8763	7257	7371	6476	8973	7903	7952	4510	3997	4704	7385	10010	5799	0.133021	1	0.0836853	0.999982	0.0131264	0.223113	0.00576589	0.131917	6.09e-05	0.00111487	4.6e-05	0.000689628	0.193768	-0.239217	-0.855239	Steady	Steady	Down
NM_024193	67134	ENSMUST00000103198	Nop56	3113	2927	3790	3100	2853	3288	2577	2795	2802	2816	2335	2428	2560	2892	2462	1834	1559	1700	0.514389	1	0.500061	0.999982	0.29876	0.775497	0.268957	0.757641	6.12e-05	0.00111866	1.03e-06	3.11e-05	0.0817371	0.104099	0.595233	Steady	Steady	Up
NM_175256	77446	ENSMUST00000152782	Heg1	669	801	529	784	906	518	966	664	512	1008	1045	1055	262	146	271	514	946	405	0.567154	1	0.540172	0.999982	0.00704219	0.161469	0.0025019	0.0813039	6.15e-05	0.00112268	1.66e-05	0.000305348	-0.145774	-0.542053	-1.50131	Steady	Steady	Down
NM_019427	54357	ENSMUST00000030142	Epb41l4b	745	698	605	873	987	649	785	857	822	874	862	805	724	690	689	975	1038	1081	0.133115	1	0.110328	0.999982	0.604347	0.915206	0.627734	0.928902	6.24e-05	0.00113782	1.4e-05	0.000263852	-0.296871	-0.049361	-0.597348	Steady	Steady	Down
NM_008596	17306	ENSMUST00000141387	Sypl2	133	181	140	168	153	195	232	231	324	203	226	327	118	127	170	308	243	278	0.455596	1	0.410504	0.999982	0.824737	0.969014	0.803398	0.969178	6.27e-05	0.00114033	1.81e-05	0.000325038	-0.185666	0.0521214	-1.03927	Steady	Steady	Down
NM_018872	56030	ENSMUST00000027290	Tmem131	2423	2486	2112	2524	2600	2055	2453	2514	2365	2881	2559	2890	1527	1622	1748	2527	2664	2132	0.810918	1	0.816989	0.999982	0.0344659	0.340186	0.0254291	0.278534	6.27e-05	0.00114033	3.07e-05	0.0005057	-0.035642	-0.189018	-0.622841	Steady	Steady	Down
NM_011182	19159	ENSMUST00000116456	Cyth3	24	39	20	27	20	10	29	29	27	30	19	28	3	2	5	26	31	10	0.293939	1	0.332799	0.999982	0.673154	0.939659	0.749565	0.957465	6.29e-05	0.00114233	0.0012874	0.00994497	0.535495	0.137052	-2.74349	Steady	Steady	Down
NM_001110218	319468	ENSMUST00000067918	Ppm1h	1235	1281	1116	1070	1179	1181	1387	1393	1124	1518	1482	1518	1116	1015	1300	1764	1677	1706	0.527777	1	0.47315	0.999982	0.0426694	0.381555	0.042498	0.364292	6.36e-05	0.00115236	4.22e-05	0.000642564	0.0808194	-0.215443	-0.626369	Steady	Steady	Down
NM_177161	320452	ENSMUST00000057023	P4ha3	154	170	226	135	160	220	104	110	95	139	73	87	170	96	112	35	49	47	0.741819	1	0.712979	0.999982	0.879808	0.979536	0.875947	0.978925	6.37e-05	0.00115289	1.19e-05	0.000232872	0.0891806	0.0429385	1.4872	Steady	Steady	Up
NM_172859	241688	ENSMUST00000081982	Dzank1	158	155	118	107	161	112	131	178	152	191	179	265	114	109	87	190	230	210	0.528217	1	0.481029	0.999982	0.0423076	0.379375	0.0293336	0.298705	6.4e-05	0.00115734	1.05e-05	0.000212845	0.180974	-0.466267	-1.06249	Steady	Steady	Down
NM_172490	211006	ENSMUST00000031069	Sepsecs	170	167	113	166	180	149	186	159	170	203	179	241	80	87	86	163	198	161	0.610933	1	0.561592	0.999982	0.148559	0.619381	0.137438	0.596675	6.43e-05	0.00116	1.32e-05	0.000251917	-0.137265	-0.279757	-1.08557	Steady	Steady	Down
NM_026055	67248	ENSMUST00000115231	Rpl39	8722	7093	10736	7333	7181	10399	5920	6521	6168	6916	5951	5969	8945	11381	8846	5379	4790	6904	0.64904	1	0.631317	0.999982	0.815769	0.968631	0.79802	0.968727	6.44e-05	0.00116	9.95e-06	0.000203251	0.085472	-0.0223096	0.73363	Steady	Steady	Up
NM_173014	270084	ENSMUST00000046290	Lpcat2	166	188	185	175	148	208	143	139	157	172	146	110	301	345	243	112	146	156	0.936953	1	0.913535	0.999982	0.888752	0.980031	0.884749	0.980071	6.53e-05	0.00117331	2.87e-06	7.14e-05	0.0183216	0.0313623	1.06218	Steady	Steady	Up
NM_011289	19942	ENSMUST00000077856	Rpl27	7168	6853	8965	6419	6472	8698	5814	5560	5900	5626	5229	5099	8945	10774	8290	5109	4412	6641	0.586234	1	0.577706	0.999982	0.185588	0.67008	0.140155	0.601072	6.53e-05	0.00117331	1.09e-05	0.000219029	0.0847931	0.109467	0.754452	Steady	Steady	Up
NM_009504	22337	ENSMUST00000023119	Vdr	1210	1323	815	1174	1239	859	1299	1291	1505	1289	1333	1883	1090	878	1469	2011	1793	2123	0.886904	1	0.873072	0.999982	0.348861	0.812603	0.313636	0.792135	6.55e-05	0.00117496	9.7e-05	0.0012775	0.0329685	-0.143109	-0.827248	Steady	Steady	Down
NM_033601	12051	ENSMUST00000120537	Bcl3	59	71	66	50	70	63	87	59	72	213	46	46	379	442	275	122	70	187	0.748613	1	0.738387	0.999982	0.389065	0.836244	0.518942	0.891788	6.56e-05	0.00117603	6.65e-06	0.000143132	0.0955533	-0.488469	1.49487	Steady	Steady	Up
NM_021391	58200	ENSMUST00000023133	Ppp1r1a	866	833	632	742	1023	711	753	938	934	675	776	885	822	467	831	1211	1270	1891	0.672472	1	0.654729	0.999982	0.234646	0.729381	0.221735	0.707011	6.6e-05	0.00118101	5.74e-05	0.000830358	-0.0876226	0.163231	-1.08254	Steady	Steady	Down
NM_029536	76206	ENSMUST00000033554	Gpr165	8	2	1	3	5	0	4	17	5	7	16	23	4	6	3	55	106	7	0.647058	1	0.762234	0.999982	0.213671	0.702894	0.291807	NA	6.62e-05	0.00118365	5.39e-05	0.00078828	0.441513	-0.816899	-3.7014	Steady	Down	Down
NM_001163155	12830	ENSMUST00000112931	Col4a5	10	7	3	8	14	8	11	20	29	18	28	20	1	0	1	10	39	4	0.334197	1	0.475879	0.999982	0.745502	0.954733	0.788169	NA	6.7e-05	0.00119479	0.00209699	0.0144653	-0.574687	-0.142281	-4.53444	Steady	Steady	Down
NM_029614	76453	ENSMUST00000041761	Prss23	1387	1610	1673	1805	1782	1608	2190	1771	2124	1766	1666	1736	2531	2735	2922	1937	1660	1405	0.204426	1	0.213841	0.999982	0.0234944	0.282868	0.0219542	0.263102	6.71e-05	0.00119504	4.71e-06	0.000107346	-0.160415	0.230061	0.668603	Steady	Steady	Up
NM_172289	234967	ENSMUST00000061568	Slc36a4	249	294	116	282	288	175	230	220	159	247	273	357	53	52	62	192	293	87	0.651198	1	0.603881	0.999982	0.015592	0.237328	0.00851402	0.163639	6.73e-05	0.00119785	1.84e-05	0.000328359	-0.173439	-0.53058	-1.81973	Steady	Steady	Down
NM_033581	93706	ENSMUST00000076807	Pcdhgc3	1083	1144	611	1113	1121	546	1332	1192	1360	1075	1307	1273	287	272	516	1215	1404	514	0.931476	1	0.918179	0.999982	0.443213	0.861346	0.447005	0.864089	6.77e-05	0.00120278	1.28e-05	0.000247196	0.0289721	0.0821124	-1.58985	Steady	Steady	Down
NM_023055	65962	ENSMUST00000002572	Slc9a3r2	210	255	179	240	225	194	291	218	311	230	255	226	101	122	193	359	297	276	0.883906	1	0.876494	0.999982	0.280141	0.762569	0.257488	0.74608	6.88e-05	0.00122128	2.81e-05	0.000468553	-0.0351647	0.199732	-1.20651	Steady	Steady	Down
NM_001013785	432720	ENSMUST00000081326	Akr1c19	583	477	398	432	521	405	419	460	466	473	472	590	265	243	440	668	529	727	0.631379	1	0.587444	0.999982	0.144767	0.614687	0.151919	0.617109	7.03e-05	0.00124474	6.8e-05	0.000952494	0.101488	-0.195665	-1.06219	Steady	Steady	Down
NM_172310	272396	ENSMUST00000032728	Tarsl2	393	378	324	381	366	368	420	443	392	397	363	449	170	152	164	286	411	272	0.874926	1	0.865261	0.999982	0.715048	0.948927	0.718623	0.952696	7.05e-05	0.00124764	1.76e-05	0.00031926	-0.0281923	0.0490103	-1.03721	Steady	Steady	Down
NM_010226	14239	ENSMUST00000099200	Foxs1	80	87	93	101	62	79	162	96	110	210	126	111	356	414	343	167	115	219	0.748837	1	0.714272	0.999982	0.362053	0.820618	0.320575	0.795656	7.08e-05	0.00124938	7e-06	0.00014981	0.0962178	-0.285697	1.11262	Steady	Steady	Up
NM_010576	16401	ENSMUST00000099972	Itga4	384	291	355	356	270	290	383	294	287	351	438	452	395	392	435	569	810	667	0.435974	1	0.365566	0.999982	0.0294765	0.315567	0.0263876	0.282019	7.09e-05	0.00124938	4.46e-05	0.000671232	0.162515	-0.369694	-0.785077	Steady	Steady	Down
NM_145571	232157	ENSMUST00000055261	Mob1a	674	770	493	798	740	490	889	748	699	789	848	762	212	129	256	583	813	310	0.787154	1	0.775665	0.999982	0.713048	0.948812	0.724436	0.954189	7.09e-05	0.00124938	1.69e-05	0.000309603	-0.0683948	-0.0435754	-1.55945	Steady	Steady	Down
NM_016750	51788	ENSMUST00000041045	H2afz	9778	8896	11872	9127	8574	10415	8056	7661	8097	7636	7620	7434	7649	7828	7422	5225	4377	5454	0.408899	1	0.394591	0.999982	0.40417	0.844439	0.330418	0.804133	7.16e-05	0.00125967	1.87e-06	5.09e-05	0.112509	0.0644922	0.564997	Steady	Steady	Steady
NM_025794	66841	ENSMUST00000029386	Etfdh	1575	1662	1084	1670	1561	1050	1597	1888	1825	1716	1881	2111	1098	990	1325	1968	2051	1536	0.961122	1	0.947599	0.999982	0.326383	0.798776	0.306506	0.788074	7.2e-05	0.00126433	7.11e-05	0.000984038	0.0116274	-0.10924	-0.745475	Steady	Steady	Down
NM_021885	22141	ENSMUST00000033341	Tub	94	98	63	131	74	87	71	92	78	101	62	72	393	65	68	24	26	17	0.575692	1	0.54872	0.999982	0.906809	0.980618	0.910473	0.983767	7.28e-05	0.00127684	NA	NA	-0.196749	0.0318987	2.9304	Steady	Steady	Up
NM_175347	106393	ENSMUST00000023161	Srl	451	493	261	418	472	266	397	449	348	422	419	577	199	191	271	422	416	370	0.848428	1	0.830199	0.999982	0.140309	0.607052	0.124111	0.572022	7.3e-05	0.00127795	2.49e-05	0.000423433	0.060597	-0.252571	-0.911891	Steady	Steady	Down
NM_145610	235036	ENSMUST00000004203	Ppan	1082	1025	1355	1122	955	1322	921	937	936	932	759	731	1267	1528	1255	751	581	926	0.900955	1	0.871966	0.999982	0.0786289	0.493479	0.0847604	0.491722	7.31e-05	0.00127795	1.55e-05	0.000288268	0.019774	0.201132	0.803772	Steady	Steady	Up
NM_011801	23837	ENSMUST00000034432	Cfdp1	2081	1885	2743	1915	2079	2450	1867	2122	1891	1990	1852	1823	2839	2940	2687	1846	1707	2031	0.747089	1	0.729932	0.999982	0.599638	0.913846	0.587444	0.914417	7.31e-05	0.00127795	1.17e-06	3.49e-05	0.0504312	0.0489884	0.560395	Steady	Steady	Steady
NM_026512	68021	ENSMUST00000040656	Bphl	986	992	1015	988	865	1024	1161	1522	1586	1209	1140	1695	963	810	1132	1630	1327	1926	0.674203	1	0.624228	0.999982	0.675258	0.940266	0.637497	0.932901	7.38e-05	0.00128729	0.00011054	0.00140836	0.0528348	0.0731367	-0.788921	Steady	Steady	Down
NM_028758	74105	ENSMUST00000033160	Gga2	2650	2700	2647	2437	2330	2586	2762	2636	2754	2530	2645	2692	1972	1822	2151	2803	2768	2878	0.275899	1	0.194164	0.999982	0.568271	0.903916	0.540304	0.89822	7.49e-05	0.00130579	3.26e-05	0.000529513	0.117643	0.0460766	-0.54802	Steady	Steady	Steady
NM_001136240	218865	ENSMUST00000067620	Chdh	17	18	5	12	4	6	13	15	16	14	19	9	0	3	5	18	19	13	0.199693	1	0.300607	0.999982	0.884329	0.979536	0.917428	NA	7.51e-05	0.00130706	0.00755885	0.0371189	0.855262	0.0613567	-2.63156	Up	Steady	Down
NM_019975	56794	ENSMUST00000022437	Hacl1	675	716	546	724	682	561	426	970	915	599	547	914	357	277	397	762	642	503	0.894755	1	0.898339	0.999982	0.597548	0.913742	0.703501	0.948027	7.55e-05	0.00131186	5.97e-05	0.00085818	-0.0247264	0.161509	-0.929456	Steady	Steady	Down
NM_021440	58251	ENSMUST00000103024	Cep295nl	3	6	13	4	9	12	14	6	5	3	10	5	17	19	14	5	2	2	0.771804	1	0.838581	0.999982	0.462839	0.869409	0.600067	NA	7.57e-05	0.00131337	0.00409873	0.0238195	-0.192109	0.459935	2.38596	Steady	Steady	Up
NM_001039484	16513	ENSMUST00000056136	Kcnj10	774	915	467	844	808	548	1092	1004	1070	1168	1053	1172	864	639	1151	1430	1619	1733	0.922023	1	0.912705	0.999982	0.249655	0.746906	0.282005	0.76711	7.71e-05	0.0013363	0.000100223	0.00130605	-0.028125	-0.10512	-0.890618	Steady	Steady	Down
NM_009622	432530	ENSMUST00000020706	Adcy1	933	973	903	1070	1013	1141	1244	843	840	1284	1350	1249	993	1090	1168	1677	1905	1443	0.104358	1	0.0772128	0.999982	0.00749282	0.167601	0.00470243	0.117649	7.89e-05	0.00136476	4.37e-05	0.000661002	-0.201599	-0.41319	-0.670786	Steady	Steady	Down
NM_008587	17289	ENSMUST00000014505	Mertk	624	769	634	734	712	796	864	785	785	856	915	1024	575	777	627	1001	1250	981	0.333994	1	0.304479	0.999982	0.0534215	0.425395	0.0650192	0.437529	7.91e-05	0.00136567	5.63e-05	0.000819023	-0.147362	-0.204726	-0.749722	Steady	Steady	Down
NM_009400	21936	ENSMUST00000103173	Tnfrsf18	17	17	10	25	29	5	20	13	19	29	39	25	1	3	5	12	27	17	0.509342	1	0.555887	0.999982	0.02083	0.270122	0.0767144	0.470998	7.91e-05	0.00136567	0.00324031	0.0199733	-0.425783	-0.839866	-2.63087	Steady	Down	Down
NM_174998	170638	ENSMUST00000059667	Hpcal4	87	95	98	81	82	74	71	65	90	84	48	83	266	147	177	69	71	91	0.370817	1	0.325748	0.999982	0.82288	0.968776	0.825634	0.970962	7.94e-05	0.00136868	1.07e-05	0.000215956	0.234419	0.0664229	1.31343	Steady	Steady	Up
NM_008803	18584	ENSMUST00000026672	Pde8a	435	587	427	463	432	455	567	502	542	671	604	722	479	438	536	830	803	676	0.599896	1	0.548082	0.999982	0.00617787	0.152643	0.00912526	0.170413	8.02e-05	0.00137878	5.02e-05	0.000743749	0.100718	-0.31509	-0.710117	Steady	Steady	Down
NM_013806	12780	ENSMUST00000026208	Abcc2	350	464	342	448	372	220	685	728	605	706	915	1482	84	153	337	678	809	478	0.618789	1	0.56182	0.999982	0.00932136	0.18956	0.0597758	0.425804	8.02e-05	0.00137878	1.09e-05	0.000218255	0.146068	-0.625526	-1.82231	Steady	Down	Down
NM_009369	21810	ENSMUST00000045173	Tgfbi	4795	5233	4423	4451	5032	4957	3857	4211	4707	4275	3845	3688	5258	5171	4810	3403	3069	3667	0.998251	1	0.985913	0.999982	0.302214	0.778657	0.260659	0.750113	8.14e-05	0.00139523	1.35e-06	3.92e-05	-0.000276605	0.108366	0.548014	Steady	Steady	Steady
NM_028709	74007	ENSMUST00000105307	Btbd11	116	141	48	116	93	83	35	76	49	67	57	35	4	1	1	22	25	7	0.872696	1	0.86964	0.999982	0.988638	0.998073	0.991471	0.997188	8.17e-05	0.00139761	0.00255065	0.0166466	0.0682708	0.00543116	-3.13408	Steady	Steady	Down
NM_019979	80795	ENSMUST00000112268	Selenok	1013	922	1262	1034	921	1022	1006	1031	934	1069	950	990	1891	1939	1713	1138	1044	1323	0.51093	1	0.493921	0.999982	0.80719	0.966629	0.82019	0.970066	8.2e-05	0.00140135	3.58e-06	8.57e-05	0.0943231	-0.0232022	0.621685	Steady	Steady	Up
NM_030256	80288	ENSMUST00000074989	Bcl9l	1565	1640	810	1622	1679	929	1849	1780	1898	1369	1657	1808	879	856	1104	1965	1792	1233	0.818677	1	0.792932	0.999982	0.098054	0.531446	0.0872672	0.498872	8.21e-05	0.00140135	7.19e-05	0.000992174	-0.0740921	0.18788	-0.857029	Steady	Steady	Down
NM_001033219	106068	ENSMUST00000151288	Slc45a4	103	110	48	106	95	42	75	74	76	77	67	108	14	10	33	114	143	42	0.826867	1	0.810695	0.999982	0.518891	0.893491	0.544909	0.899757	8.33e-05	0.00141739	3.33e-05	0.000535871	0.10281	-0.168365	-2.43134	Steady	Steady	Down
NM_172961	268860	ENSMUST00000065987	Abat	11	15	10	12	12	9	16	20	21	19	24	32	1	3	2	30	31	5	0.797899	1	0.843167	0.999982	0.273783	0.757797	0.409823	NA	8.34e-05	0.00141739	0.00106573	0.00854076	0.120811	-0.398807	-3.42577	Steady	Steady	Down
NM_010422	15212	ENSMUST00000022169	Hexb	1007	923	840	933	970	786	1183	1217	1238	1160	1224	1449	1354	965	1125	1816	1868	1707	0.799948	1	0.756103	0.999982	0.446023	0.861432	0.453768	0.868114	8.35e-05	0.00141739	6.96e-05	0.00096814	0.0391923	-0.0804863	-0.686875	Steady	Steady	Down
NM_001033167	73102	ENSMUST00000040336	Slc22a23	751	911	599	915	839	731	1196	1001	928	852	1163	1116	772	622	794	1064	1290	1077	0.491766	1	0.45843	0.999982	0.955817	0.990801	0.958425	0.992783	8.37e-05	0.00141902	9.23e-05	0.0012281	-0.137198	-0.00809872	-0.690429	Steady	Steady	Down
NM_011654	22143	ENSMUST00000077577	Tuba1b	10852	10353	13651	10812	9479	12360	9364	9708	9255	9343	9284	7739	10167	10099	11625	7024	5671	7562	0.550115	1	0.527962	0.999982	0.31962	0.793574	0.266515	0.754841	8.46e-05	0.00143166	1.01e-05	0.000204802	0.0871388	0.0985251	0.614535	Steady	Steady	Up
NM_008211	15081	ENSMUST00000016703	H3f3b	20498	20473	30843	17550	18680	28127	16759	15007	16110	16711	15537	14525	21658	24450	24838	16183	14845	16637	0.486395	1	0.464692	0.999982	0.754131	0.956258	0.72016	0.952915	8.5e-05	0.00143663	5.42e-07	1.76e-05	0.151109	0.0283347	0.532864	Steady	Steady	Steady
NM_009643	66395	ENSMUST00000092956	Ahnak	3061	2725	2814	4479	3893	2881	5166	3812	3775	4280	4652	4345	9466	11067	6910	4404	5588	5400	0.0268851	1	0.0204995	0.999982	0.627778	0.926068	0.599468	0.916591	8.67e-05	0.00146304	9.21e-06	0.000189661	-0.395233	-0.0635223	0.794353	Steady	Steady	Up
NM_007763	12925	ENSMUST00000006523	Crip1	500	427	715	606	478	737	625	572	706	491	508	417	1993	1888	1541	728	467	1144	0.491193	1	0.523611	0.999982	0.00126604	0.0621234	0.00161588	0.0639273	8.75e-05	0.00147477	1.28e-05	0.000246306	-0.158745	0.420805	1.17668	Steady	Steady	Up
NM_133974	109332	ENSMUST00000039229	Cdcp1	280	321	219	359	330	226	356	354	347	287	345	381	146	178	164	354	462	241	0.54405	1	0.50364	0.999982	0.704735	0.94666	0.704181	0.948027	8.81e-05	0.00148304	2.74e-05	0.000460379	-0.16106	0.0561291	-1.15833	Steady	Steady	Down
NM_009148	20336	ENSMUST00000052266	Exoc4	908	917	673	961	939	598	875	874	867	872	1022	962	260	283	368	774	981	403	0.988787	1	0.997146	0.999982	0.176299	0.660239	0.202773	0.683018	8.92e-05	0.00149644	3.63e-05	0.000572115	-0.00327059	-0.131808	-1.28948	Steady	Steady	Down
NM_146106	226791	ENSMUST00000045388	Lyplal1	285	328	323	282	343	334	356	432	436	313	418	481	328	262	293	477	509	475	0.832783	1	0.835625	0.999982	0.959912	0.992332	0.956515	0.992207	8.92e-05	0.00149644	1.85e-05	0.000330991	-0.0388573	0.00905996	-0.766877	Steady	Steady	Down
NM_145619	235587	ENSMUST00000067218	Parp3	143	134	231	218	157	178	173	169	186	316	167	121	601	827	591	193	411	204	0.632487	1	0.6537	0.999982	0.546128	0.900177	0.487627	0.880963	8.92e-05	0.00149644	8.3e-06	0.000173715	-0.136069	-0.198703	1.2772	Steady	Steady	Up
NM_012054	27052	ENSMUST00000021757	Aoah	140	140	91	158	135	73	305	259	326	241	334	376	171	108	201	338	399	296	0.965577	1	0.951428	0.999982	0.606039	0.915895	0.588181	0.914544	8.94e-05	0.00149644	3.78e-05	0.000590121	0.0159397	-0.101415	-1.14757	Steady	Steady	Down
NM_172855	241391	ENSMUST00000112616	Galnt5	42	62	31	68	33	17	27	38	17	41	54	36	0	1	3	15	32	6	0.73483	1	0.717932	0.999982	0.0685907	0.46723	0.108923	0.546166	8.97e-05	0.00150022	0.00283365	0.0179961	0.187661	-0.677417	-3.65546	Steady	Down	Down
NM_009888	12628	ENSMUST00000111976	Cfh	4465	5650	5322	4630	5438	4688	7041	6089	5915	6368	7573	6645	3884	5204	5128	7629	11183	6641	0.658814	1	0.616207	0.999982	0.273707	0.757797	0.234025	0.724018	9.04e-05	0.00150732	5.99e-05	0.000860486	0.0602264	-0.117552	-0.884318	Steady	Steady	Down
NM_011295	20042	ENSMUST00000073926	Rps12	19349	17758	25423	18734	18757	25923	15680	15715	15328	16169	14319	12594	24132	30008	22470	13549	10935	17929	0.87736	1	0.914517	0.999982	0.284757	0.765977	0.229014	0.716941	9.04e-05	0.00150732	1.5e-05	0.000278761	-0.0269685	0.112078	0.814511	Steady	Steady	Up
NM_173402	71729	ENSMUST00000030984	Rgs12	325	366	196	396	331	228	440	349	453	355	395	413	52	53	113	267	332	131	0.735918	1	0.707107	0.999982	0.540842	0.898843	0.541834	0.898226	9.06e-05	0.00150783	2.38e-05	0.000409261	-0.106868	0.0890249	-1.78893	Steady	Steady	Down
NM_010271	14555	ENSMUST00000023760	Gpd1	1785	2000	1403	1985	1646	1452	2112	2381	2910	1813	2264	2821	1425	998	1814	2587	2170	3045	0.885335	1	0.861323	0.999982	0.579044	0.907186	0.520639	0.892036	9.07e-05	0.00150783	0.00011446	0.00144754	0.0275167	0.0963483	-0.920882	Steady	Steady	Down
NM_001109991	12822	ENSMUST00000105409	Col18a1	579	525	147	606	624	152	890	755	823	487	1117	786	119	130	352	1122	1195	330	0.815987	1	0.857094	0.999982	0.872327	0.977966	0.905305	0.98262	9.08e-05	0.00150783	0.00308671	0.0192342	-0.140816	0.040412	-2.18776	Steady	Steady	Down
NM_001015046	380711	ENSMUST00000047488	Rap1gap2	934	1098	785	1075	1044	798	1291	1161	1229	1220	1205	1323	736	837	959	1453	1522	1120	0.784322	1	0.781494	0.999982	0.72784	0.950734	0.746899	0.957121	9.14e-05	0.00151716	8.43e-05	0.0011302	-0.0528223	-0.031312	-0.73666	Steady	Steady	Down
NM_025590	329910	ENSMUST00000102762	Acot11	336	252	257	310	244	220	450	461	406	387	409	573	352	296	387	666	471	903	0.609583	1	0.544144	0.999982	0.720765	0.95053	0.712539	0.951451	9.31e-05	0.0015424	9.3e-05	0.00123394	0.121523	-0.0607785	-1.01703	Steady	Steady	Down
NM_010883	17986	ENSMUST00000040134	Ndp	16	25	22	8	27	15	21	19	16	13	39	32	48	19	19	127	76	102	0.528175	1	0.581877	0.999982	0.197103	0.685735	0.264521	0.752621	9.32e-05	0.00154299	5.78e-05	0.000834341	0.327992	-0.587168	-1.85902	Steady	Down	Down
NM_001040426	207596	ENSMUST00000098660	Thsd4	130	171	27	177	189	72	230	188	111	159	255	210	8	7	18	91	255	17	0.51728	1	0.453163	0.999982	0.41503	0.849733	0.35621	0.820717	9.34e-05	0.00154429	1.38e-05	0.000260774	-0.409026	-0.242926	-3.49566	Steady	Steady	Down
NM_001004366	268935	ENSMUST00000043503	Scube3	1825	1973	800	1936	1993	885	2550	2073	2255	1804	2553	2265	332	492	523	1362	1875	575	0.872955	1	0.900315	0.999982	0.725181	0.950734	0.697273	0.946765	9.5e-05	0.0015672	1.6e-05	0.000295283	-0.064379	0.0490561	-1.54759	Steady	Steady	Down
NM_021361	664883	ENSMUST00000021438	Nova1	168	187	105	155	147	162	95	100	119	123	98	117	191	164	148	81	72	76	0.974511	1	0.964297	0.999982	0.610811	0.917571	0.62969	0.92995	9.51e-05	0.0015672	5.63e-06	0.000126028	-0.00929763	-0.111376	1.09403	Steady	Steady	Up
NM_021890	60527	ENSMUST00000115995	Fads3	1319	1595	1248	1415	1215	1290	1801	1768	1890	1366	1519	1991	1353	1077	1505	2199	1783	2957	0.575644	1	0.529179	0.999982	0.252811	0.749468	0.217646	0.702048	9.56e-05	0.00157304	0.000133501	0.00163823	0.0841493	0.15759	-0.857133	Steady	Steady	Down
NM_007693	12652	ENSMUST00000021610	Chga	8	9	12	454	9	5	19	10	12	7	5	3	9249	19	30	12	11	19	0.00424765	1	NA	NA	0.00730209	0.164817	0.0696218	NA	9.61e-05	0.00157974	NA	NA	-4.02579	1.42276	7.75104	Down	Up	Up
NM_009795	12336	ENSMUST00000001845	Capns1	4931	5007	5826	5230	5342	5756	5371	4893	4933	4778	4817	4252	10366	10425	9683	5912	5365	7686	0.610317	1	0.653078	0.999982	0.156109	0.630122	0.123758	0.571984	9.67e-05	0.00158783	1.41e-05	0.000265999	-0.0567129	0.129	0.645473	Steady	Steady	Up
NM_013749	27279	ENSMUST00000024698	Tnfrsf12a	6	6	16	8	10	7	3	9	6	6	7	4	30	36	38	2	12	8	0.79974	1	0.834974	0.999982	0.896818	0.980031	0.933505	NA	9.74e-05	0.00159561	0.000677163	0.00601817	0.146416	0.076331	2.18025	Steady	Steady	Up
NM_001002011	16905	ENSMUST00000029699	Lmna	272	192	352	347	272	424	346	355	370	268	317	281	1081	1079	786	412	320	642	0.173256	1	0.173384	0.999982	0.0301124	0.31842	0.034187	0.326747	9.76e-05	0.00159561	2.17e-05	0.000378018	-0.363151	0.301154	1.06346	Steady	Steady	Up
NM_011690	22321	ENSMUST00000087315	Vars	3208	3291	3484	3195	2954	3111	3086	3307	3489	3049	2855	2613	3047	3241	3119	2179	1902	2227	0.331149	1	0.243829	0.999982	0.0288983	0.313699	0.0195886	0.248263	9.82e-05	0.00160257	1.46e-06	4.18e-05	0.103027	0.209338	0.536133	Steady	Steady	Steady
NM_020578	57440	ENSMUST00000024860	Ehd3	853	789	961	705	818	802	960	861	803	756	830	893	1020	676	880	1334	1375	1446	0.242992	1	0.229144	0.999982	0.493547	0.882985	0.502602	0.887231	9.84e-05	0.0016032	0.000124108	0.0015435	0.157025	0.0768483	-0.729489	Steady	Steady	Down
NM_009021	19377	ENSMUST00000064190	Rai1	28	23	14	24	11	7	22	27	32	15	30	42	3	4	5	20	20	14	0.276892	1	0.331425	0.999982	0.798418	0.964706	0.822457	0.970066	9.93e-05	0.00161594	0.00510254	0.0278527	0.621263	-0.108152	-2.17724	Up	Steady	Down
NM_177117	320256	ENSMUST00000165231	Dlec1	396	446	422	490	500	452	711	709	777	563	688	737	531	642	660	950	851	995	0.224104	1	0.165129	0.999982	0.266891	0.754273	0.271178	0.759565	9.95e-05	0.00161726	7.6e-05	0.00103745	-0.194834	0.138797	-0.650049	Steady	Steady	Down
NM_016776	18432	ENSMUST00000045633	Mybbp1a	5294	5514	5497	5352	4888	5370	4650	4511	4607	4769	4225	4222	3834	4797	4418	2956	2887	2714	0.591146	1	0.482565	0.999982	0.533162	0.897316	0.491959	0.883064	0.000100083	0.0016226	1.87e-06	5.09e-05	0.0585451	0.0539319	0.566983	Steady	Steady	Steady
NM_001101640	100043057	ENSMUST00000165687	Tmem207	51	28	3	17	28	5	31	23	16	18	54	14	16	5	6	62	243	19	0.424637	1	0.431902	0.999982	0.589477	0.909805	0.598772	0.916591	0.000100125	0.0016226	1.78e-05	0.000320645	0.718428	-0.301056	-3.61186	Up	Steady	Down
NM_175149	69551	ENSMUST00000034464	2310022B05Rik	2843	2755	2866	2856	3049	2516	3063	2725	2859	2281	2725	2209	4571	4662	5486	3091	2464	3506	0.989256	1	0.941604	0.999982	0.0167684	0.244538	0.0118007	0.193685	0.000101282	0.00163798	2.29e-05	0.000396653	0.00163845	0.255779	0.659866	Steady	Steady	Up
NM_008439	16548	ENSMUST00000201621	Khk	821	773	660	768	732	693	1026	1003	1342	824	1035	1302	1051	730	1042	1718	1300	2362	0.810051	1	0.766216	0.999982	0.6256	0.925296	0.586706	0.914143	0.000101466	0.00163798	0.000103534	0.00133757	0.0372665	0.0869354	-0.968286	Steady	Steady	Down
NM_001113545	65970	ENSMUST00000073691	Lima1	19	27	7	28	20	8	39	16	19	8	19	50	0	1	4	11	36	11	0.903747	1	0.911209	0.999982	0.921543	0.983674	0.92357	0.985996	0.000101466	0.00163798	0.00265371	0.0171418	-0.0779386	-0.0633983	-3.48734	Steady	Steady	Down
NM_010127	19009	ENSMUST00000176271	Pou6f1	23	27	10	22	28	29	23	16	27	20	17	22	6	10	8	34	26	25	0.405764	1	0.454543	0.999982	0.669702	0.93861	0.750798	NA	0.000106169	0.00170949	0.00224905	0.0151823	-0.388854	0.155079	-1.84977	Steady	Steady	Down
NM_144856	108114	ENSMUST00000087012	Slc22a7	81	57	30	61	38	19	23	9	26	13	29	26	4	0	7	24	20	19	0.350274	1	0.330579	0.999982	0.634009	0.927927	0.679074	NA	0.000106419	0.00171131	0.00590145	0.030991	0.506513	-0.235257	-2.51937	Steady	Steady	Down
NM_009740	12042	ENSMUST00000029842	Bcl10	611	552	740	624	606	659	641	712	699	629	587	628	917	1031	958	581	598	674	0.983901	1	0.939816	0.999982	0.148791	0.619381	0.171317	0.639679	0.000106953	0.00171769	2.92e-06	7.19e-05	0.00307506	0.149184	0.608626	Steady	Steady	Up
NM_010729	16949	ENSMUST00000061799	Loxl1	1823	1787	1662	1850	1573	1714	2271	2137	2675	2301	1796	1835	4271	5494	5363	2508	1511	3268	0.788405	1	0.732539	0.999982	0.0504749	0.415986	0.0362491	0.336986	0.000107863	0.00173009	2.09e-05	0.000367563	0.0339778	0.250397	1.01516	Steady	Steady	Up
NM_027014	69270	ENSMUST00000028948	Gins1	120	128	167	129	104	176	106	93	102	109	106	81	140	174	152	83	55	60	0.957631	1	0.935498	0.999982	0.933372	0.985513	0.935165	0.988396	0.000108152	0.00173251	1.02e-05	0.000206441	0.0151376	0.018836	1.19195	Steady	Steady	Up
NM_010231	14261	ENSMUST00000046049	Fmo1	1292	1375	1179	1221	1147	941	1716	1565	1789	1208	2024	1832	1739	933	1764	2678	2509	3476	0.168858	1	0.124042	0.999982	0.981473	0.998073	0.983067	0.997188	0.000109102	0.00174549	9.99e-05	0.00130371	0.212669	-0.00405106	-1.00458	Steady	Steady	Down
NM_172841	240726	ENSMUST00000115403	Slco5a1	86	58	95	77	76	103	67	53	48	68	43	51	51	62	33	13	14	3	0.733611	1	0.745983	0.999982	0.871081	0.977781	0.882575	0.979878	0.000109402	0.00174752	0.00017125	0.00200532	-0.105262	0.0474176	2.22571	Steady	Steady	Up
NM_019550	56195	ENSMUST00000029780	Ptbp2	1971	1914	2905	1611	1678	3114	1331	1426	1338	2087	1307	1468	1788	2106	1556	1091	1146	1155	0.763619	1	0.74318	0.999982	0.12097	0.575538	0.0876285	0.499856	0.000109508	0.00174752	4.15e-06	9.64e-05	0.079556	-0.252287	0.643628	Steady	Steady	Up
NM_001081655	629378	ENSMUST00000108493	Dact3	838	850	762	799	840	738	1015	927	986	817	877	830	1064	1634	1454	781	644	886	0.773776	1	0.715616	0.999982	0.0224114	0.277418	0.0341401	0.326747	0.000111309	0.00177401	2.41e-05	0.000412394	0.0402485	0.208855	0.804493	Steady	Steady	Up
NM_019826	56357	ENSMUST00000028807	Ivd	1491	1688	2049	1545	1518	2093	1580	1836	1846	1777	1839	2039	1470	1219	1420	1987	1925	2036	0.930226	1	0.90519	0.999982	0.286537	0.767217	0.273523	0.761002	0.000111652	0.00177721	5.65e-05	0.000820077	0.0144353	-0.10894	-0.574002	Steady	Steady	Steady
NM_013845	26563	ENSMUST00000039630	Ror1	305	325	236	258	291	232	323	337	290	396	310	495	72	61	94	268	248	115	0.511991	1	0.44154	0.999982	0.0659436	0.460043	0.0533248	0.401466	0.000112402	0.00178688	4.26e-05	0.000646878	0.147948	-0.342839	-1.51825	Steady	Steady	Down
NM_028608	73690	ENSMUST00000074805	Glipr1	245	210	350	238	248	312	214	207	204	244	215	207	491	413	352	166	192	258	0.988237	1	0.95471	0.999982	0.560679	0.903404	0.560532	0.906235	0.000113305	0.00179894	1.15e-05	0.000227272	0.0035614	-0.0966606	0.989321	Steady	Steady	Up
NM_026095	67332	ENSMUST00000020397	Snrpd3	1410	1417	1838	1389	1387	1724	1352	1300	1336	1394	1370	1158	1844	2193	1885	1119	1009	1440	0.755218	1	0.738435	0.999982	0.848289	0.97264	0.848229	0.974459	0.000113957	0.00180573	1.75e-05	0.000318318	0.0453138	0.0188994	0.691546	Steady	Steady	Up
NM_001040435	21335	ENSMUST00000114426	Tacc3	1443	1426	1966	1386	1380	1649	1352	1371	1413	1500	1226	1299	1331	1376	1469	1018	754	766	0.411288	1	0.420086	0.999982	0.731311	0.951046	0.731462	0.955291	0.000114114	0.00180573	1.11e-05	0.000221036	0.123167	0.0342065	0.676796	Steady	Steady	Up
NM_023158	66102	ENSMUST00000019064	Cxcl16	157	194	266	277	281	273	346	291	344	442	289	330	940	914	717	411	414	591	0.0616465	1	0.0559495	0.999982	0.5213	0.894267	0.50697	0.88881	0.000114164	0.00180573	2.35e-05	0.000405338	-0.439918	-0.118332	0.822134	Steady	Steady	Up
NM_001243792	26381	ENSMUST00000110939	Esrrg	14	18	8	24	18	5	18	22	14	26	21	27	4	4	5	36	43	9	0.710238	1	0.751178	0.999982	0.197684	0.686433	0.346714	NA	0.000114422	0.00180725	0.000665966	0.00594067	-0.235179	-0.456437	-2.7696	Steady	Steady	Down
NM_010415	15200	ENSMUST00000025363	Hbegf	283	284	350	337	375	377	382	345	383	323	415	398	827	855	670	405	452	522	0.152543	1	0.13229	0.999982	0.787384	0.964064	0.794797	0.967757	0.000114549	0.00180725	1.06e-05	0.000212845	-0.254517	-0.038882	0.730712	Steady	Steady	Up
NM_009579	22782	ENSMUST00000044954	Slc30a1	779	879	708	695	790	779	791	740	683	860	805	978	671	567	751	1192	1194	881	0.678182	1	0.640864	0.999982	0.0219651	0.276078	0.0259791	0.280918	0.000114976	0.0018117	0.000131271	0.00161455	0.0625302	-0.260496	-0.758401	Steady	Steady	Down
NM_008889	18938	ENSMUST00000070850	Ppp1r14b	2045	1894	2444	1814	1861	2221	1758	1665	1702	1534	1582	1288	2919	3079	2644	1485	1183	2089	0.414241	1	0.424156	0.999982	0.035104	0.343371	0.035244	0.332	0.000115695	0.00181982	2.92e-05	0.000485325	0.108389	0.213512	0.823283	Steady	Steady	Up
NM_177687	232430	ENSMUST00000046303	Crebl2	165	143	133	151	193	193	231	233	224	214	234	228	133	89	119	249	314	189	0.234582	1	0.182112	0.999982	0.897368	0.980031	0.895143	0.981681	0.000115829	0.00181982	4.18e-05	0.00063812	-0.284869	0.0202742	-1.18244	Steady	Steady	Down
NM_153423	242687	ENSMUST00000084241	Wasf2	2700	2878	1849	2901	2626	1856	2910	2701	2959	2768	2723	2769	769	785	1327	2449	2850	1328	0.975808	1	0.964257	0.999982	0.55772	0.903092	0.529339	0.894861	0.000116072	0.00181982	4.04e-05	0.000619962	0.00707878	0.0478189	-1.24771	Steady	Steady	Down
NM_178283	142688	ENSMUST00000042288	Asb13	48	66	42	60	58	36	59	70	55	65	63	68	27	24	26	53	93	70	0.967614	1	0.957473	0.999982	0.692581	0.943645	0.736872	0.956087	0.000116326	0.00182152	0.000182053	0.00210476	0.015182	-0.0956741	-1.52493	Steady	Steady	Down
NM_001282737	17149	ENSMUST00000030348	Magoh	1164	1086	1385	926	1049	1219	899	935	934	846	967	814	1318	1423	1293	919	730	904	0.207777	1	0.229264	0.999982	0.488751	0.882402	0.507198	0.88881	0.000116676	0.00182472	6.25e-06	0.000136385	0.181077	0.0702626	0.619782	Steady	Steady	Up
NM_011732	22608	ENSMUST00000079644	Ybx1	11899	11225	16072	11774	11114	14476	11705	11208	11558	10638	10774	10070	19026	18745	17438	11061	10183	13957	0.705063	1	0.678356	0.999982	0.110817	0.555951	0.0626428	0.433411	0.000117154	0.00182991	1.16e-05	0.000228701	0.061115	0.125639	0.610238	Steady	Steady	Up
NM_009929	12822	ENSMUST00000081654	Col18a1	62	57	28	74	71	28	82	65	63	55	77	57	13	8	18	69	73	27	0.6347	1	0.622567	0.999982	0.580821	0.90733	0.617509	0.924782	0.000117426	0.00183188	0.000203116	0.00228225	-0.235625	0.14634	-2.14994	Steady	Steady	Down
NM_138951	192653	ENSMUST00000044694	Ttc36	2235	2514	2377	2105	2241	2423	2222	2756	3483	2005	2194	3263	1478	982	1646	2860	1898	4209	0.535957	1	0.493554	0.999982	0.405172	0.845196	0.514649	0.89084	0.000118724	0.00184983	6.39e-05	0.000905468	0.0711397	0.175731	-1.16443	Steady	Steady	Down
NM_016803	53374	ENSMUST00000135158	Chst3	250	241	237	241	206	197	367	307	347	230	321	319	135	184	257	450	358	373	0.406581	1	0.304677	0.999982	0.199221	0.688098	0.183548	0.655127	0.000119295	0.00185537	6.09e-05	0.000871858	0.171638	0.22517	-1.07842	Steady	Steady	Down
NM_016753	17035	ENSMUST00000058981	Lxn	351	289	371	310	359	358	368	336	314	304	348	330	596	654	585	314	334	421	0.876798	1	0.896055	0.999982	0.737791	0.952095	0.740985	0.956087	0.000121028	0.0018787	8.27e-06	0.000173688	-0.0283352	0.0467705	0.739656	Steady	Steady	Up
NM_178669	212070	ENSMUST00000053716	Clrn3	690	848	764	809	947	729	844	999	978	828	846	1244	595	515	870	1189	1001	1307	0.475092	1	0.476362	0.999982	0.745998	0.954752	0.728263	0.955291	0.000122127	0.00189343	0.00019912	0.00225	-0.115225	-0.0537374	-0.86155	Steady	Steady	Down
NM_020260	12549	ENSMUST00000023487	Arhgap31	979	989	1009	912	887	904	1156	800	912	953	1073	998	605	572	638	1047	1294	779	0.251397	1	0.171632	0.999982	0.553525	0.902028	0.552673	0.902224	0.000123225	0.00190808	0.000112291	0.00142763	0.134637	-0.0821131	-0.824587	Steady	Steady	Down
NM_024461	67704	ENSMUST00000106429	1810037I17Rik	533	545	639	569	613	678	555	587	536	540	567	439	1136	1167	1032	618	622	811	0.415757	1	0.429522	0.999982	0.384079	0.832254	0.392479	0.83402	0.000124043	0.00191774	1.61e-05	0.000296919	-0.120874	0.113239	0.662009	Steady	Steady	Up
NM_026456	67923	ENSMUST00000188641	Eloc	878	876	962	768	750	850	703	770	662	779	725	695	1091	1253	1074	725	667	791	0.121343	1	0.0980537	0.999982	0.660964	0.935794	0.674628	0.939626	0.000124155	0.00191774	5.59e-06	0.000125339	0.192982	-0.0473577	0.606569	Steady	Steady	Up
NM_025325	107766	ENSMUST00000000687	Haao	42	74	69	49	44	69	35	32	34	33	64	41	19	15	11	40	41	70	0.601618	1	0.596907	0.999982	0.178967	0.663481	0.240763	0.730234	0.000124542	0.00192136	0.000451379	0.00435364	0.187581	-0.454424	-1.7751	Steady	Steady	Down
NM_016789	53324	ENSMUST00000071782	Nptx2	73	65	59	82	56	69	41	76	58	47	48	62	230	53	61	15	28	11	0.807594	1	0.81235	0.999982	0.62697	0.92538	0.653869	0.937781	0.000125424	0.00193258	NA	NA	-0.0747052	0.15197	2.62465	Steady	Steady	Up
NM_007885	13521	ENSMUST00000146409	Slc26a2	220	210	104	379	350	131	189	175	128	254	240	251	40	18	41	110	278	70	0.128753	1	0.0860922	0.999982	0.00242071	0.0889273	0.00144908	0.0604722	0.000126985	0.00195004	3.02e-05	0.000499837	-0.688794	-0.602909	-2.25137	Down	Down	Down
NM_001271727	80890	ENSMUST00000107691	Trim2	24	11	11	19	3	7	17	10	15	21	15	15	4	1	3	14	21	11	0.350514	1	0.418435	0.999982	0.48113	0.880041	0.618724	NA	0.000127163	0.00195004	0.00690413	0.0346188	0.653034	-0.283317	-2.51032	Up	Steady	Down
NM_028198	72322	ENSMUST00000087031	Xpo5	1548	1347	860	1658	1470	909	1469	1306	1376	1353	1473	1434	619	586	670	1098	1262	796	0.714132	1	0.686577	0.999982	0.630863	0.927005	0.650661	0.937781	0.000127174	0.00195004	0.000120425	0.00150551	-0.105875	-0.0427364	-0.794162	Steady	Steady	Down
NM_024218	68193	ENSMUST00000023269	Rpl24	9344	8481	12895	8225	9107	11794	7443	8059	8011	8435	7001	7257	13403	15174	11516	7174	6147	9691	0.705833	1	0.684144	0.999982	0.638733	0.930431	0.597883	0.916591	0.000127397	0.00195004	2.38e-05	0.000409261	0.0693103	0.0463022	0.762649	Steady	Steady	Up
NM_133859	99543	ENSMUST00000029440	Olfml3	1865	1713	1644	1786	1681	1493	1572	1577	1387	1876	1885	1338	1736	1258	1446	2030	2462	2397	0.602129	1	0.528823	0.999982	0.220497	0.710965	0.189781	0.665336	0.000127397	0.00195004	0.000146022	0.00177551	0.0698607	-0.173639	-0.673642	Steady	Steady	Down
NM_175406	242341	ENSMUST00000029900	Atp6v0d2	334	485	265	338	420	254	420	409	464	607	472	565	555	484	535	725	1038	802	0.738095	1	0.707513	0.999982	0.00835262	0.17804	0.00995741	0.179405	0.000127491	0.00195004	0.000113582	0.00143947	0.0992624	-0.351607	-0.745919	Steady	Steady	Down
NM_001113383	14660	ENSMUST00000114510	Gls	1227	1177	1640	1172	1016	1360	1302	1202	1045	1235	1163	1029	2723	2851	2121	1368	1733	1573	0.266268	1	0.278909	0.999982	0.694112	0.9442	0.691844	0.94602	0.000127994	0.00195315	1.11e-05	0.000221	0.180862	0.0455602	0.678911	Steady	Steady	Up
NM_022983	65086	ENSMUST00000039164	Lpar3	52	57	48	76	40	29	68	145	112	66	96	145	27	22	46	76	96	93	0.805531	1	0.783869	0.999982	0.832686	0.969878	0.816746	0.970066	0.000128007	0.00195315	0.000150468	0.00181485	0.105635	0.0779066	-1.5184	Steady	Steady	Down
NM_172565	217194	ENSMUST00000056665	Klhl11	94	82	26	126	90	54	89	69	50	91	130	132	6	8	15	43	99	24	0.433337	1	0.391042	0.999982	0.00806846	0.174017	0.00745881	0.153354	0.000129817	0.00197836	0.000160537	0.00191211	-0.414535	-0.767109	-2.54969	Steady	Down	Down
NM_030678	14936	ENSMUST00000003964	Gys1	1198	1271	1342	1365	1314	1073	1412	1437	1356	1337	1342	1363	925	928	1021	1467	1311	1359	0.913893	1	0.862024	0.999982	0.524952	0.895318	0.537074	0.896254	0.000131376	0.0019997	3.96e-05	0.000610111	0.0151762	0.0520216	-0.56663	Steady	Steady	Steady
NM_029858	77057	ENSMUST00000163588	Ston1	586	621	442	625	608	345	715	728	706	733	663	884	142	224	359	727	917	393	0.82622	1	0.792597	0.999982	0.468118	0.872964	0.474074	0.876379	0.000131558	0.00200003	3.27e-05	0.000529814	0.0595667	-0.090365	-1.53732	Steady	Steady	Down
NM_009227	20643	ENSMUST00000166915	Snrpe	1670	1538	2329	1474	1531	2138	1459	1456	1328	1360	1326	1276	1999	2061	1753	1152	910	1383	0.604136	1	0.596847	0.999982	0.283951	0.765672	0.297897	0.780678	0.000132506	0.00201201	2.36e-05	0.000406347	0.0991553	0.0939009	0.715994	Steady	Steady	Up
NM_001177561	20493	ENSMUST00000095572	Slc10a1	12	37	12	16	11	1	50	25	36	25	65	62	0	0	13	60	65	82	0.176294	1	0.220101	0.999982	0.289985	0.767836	0.296586	0.779054	0.000133412	0.00202331	0.113257	0.259824	1.10855	-0.458719	-4.00057	Up	Steady	Down
NM_019766	56351	ENSMUST00000052798	Ptges3	3201	3032	4019	3159	2872	3181	3114	3120	3226	3293	2754	2942	4281	4328	3972	2732	2485	3121	0.256917	1	0.257137	0.999982	0.462934	0.869442	0.430666	0.853779	0.000134471	0.00203691	6.21e-06	0.000136125	0.146007	0.0686125	0.55384	Steady	Steady	Steady
NM_028748	74090	ENSMUST00000034817	Paqr5	1546	1394	1014	1519	1737	979	1552	1600	1448	1353	1951	1468	1495	1188	1416	1992	2504	1891	0.687419	1	0.667694	0.999982	0.678827	0.941378	0.659747	0.937781	0.000136646	0.00206735	0.000129057	0.00159676	-0.101251	-0.0580827	-0.681492	Steady	Steady	Down
NM_008563	17215	ENSMUST00000053266	Mcm3	2848	2901	3028	2903	2631	2589	2632	2507	2604	2386	2408	2336	1973	1902	2180	1407	1339	1166	0.345629	1	0.254854	0.999982	0.150173	0.620971	0.12906	0.583725	0.000136882	0.00206842	4.22e-06	9.77e-05	0.105845	0.113757	0.588274	Steady	Steady	Up
NM_026558	68099	ENSMUST00000108285	Fam92a	875	844	964	790	859	888	675	716	717	787	822	828	1117	1157	989	720	631	733	0.542479	1	0.5025	0.999982	0.0231136	0.281658	0.0344513	0.328063	0.000137876	0.00208094	5.53e-06	0.00012446	0.0755258	-0.2143	0.606769	Steady	Steady	Up
NM_001195672	100504234	ENSMUST00000019901	Ccdc170	40	25	10	28	13	16	46	31	35	22	56	58	9	13	18	73	42	34	0.504193	1	0.533364	0.999982	0.486976	0.882402	0.506327	0.888363	0.000138731	0.00209131	0.000415559	0.0040737	0.397577	-0.285229	-1.93108	Steady	Steady	Down
NM_026147	67427	ENSMUST00000138502	Rps20	12562	11052	17408	11380	12165	16922	9521	10121	9833	10973	8996	8252	15896	17976	13796	9222	7163	11312	0.951404	1	0.919711	0.999982	0.615065	0.91971	0.570966	0.907033	0.000140436	0.00211447	2.51e-05	0.000426325	0.0121341	0.0578663	0.74476	Steady	Steady	Up
NM_013782	27388	ENSMUST00000026568	Ptdss2	1284	1225	1223	1152	1384	1125	1304	1424	1471	1170	1389	1395	1006	898	1072	1414	1359	1596	0.860946	1	0.821689	0.999982	0.433853	0.858543	0.433855	0.855887	0.000140934	0.00211942	0.000109625	0.00139967	0.0234344	0.081517	-0.594145	Steady	Steady	Down
NM_029357	75599	ENSMUST00000057185	Pcdh1	413	426	264	439	416	267	503	423	463	327	511	475	258	300	327	599	566	406	0.927376	1	0.925116	0.999982	0.671847	0.939367	0.653886	0.937781	0.000141338	0.00212295	7.22e-05	0.000995525	-0.0259571	0.0754944	-0.870866	Steady	Steady	Down
NM_175488	237465	ENSMUST00000092215	Ccdc38	776	715	1088	743	707	990	601	561	681	682	587	556	895	1043	880	450	352	658	0.711035	1	0.693112	0.999982	0.944739	0.987395	0.941505	0.989826	0.00014201	0.0021285	3.99e-05	0.00061324	0.071949	0.00875439	0.910422	Steady	Steady	Up
NM_022030	64051	ENSMUST00000035371	Sv2a	510	651	340	488	578	361	485	492	540	646	543	537	302	264	424	591	672	522	0.798	1	0.776135	0.999982	0.116168	0.56529	0.131511	0.585768	0.000142088	0.0021285	0.000124961	0.00155043	0.0741487	-0.191325	-0.893171	Steady	Steady	Down
NM_023281	66945	ENSMUST00000022062	Sdha	7134	7782	7033	7440	7328	6765	7766	8037	8008	7831	8304	8694	6336	4835	6601	8990	9058	8408	0.843957	1	0.768669	0.999982	0.427518	0.857663	0.365732	0.823558	0.000142217	0.0021285	0.00017215	0.00201357	0.0236579	-0.0655156	-0.615229	Steady	Steady	Down
NM_001135150	67547	ENSMUST00000167390	Slc39a8	6	10	3	8	10	3	6	6	10	7	12	9	0	0	1	7	11	3	0.831214	1	0.877391	0.999982	0.488516	0.882402	0.645985	NA	0.000142389	0.00212852	0.0305472	NA	-0.142464	-0.348267	-3.99703	Steady	Steady	Down
NM_010176	14085	ENSMUST00000032865	Fah	728	887	1059	780	694	1193	1005	1104	1299	1365	968	1366	1046	806	869	1370	1256	1803	0.997521	1	0.982394	0.999982	0.425204	0.855854	0.394217	0.83438	0.000142855	0.00213295	0.000188784	0.0021638	-0.000689843	-0.12337	-0.741136	Steady	Steady	Down
NM_153151	224530	ENSMUST00000043923	Acat3	1727	1525	2266	1483	1470	2193	1318	1307	1431	1459	1193	1215	2248	2442	2051	1238	1015	1640	0.628053	1	0.620238	0.999982	0.545333	0.899696	0.546238	0.900457	0.000143464	0.00213949	3.2e-05	0.000523261	0.0943076	0.0636763	0.753559	Steady	Steady	Up
NM_023383	67758	ENSMUST00000029325	Aadac	260	359	310	315	278	254	480	452	472	361	455	617	515	400	606	899	707	1155	0.549465	1	0.477764	0.999982	0.852577	0.974292	0.846777	0.974459	0.000143677	0.00214012	0.000203444	0.00228379	0.127782	-0.0348732	-0.8992	Steady	Steady	Down
NM_144903	230163	ENSMUST00000029987	Aldob	9982	11875	12171	11319	11538	10199	11324	15136	14014	13037	13836	16565	8987	9037	13780	17284	15680	26844	0.783849	1	0.717987	0.999982	0.433375	0.858543	0.362666	0.821775	0.000145129	0.00215741	0.000130739	0.00161258	0.0351254	-0.106709	-0.950754	Steady	Steady	Down
NM_001111141	244666	ENSMUST00000034467	Sprtn	233	342	162	260	305	218	231	234	211	251	273	298	122	113	109	259	342	171	0.787906	1	0.759424	0.999982	0.0744983	0.481548	0.0700409	0.453913	0.000145182	0.00215741	5.08e-05	0.000749816	-0.0847133	-0.286976	-1.20856	Steady	Steady	Down
NM_175645	233781	ENSMUST00000032892	Xylt1	122	187	63	147	168	100	150	126	125	163	131	223	14	6	19	58	104	31	0.720454	1	0.684354	0.999982	0.130224	0.591651	0.111262	0.547708	0.000145519	0.00215986	0.000147194	0.00178434	-0.152997	-0.371418	-2.34185	Steady	Steady	Down
NM_008958	19207	ENSMUST00000030443	Ptch2	334	333	374	321	309	386	259	259	218	428	306	269	238	212	269	382	414	410	0.863283	1	0.825223	0.999982	0.0283823	0.31157	0.0186096	0.243747	0.000146409	0.00216889	3.31e-05	0.0005343	0.0306139	-0.450948	-0.786984	Steady	Steady	Down
NM_177752	268465	ENSMUST00000039949	Eme1	633	622	787	630	605	702	534	574	603	573	587	505	731	712	699	384	335	509	0.642066	1	0.608323	0.999982	0.766607	0.959084	0.774986	0.962732	0.000147287	0.00217835	2.48e-05	0.000422446	0.0693192	0.0341558	0.763597	Steady	Steady	Up
NM_009949	12896	ENSMUST00000030345	Cpt2	1539	1648	839	1562	1590	932	1498	1700	1840	1353	1634	1851	1267	824	1122	1714	1646	1798	0.948785	1	0.941454	0.999982	0.688982	0.942949	0.668031	0.93842	0.00014791	0.00218242	0.000185023	0.00212883	-0.0196647	0.0531469	-0.722665	Steady	Steady	Down
NM_012006	26897	ENSMUST00000168120	Acot1	1591	1596	977	1366	1521	977	1499	1451	1653	1278	1416	1729	1013	771	1250	1638	1572	1760	0.664664	1	0.631794	0.999982	0.674033	0.939659	0.658849	0.937781	0.000149404	0.00220053	0.000218381	0.00241975	0.10809	0.0520858	-0.752945	Steady	Steady	Down
NM_021336	68981	ENSMUST00000153609	Snrpa1	1005	895	1137	889	795	974	800	755	809	816	736	677	958	940	957	616	550	670	0.18326	1	0.183126	0.999982	0.452947	0.863895	0.472473	0.876096	0.000149655	0.00220053	6.19e-06	0.000135858	0.186013	0.0796113	0.596746	Steady	Steady	Up
NM_180588	72549	ENSMUST00000047218	Reep4	552	498	569	644	580	625	658	628	629	508	541	579	947	902	860	635	493	557	0.174925	1	0.140438	0.999982	0.0310184	0.322463	0.0427834	0.364483	0.000149665	0.00220053	9.12e-06	0.000188092	-0.19726	0.229004	0.644564	Steady	Steady	Up
NM_028444	109042	ENSMUST00000047040	Prkcdbp	619	491	584	671	458	609	757	609	644	462	761	510	1778	1647	1560	963	897	1226	0.825095	1	0.843419	0.999982	0.277385	0.759684	0.23677	0.727983	0.000150192	0.00220569	1.86e-05	0.000331902	-0.0426917	0.208179	0.652865	Steady	Steady	Up
NM_008287	15473	ENSMUST00000022946	Rida	2233	2534	2567	2163	2316	2381	3049	3478	3674	2782	3182	4299	3167	2254	2883	4284	3740	5186	0.412425	1	0.373216	0.999982	0.930346	0.985462	0.922792	0.985978	0.000151649	0.00222187	0.000255568	0.00275046	0.0918435	-0.0139554	-0.708601	Steady	Steady	Down
NM_019535	20404	ENSMUST00000030212	Sh3gl2	474	367	333	388	405	423	378	475	486	521	449	493	403	423	388	579	664	616	0.796017	1	0.775642	0.999982	0.340944	0.807858	0.344176	0.812877	0.000153132	0.00224098	2.9e-05	0.000481749	-0.0512425	-0.132651	-0.65556	Steady	Steady	Down
NM_146208	234258	ENSMUST00000047768	Neil3	652	599	690	530	583	748	497	447	501	609	568	560	470	549	532	331	297	289	0.729593	1	0.713044	0.999982	0.0139058	0.228357	0.0223167	0.264523	0.000158204	0.00231225	2.94e-06	7.23e-05	0.0576027	-0.270786	0.716416	Steady	Steady	Up
NM_029721	76742	ENSMUST00000029783	Snx27	43	65	38	67	61	55	44	77	41	56	71	95	12	5	11	37	56	24	0.348153	1	0.345746	0.999982	0.184894	0.669294	0.186936	0.660824	0.000158391	0.00231225	0.000762594	0.00656334	-0.3262	-0.457439	-2.09154	Steady	Steady	Down
NM_173423	240263	ENSMUST00000036226	Fem1c	657	646	549	660	599	489	761	747	666	705	731	854	229	230	321	650	874	342	0.666123	1	0.605223	0.999982	0.492532	0.882402	0.505436	0.88819	0.000159099	0.00231568	6.43e-05	0.00090922	0.0794037	-0.0799554	-1.30376	Steady	Steady	Down
NM_008012	14187	ENSMUST00000038406	Akr1b8	264	196	202	250	309	189	179	219	214	182	235	182	600	384	387	193	256	220	0.494316	1	0.4592	0.999982	0.894636	0.980031	0.88974	0.980578	0.00015916	0.00231568	1.78e-05	0.000320645	-0.180981	0.025893	0.995222	Steady	Steady	Up
NM_001081335	78309	ENSMUST00000182485	Cul9	701	688	467	709	746	496	581	568	670	531	600	644	656	547	497	922	857	844	0.760489	1	0.742773	0.999982	0.808254	0.966637	0.809259	0.9698	0.000159577	0.00231904	9.86e-05	0.00128988	-0.0732621	0.0298341	-0.665651	Steady	Steady	Down
NM_023605	71538	ENSMUST00000085311	Fbxo9	35	41	32	63	34	17	47	70	47	32	44	43	14	8	18	53	38	39	0.86257	1	0.880754	0.999982	0.136901	0.601567	0.191997	0.670283	0.000160039	0.00232307	0.000993365	0.00809066	-0.0877224	0.457116	-1.73252	Steady	Steady	Down
NM_001110273	27411	ENSMUST00000163367; ENSMUST00000025434	Slc14a2	51	52	9	53	38	8	131	65	121	48	133	88	78	10	29	374	756	70	0.817574	1	0.811076	0.999982	0.569773	0.904518	0.52366	0.892483	0.000163309	0.00236779	0.00821758	0.0395189	0.180087	0.229435	-3.39762	Steady	Steady	Down
NM_019739	56458	ENSMUST00000053764	Foxo1	1062	1084	1238	950	1040	1120	1160	1129	1169	1065	1057	1301	837	761	896	1163	1258	1184	0.342791	1	0.337126	0.999982	0.928995	0.985408	0.9252	0.986293	0.000164492	0.00238218	8.17e-05	0.00110119	0.116592	0.00946756	-0.572703	Steady	Steady	Steady
NM_029269	75396	ENSMUST00000027518	Spp2	2383	2909	2453	2479	2612	2490	5675	6715	8063	3668	6411	9203	4870	3421	6337	8506	7454	10048	0.826691	1	0.786697	0.999982	0.780241	0.962126	0.840608	0.974283	0.000165215	0.00238714	0.000201357	0.00226886	0.0280465	0.0793725	-0.870569	Steady	Steady	Down
NM_023047	65254	ENSMUST00000088081	Dpysl5	245	244	390	253	200	300	319	260	309	261	211	228	246	377	298	177	109	86	0.408943	1	0.373166	0.999982	0.0444998	0.389238	0.0394936	0.35317	0.000166295	0.00239998	1.67e-05	0.00030747	0.213044	0.337618	1.26389	Steady	Steady	Up
NM_026377	67788	ENSMUST00000099353	Sfr1	1758	1723	1966	1704	1848	1635	1551	1612	1479	1756	1514	1550	2193	2266	1961	1504	1407	1317	0.582689	1	0.52725	0.999982	0.532924	0.897316	0.536105	0.895698	0.00016799	0.00242164	1.95e-06	5.25e-05	0.0639803	-0.0591227	0.561618	Steady	Steady	Steady
NM_001002008	381066	ENSMUST00000088787	Zfp948	316	388	560	307	292	600	343	315	340	431	424	400	594	785	546	343	339	403	0.825395	1	0.802009	0.999982	0.00606054	0.15073	0.0101931	0.180017	0.000169238	0.00243683	1.73e-05	0.000315077	0.070486	-0.335735	0.786995	Steady	Steady	Up
NM_009266	20768	ENSMUST00000082428	Sephs2	1778	1859	2024	1616	1708	1825	1826	2044	2019	1606	1570	2072	1290	965	1586	2252	1876	2230	0.236273	1	0.214436	0.999982	0.193258	0.679754	0.166123	0.634137	0.000169994	0.00244491	0.000257777	0.00276677	0.131832	0.161243	-0.767934	Steady	Steady	Down
NM_015743	18124	ENSMUST00000030025	Nr4a3	7	1	16	10	0	11	12	4	11	3	8	9	245	86	26	12	5	22	0.875117	1	0.880053	0.999982	0.475153	0.876748	0.61492	NA	0.000170382	0.00244768	2.01e-05	0.000354072	0.166299	0.419545	3.15307	Steady	Steady	Up
NM_013654	20306	ENSMUST00000021011	Ccl7	5	0	7	6	0	22	4	5	8	40	8	2	69	174	113	11	43	9	0.336154	1	0.437868	0.999982	0.0868192	0.512045	0.119195	NA	0.000171156	0.00245598	2.15e-05	0.000374481	-1.20292	-1.5402	2.44394	Down	Down	Up
NM_001190414	50798	ENSMUST00000102936	Gne	16	12	13	14	24	3	29	10	10	5	20	15	2	2	1	19	17	5	0.988358	1	0.999861	0.999982	0.647648	0.930884	0.683329	NA	0.000172411	0.00247116	0.00634336	0.0325838	-0.00961748	0.283885	-2.98667	Steady	Steady	Down
NM_023058	268930	ENSMUST00000024701	Pkmyt1	607	625	710	561	495	758	549	494	647	437	559	474	741	900	703	449	302	505	0.607469	1	0.592895	0.999982	0.181696	0.667267	0.17935	0.649443	0.000174087	0.00249233	3.81e-05	0.000592369	0.0946876	0.195357	0.86099	Steady	Steady	Up
NM_205823	384059	ENSMUST00000074829	Tlr12	154	134	109	98	157	105	149	120	122	119	142	130	65	62	95	172	203	131	0.642002	1	0.606986	0.999982	0.979156	0.998073	0.982867	0.997188	0.000174749	0.00249763	8.32e-05	0.00111708	0.140364	-0.00537333	-1.2309	Steady	Steady	Down
NM_054066	114875	ENSMUST00000032356	Plcz1	0	1	1	0	0	0	1	2	0	1	0	1	4	1	9	25	17	38	0.1042	1	0.637203	0.999982	0.67166	0.939328	0.81589	NA	0.000174856	0.00249763	0.00220242	0.0149475	2.65982	0.503114	-2.52199	Up	Steady	Down
NM_022891	65019	ENSMUST00000103146	Rpl23	17444	14710	21109	14402	15466	21038	12044	13386	12967	14480	11374	11809	20137	21728	17382	10929	9686	14758	0.736738	1	0.717193	0.999982	0.836306	0.971013	0.81342	0.9698	0.000175602	0.00250542	3.23e-05	0.000525462	0.0596201	0.0230538	0.705685	Steady	Steady	Up
NM_023887	14538	ENSMUST00000110191	Gcnt2	60	54	31	54	70	18	83	65	60	98	75	98	10	24	34	102	158	47	0.959251	1	0.95301	0.999982	0.126812	0.587272	0.156942	0.622385	0.000175894	0.00250674	7.67e-05	0.00104428	0.0273579	-0.386166	-2.21691	Steady	Steady	Down
NM_198292	21763	ENSMUST00000042780	Tex2	584	525	393	516	542	425	636	683	685	729	700	750	507	508	534	697	804	795	0.935362	1	0.920798	0.999982	0.200455	0.689673	0.231596	0.721205	0.000176455	0.00251187	6.5e-05	0.000916432	0.017414	-0.125817	-0.608561	Steady	Steady	Down
NM_133681	66805	ENSMUST00000030465	Tspan1	152	144	42	243	282	56	311	320	318	233	317	285	216	124	185	376	590	282	0.225977	1	0.349365	0.999982	0.267042	0.754273	0.258381	0.747077	0.000178488	0.00253793	6.96e-05	0.00096814	-0.778718	0.179309	-1.29164	Down	Steady	Down
NM_008820	18624	ENSMUST00000075068	Pepd	1602	1818	1887	1757	1657	1746	2141	2057	2243	1894	2103	2108	1667	1379	1759	2383	2107	2702	0.76313	1	0.710243	0.999982	0.416245	0.851037	0.403498	0.839531	0.000179874	0.00255474	0.000281638	0.00298019	0.0349003	0.0719204	-0.6217	Steady	Steady	Down
NM_025592	66489	ENSMUST00000080861	Rpl35	8803	7381	11490	7627	7760	10839	6645	6930	6868	7047	6411	5818	10511	12179	10012	6085	5233	8171	0.710494	1	0.688419	0.999982	0.400402	0.841442	0.350513	0.817868	0.000180237	0.002557	3.79e-05	0.000590121	0.0703193	0.0798116	0.708026	Steady	Steady	Up
NM_016767	53314	ENSMUST00000040536	Batf	35	36	46	34	44	45	28	43	42	62	40	24	66	119	71	33	29	25	0.813412	1	0.8449	0.999982	0.688064	0.942713	0.703562	0.948027	0.000181205	0.00256782	7.85e-05	0.00106372	-0.0778596	-0.161091	1.51111	Steady	Steady	Up
NM_152824	76938	ENSMUST00000040314	Rbm17	1905	1740	2442	1747	1726	2148	1666	1809	1749	1781	1636	1491	2095	2100	2033	1450	1385	1414	0.474762	1	0.480159	0.999982	0.378992	0.830566	0.373109	0.827141	0.000182167	0.00257854	3.33e-07	1.16e-05	0.107564	0.0850875	0.510873	Steady	Steady	Steady
NM_013725	27207	ENSMUST00000003521	Rps11	10299	10418	15050	10164	10630	15144	9238	8993	9208	9548	8325	7814	12792	16907	12867	7484	6852	10363	0.943036	1	0.976487	0.999982	0.349325	0.812841	0.296904	0.779128	0.000182888	0.00258582	3.53e-05	0.000561935	-0.0139346	0.0901042	0.746267	Steady	Steady	Up
NM_147218	76184	ENSMUST00000044003	Abca6	11	3	4	7	11	8	7	13	3	27	12	18	4	4	0	11	44	17	0.404526	1	0.54559	0.999982	0.0202144	0.266834	0.0694063	NA	0.000184723	0.00260829	0.00192098	0.0135954	-0.522388	-1.29847	-3.15226	Steady	Down	Down
NM_001163126	238123	ENSMUST00000036862	Cog5	562	589	494	594	587	502	585	647	581	628	634	778	236	240	282	524	717	338	0.830673	1	0.825144	0.999982	0.159976	0.636	0.165701	0.633765	0.000185068	0.00260829	9.3e-05	0.00123394	-0.0361966	-0.175029	-1.10286	Steady	Steady	Down
NM_013645	19293	ENSMUST00000120592	Pvalb	1	0	5	3	0	4	20	3	6	6	13	12	1	0	5	16	9	24	0.824859	1	0.906617	0.999982	0.880261	0.979536	0.904155	NA	0.000185102	0.00260829	0.00850666	0.0405835	-0.228087	-0.101923	-2.99165	Steady	Steady	Down
NM_022413	64177	ENSMUST00000201471	Trpv6	199	219	231	226	194	190	185	175	221	230	196	199	528	553	449	265	166	316	0.694766	1	0.618259	0.999982	0.547066	0.900539	0.540408	0.89822	0.000185542	0.00261155	3.12e-05	0.000510523	0.0826117	-0.110686	0.995921	Steady	Steady	Up
NM_026152	67432	ENSMUST00000081714	Hoga1	1371	1709	912	1444	1191	1052	1478	1713	1822	1485	1685	2123	1044	1292	1549	2025	1812	2234	0.641081	1	0.607548	0.999982	0.561642	0.903404	0.530336	0.894861	0.000187828	0.00264077	0.000272283	0.00290169	0.115824	-0.083612	-0.685295	Steady	Steady	Down
NM_011392	20505	ENSMUST00000057167	Slc34a1	8971	11541	9642	8762	9505	10181	15523	21385	23808	11714	15203	24203	13693	11000	17348	24270	19071	35535	0.554213	1	0.513214	0.999982	0.341338	0.807858	0.456117	0.868986	0.000188287	0.00264424	0.000163075	0.00193384	0.0822987	0.242924	-0.946504	Steady	Steady	Down
NM_175105	66333	ENSMUST00000206389	Aqp11	215	272	217	231	211	275	251	334	390	271	299	405	162	128	241	355	363	341	0.90225	1	0.898145	0.999982	0.980544	0.998073	0.980279	0.997188	0.000189037	0.00265136	0.000102613	0.00132854	-0.0272766	-0.00528609	-1.03778	Steady	Steady	Down
NM_177899	330788	ENSMUST00000137573	Zfp866	746	759	794	775	751	1001	943	776	648	1010	920	995	591	592	521	848	1031	774	0.350054	1	0.369003	0.999982	0.026503	0.301273	0.023338	0.267842	0.000189216	0.00265136	0.000112005	0.00142551	-0.139243	-0.310279	-0.6802	Steady	Steady	Down
NM_001103178	226251	ENSMUST00000104902	Ablim1	16	8	7	16	16	8	16	23	17	22	16	12	0	0	1	10	10	2	0.504555	1	0.600034	0.999982	0.691555	0.943645	0.769452	NA	0.000189506	0.00265245	0.0317977	NA	-0.367445	0.157894	-4.06382	Steady	Steady	Down
NM_028029	71972	ENSMUST00000026209	Dnmbp	113	151	66	110	90	65	130	157	136	104	128	145	20	50	34	124	138	69	0.41954	1	0.377606	0.999982	0.45799	0.866391	0.458266	0.8696	0.000189886	0.0026548	0.000103673	0.00133793	0.317452	0.161083	-1.71174	Steady	Steady	Down
NM_178710	235344	ENSMUST00000041375	Sik2	405	461	218	488	470	307	456	437	376	502	550	461	156	144	193	388	547	228	0.496892	1	0.442349	0.999982	0.0513446	0.418474	0.0576969	0.417996	0.000190393	0.00265892	7.45e-05	0.00102081	-0.220949	-0.258614	-1.28257	Steady	Steady	Down
NM_019861	56464	ENSMUST00000119694	Ctsf	1071	1070	928	871	975	1366	866	1132	1044	949	1040	1101	875	433	634	1285	1196	1138	0.727755	1	0.725289	0.999982	0.822614	0.968776	0.820731	0.970066	0.000193109	0.00269386	0.00019441	0.00220718	-0.0639717	-0.0273878	-0.937587	Steady	Steady	Down
NM_011213	19268	ENSMUST00000049074	Ptprf	6057	5816	4589	6625	6266	4611	7218	7089	7087	5607	6750	6541	3551	3390	4014	6393	6912	4389	0.630222	1	0.607167	0.999982	0.0691477	0.468655	0.0445078	0.37077	0.000197488	0.00275187	0.000192973	0.00220129	-0.0915363	0.173721	-0.734964	Steady	Steady	Down
NM_033037	12583	ENSMUST00000035804	Cdo1	701	671	628	654	615	613	651	847	742	695	840	888	866	760	873	1176	1125	1339	0.558146	1	0.46258	0.999982	0.395909	0.840745	0.382358	0.829542	0.000199657	0.002779	0.000178422	0.00207277	0.084269	-0.118044	-0.582547	Steady	Steady	Steady
NM_007694	12653	ENSMUST00000028826	Chgb	0	1	7	920	2	2	8	3	4	5	9	6	8126	5	5	6	3	9	0.00248392	1	NA	NA	0.485107	0.881889	0.651995	NA	0.000199962	0.00278016	NA	NA	-6.84531	-0.411766	8.76555	Down	Steady	Up
NM_023270	66889	ENSMUST00000113026	Rnf128	83	85	25	66	50	21	76	146	102	72	82	132	20	15	25	105	94	33	0.396687	1	0.370426	0.999982	0.59913	0.913797	0.573639	0.90796	0.000203653	0.0028252	0.000179315	0.00208113	0.495685	0.175778	-1.98961	Steady	Steady	Down
NM_011374	20449	ENSMUST00000032421	St8sia1	558	609	509	584	682	484	373	472	424	400	439	464	128	75	102	231	416	172	0.725839	1	0.71733	0.999982	0.755927	0.956659	0.758451	0.958955	0.000204154	0.00282902	7.09e-05	0.000982089	-0.0659963	-0.042945	-1.46723	Steady	Steady	Down
NM_011224	19309	ENSMUST00000035269	Pygm	639	655	672	551	604	677	688	678	680	615	690	628	530	414	642	892	766	963	0.490122	1	0.44226	0.999982	0.448238	0.862797	0.475804	0.876713	0.000204422	0.0028296	0.000319358	0.00329783	0.0985446	0.0767584	-0.765098	Steady	Steady	Down
NM_008103	14531	ENSMUST00000024104	Gcm1	29	25	16	24	34	10	22	13	19	39	30	38	11	7	11	23	42	35	0.942363	1	0.942105	0.999982	0.00383836	0.118109	0.0283799	0.294585	0.000205165	0.00283675	0.00197033	0.0138547	0.0386453	-0.987136	-1.81338	Steady	Down	Down
NM_021793	60455	ENSMUST00000025010	Tmem8	647	808	525	763	747	609	919	1004	1129	811	990	1219	790	763	1010	1252	1197	1458	0.635658	1	0.60926	0.999982	0.949145	0.988455	0.942842	0.989877	0.000207683	0.00286572	0.000322293	0.0033192	-0.0988329	0.00980461	-0.648888	Steady	Steady	Down
NM_019397	54156	ENSMUST00000000412	Egfl6	682	387	181	507	556	237	960	664	525	509	1445	489	549	244	366	1175	3201	575	0.91281	1	0.927886	0.999982	0.639013	0.930431	0.744458	0.956571	0.000207717	0.00286572	0.00784529	0.0381208	-0.0533693	-0.190759	-2.13973	Steady	Steady	Down
NM_178655	109676	ENSMUST00000044443	Ank2	49	81	28	77	28	35	60	40	21	53	73	50	4	2	8	33	56	11	0.748397	1	0.73665	0.999982	0.169749	0.652543	0.17732	0.645854	0.000208698	0.00287609	0.000725786	0.00631587	0.174982	-0.544077	-2.85092	Steady	Steady	Down
NM_001205343	170721	ENSMUST00000121733	Papln	0	1	0	2	0	3	4	3	0	4	5	5	1	2	2	9	12	10	0.117733	1	0.452722	0.999982	0.180242	0.664732	0.435898	NA	0.000209275	0.00288087	0.0156103	NA	-1.96727	-0.967432	-2.58515	Down	Down	Down
NM_001101443	101359	ENSMUST00000159200	Prrt4	33	26	36	36	24	38	31	31	35	18	23	28	63	54	38	21	14	8	0.889494	1	0.915533	0.999982	0.131173	0.593041	0.257228	0.74608	0.000213505	0.00292682	0.000327079	0.00334586	-0.0508129	0.483825	1.79986	Steady	Steady	Up
NM_009077	19899	ENSMUST00000072503	Rpl18	13208	12376	17616	12490	12401	18127	10815	10918	11536	10855	9806	9048	15874	16624	14661	9469	7610	11837	0.999038	1	0.970738	0.999982	0.0923177	0.522199	0.0596971	0.425775	0.000213752	0.00292682	4.26e-05	0.000646905	-0.000223886	0.158139	0.666981	Steady	Steady	Up
NM_013721	27176	ENSMUST00000102898	Rpl7a	15815	15402	21529	15605	15739	21169	14839	14321	15148	14244	13740	12962	19279	22684	18037	12706	11609	14649	0.997241	1	0.966885	0.999982	0.180358	0.664903	0.120025	0.567635	0.000213781	0.00292682	1.49e-05	0.000277736	-0.000586511	0.108618	0.583138	Steady	Steady	Steady
NM_001163616	69069	ENSMUST00000039191	1810011H11Rik	5	5	4	2	2	4	3	6	15	7	2	2	18	13	26	5	3	4	0.275203	1	0.471504	0.999982	0.141948	0.611269	0.293834	NA	0.000214022	0.00292692	0.00429405	0.0246437	0.777632	1.09376	2.17221	Up	Up	Up
NM_011436	20660	ENSMUST00000060989	Sorl1	1153	1010	609	1349	1474	712	1290	1056	817	1284	1660	1341	408	374	374	903	1535	478	0.282286	1	0.226433	0.999982	0.00991368	0.194959	0.00458603	0.115692	0.000214342	0.00292809	6.15e-05	0.000878508	-0.351638	-0.442996	-1.37967	Steady	Steady	Down
NM_145146	280662	ENSMUST00000113179	Afm	573	596	610	594	585	552	676	701	793	628	730	886	707	599	722	1026	889	1317	0.809684	1	0.737586	0.999982	0.705845	0.946896	0.702888	0.947913	0.000216869	0.00295789	0.000362307	0.0036471	0.0340764	-0.0537804	-0.711341	Steady	Steady	Down
NM_011780	23792	ENSMUST00000087374	Adam23	67	72	90	81	60	123	46	59	85	299	69	72	161	131	58	28	24	46	0.542308	1	0.546056	0.999982	0.0311137	0.32265	NA	NA	0.000216995	0.00295789	5.86e-05	0.000842754	-0.208989	-1.21454	1.79737	Steady	Down	Up
NM_010318	14707	ENSMUST00000090031	Gng5	1470	1352	1840	1335	1314	1600	1415	1458	1409	1434	1558	1351	2546	2962	2447	1488	1409	1998	0.37926	1	0.390192	0.999982	0.77748	0.96145	0.786013	0.966019	0.000217361	0.00295966	4.34e-05	0.000656987	0.126759	-0.0254814	0.661418	Steady	Steady	Up
NM_009451	22153	ENSMUST00000071135	Tubb4a	595	524	565	478	503	512	480	388	414	367	583	369	919	1019	943	594	677	593	0.251726	1	0.173855	0.999982	0.815878	0.968631	0.805449	0.969657	0.000218291	0.00296837	4.55e-06	0.000104415	0.169589	-0.0467175	0.586621	Steady	Steady	Up
NM_001001983	224020	ENSMUST00000036161	Pi4ka	2199	2225	1883	2239	2322	1847	2146	2196	2153	2221	2277	2452	1430	1431	1551	2043	2254	1935	0.860607	1	0.870257	0.999982	0.221333	0.711825	0.20489	0.684478	0.000218475	0.00296837	6.79e-05	0.000952494	-0.0262176	-0.102759	-0.539976	Steady	Steady	Steady
NM_019717	56298	ENSMUST00000068282	Atl2	48	43	21	34	39	25	41	37	44	46	40	43	9	7	5	36	47	15	0.659613	1	0.672763	0.999982	0.749413	0.955507	0.804024	0.969178	0.000220528	0.00299302	0.00112013	0.00891127	0.194199	-0.0855383	-2.24553	Steady	Steady	Down
NM_019393	50911	ENSMUST00000029269	Exosc9	1204	1155	1537	1146	1222	1373	1173	1106	1053	1290	1109	1034	1401	1293	1383	936	901	899	0.712551	1	0.696594	0.999982	0.657742	0.934376	0.667749	0.93842	0.000222207	0.00301238	2.04e-06	5.44e-05	0.0514652	-0.0480569	0.534533	Steady	Steady	Steady
NM_023913	78943	ENSMUST00000001059	Ern1	371	346	164	278	332	219	350	295	260	392	433	381	109	50	94	301	512	124	0.789224	1	0.772507	0.999982	0.0063155	0.154663	0.00660351	0.141868	0.000222436	0.00301238	3.9e-05	0.000602701	0.0918024	-0.419208	-1.93257	Steady	Steady	Down
NM_029600	76408	ENSMUST00000021231	Abcc3	700	558	283	747	598	337	585	638	622	533	648	704	455	256	237	714	845	503	0.74768	1	0.711189	0.999982	0.779942	0.962126	0.784001	0.965614	0.000223315	0.00301718	0.000106278	0.00136566	-0.125917	-0.0360557	-1.16135	Steady	Steady	Down
NM_178772	320024	ENSMUST00000046515	Nceh1	1082	1301	1229	1242	1394	1215	1149	1266	1274	1543	1155	1470	1181	704	1047	1561	1735	1606	0.461825	1	0.473238	0.999982	0.13929	0.603975	0.130096	0.585561	0.000223337	0.00301718	0.000256195	0.00275473	-0.0972423	-0.180993	-0.781837	Steady	Steady	Down
NM_001161665	269152	ENSMUST00000161017	Kif26b	2086	2060	1081	1834	2014	1372	1435	1309	1320	1671	1491	1566	347	504	516	1191	1491	555	0.987042	1	0.991769	0.999982	0.0127318	0.219384	0.0159366	0.226411	0.000223513	0.00301718	7.82e-05	0.00106218	0.00450925	-0.223449	-1.28965	Steady	Steady	Down
NM_018816	55938	ENSMUST00000025249	Apom	454	422	354	328	342	303	666	539	617	431	589	725	437	137	423	834	740	1173	0.0779914	1	0.0362984	0.999982	0.760833	0.958517	0.738349	0.956087	0.000224797	0.00303125	6.26e-05	0.000888674	0.336117	0.0565691	-1.49986	Steady	Steady	Down
NM_016844	54127	ENSMUST00000087342	Rps28	5871	5410	8382	5640	5827	8529	5079	4999	4832	4888	4391	4272	7550	9152	7356	4405	3741	5992	0.877071	1	0.911364	0.999982	0.131142	0.593041	0.0970484	0.522036	0.000226238	0.0030474	5.22e-05	0.00076694	-0.0316041	0.132886	0.728257	Steady	Steady	Up
NM_001080808	75665	ENSMUST00000055408	Bicdl1	322	373	181	379	392	220	353	400	419	292	423	339	234	221	302	407	594	399	0.606962	1	0.562092	0.999982	0.378565	0.830232	0.366127	0.823748	0.000228348	0.00306937	0.000136577	0.00166913	-0.177047	0.147737	-0.929875	Steady	Steady	Down
NM_008990	19294	ENSMUST00000075447	Nectin2	680	614	845	636	697	773	698	681	680	542	641	552	917	1111	912	631	585	660	0.922437	1	0.887767	0.999982	0.0280154	0.309708	0.0368046	0.339806	0.000228359	0.00306937	1.2e-05	0.000234536	0.0153705	0.24174	0.60758	Steady	Steady	Up
NM_028882	108151	ENSMUST00000030868	Sema3d	795	749	585	822	740	702	736	607	588	697	818	749	450	506	636	1015	1062	690	0.610262	1	0.578595	0.999982	0.0600859	0.446943	0.066145	0.441457	0.000229452	0.00307679	0.00023442	0.00254802	-0.0901125	-0.234798	-0.841293	Steady	Steady	Down
NM_177618	216881	ENSMUST00000021168	Wscd1	693	778	636	643	646	635	800	706	806	678	635	585	570	495	649	792	923	892	0.393555	1	0.314296	0.999982	0.0104542	0.201032	0.0149806	0.219317	0.000229575	0.00307679	0.00024322	0.00263412	0.128959	0.279227	-0.64611	Steady	Steady	Down
NM_175455	218440	ENSMUST00000061594	Ankrd34b	8	14	25	16	5	16	12	5	16	20	18	17	9	4	8	22	23	30	0.5898	1	0.635921	0.999982	0.102438	0.53885	0.23454	NA	0.000229894	0.00307679	0.00489163	0.0270506	0.327797	-0.736666	-1.85717	Steady	Down	Down
NM_001033540	330503	ENSMUST00000085668	Gm5113	69	72	57	105	45	78	96	99	83	97	95	136	24	20	43	92	127	59	0.587246	1	0.5788	0.999982	0.314692	0.789528	0.329307	0.803504	0.000229882	0.00307679	0.000195314	0.00221325	-0.206401	-0.243163	-1.71712	Steady	Steady	Down
NM_001024952	381305	ENSMUST00000161609	Rc3h1	1442	1322	1258	1325	1412	1408	1388	1288	1181	1588	1470	1721	932	869	811	1292	1540	1141	0.707967	1	0.694728	0.999982	0.00210945	0.0810586	0.00230103	0.0777609	0.00023157	0.00309593	0.000152082	0.00182693	-0.0459485	-0.314198	-0.646621	Steady	Steady	Down
NM_009712	11881	ENSMUST00000091403	Arsb	885	943	830	972	1045	713	1153	1094	1219	1088	1276	1147	769	547	649	1281	1411	833	0.80831	1	0.822923	0.999982	0.806274	0.966343	0.818857	0.970066	0.000232112	0.00309917	0.000213177	0.00237305	-0.0436661	-0.0240407	-0.885384	Steady	Steady	Down
NM_027491	52187	ENSMUST00000098190	Rragd	939	1075	1232	1035	932	1208	1108	1063	970	1239	843	1160	685	672	793	1039	1129	976	0.860387	1	0.834064	0.999982	0.729783	0.950734	0.720306	0.952915	0.000232533	0.00309917	0.000159655	0.00190458	0.0260496	-0.0504264	-0.590096	Steady	Steady	Down
NM_177630	223732	ENSMUST00000069476	Ldoc1l	586	664	682	676	588	636	724	676	686	613	675	646	391	422	442	659	611	611	0.900024	1	0.850801	0.999982	0.300392	0.77704	0.332194	0.805335	0.000232754	0.00309917	5.85e-05	0.000842486	0.0183213	0.103891	-0.625023	Steady	Steady	Down
NM_178726	242083	ENSMUST00000029355	Ppm1l	197	218	149	297	250	130	235	184	176	255	188	246	93	67	69	177	236	125	0.439547	1	0.398189	0.999982	0.29216	0.770782	0.267649	0.756027	0.000232803	0.00309917	0.000101221	0.00131478	-0.268478	-0.216578	-1.27319	Steady	Steady	Down
NM_010807	17357	ENSMUST00000062356	Marcksl1	7968	7552	9912	7541	7925	8736	7424	7294	7184	7020	6774	5848	8164	9948	8558	6094	5183	6365	0.617839	1	0.593034	0.999982	0.107801	0.548579	0.0757703	0.470998	0.000235104	0.00312648	1.42e-05	0.000267162	0.0643709	0.152051	0.555874	Steady	Steady	Steady
NM_009238	20677	ENSMUST00000067230	Sox4	1924	2073	1551	2143	2063	1494	2542	2439	2368	1920	2768	2304	928	792	1323	2591	3535	1265	0.826772	1	0.829096	0.999982	0.615177	0.91971	0.583236	0.911954	0.000235621	0.00313004	6.23e-05	0.000885819	-0.0420842	0.0665166	-1.32639	Steady	Steady	Down
NM_001113549	108075	ENSMUST00000121175	Ltbp4	35	24	14	46	56	14	48	60	60	41	55	38	10	10	19	51	64	28	0.260165	1	0.268784	0.999982	0.254271	0.749468	0.330478	0.804133	0.000237286	0.00314882	0.00069885	0.00615614	-0.668037	0.320317	-1.90959	Down	Steady	Down
NM_181588	69574	ENSMUST00000070918	Cmbl	363	443	319	422	367	308	352	616	607	429	461	663	351	195	360	578	497	706	0.880069	1	0.847906	0.999982	0.948834	0.988445	0.942153	0.989877	0.000239968	0.00318104	0.000215221	0.00239097	0.0333949	0.0155757	-1.01396	Steady	Steady	Down
NM_010233	14268	ENSMUST00000055226	Fn1	124	174	77	167	198	52	256	198	210	164	255	213	5	29	50	247	359	58	0.763409	1	0.741066	0.999982	0.762537	0.958777	0.743468	0.95645	0.000240592	0.00318593	0.00808283	0.038996	-0.15494	0.0655644	-3.02936	Steady	Steady	Down
NM_175459	226075	ENSMUST00000162022	Glis3	5	9	4	1	3	2	10	6	5	11	7	10	1	0	1	11	11	3	0.0416326	1	0.186981	0.999982	0.415909	0.850766	0.591528	NA	0.000242833	0.00321222	0.02227	NA	1.52766	-0.413718	-3.45783	Up	Steady	Down
NM_029784	76886	ENSMUST00000034749	Fam81a	345	366	420	413	411	349	442	455	463	525	497	527	373	291	391	540	565	577	0.731986	1	0.746188	0.999982	0.0741296	0.481175	0.0987094	0.52501	0.000243613	0.00321726	0.000151824	0.00182693	-0.0605133	-0.192782	-0.713485	Steady	Steady	Down
NM_007409	11522	ENSMUST00000004232	Adh1	1633	1161	843	2155	1690	1004	1582	2019	1805	1297	2053	1408	12768	4805	3548	1914	2678	2220	0.200473	1	0.148821	0.999982	0.311588	0.787404	0.251107	0.740616	0.000243728	0.00321726	0.00796914	0.0385775	-0.417926	0.179231	1.596	Steady	Steady	Up
NM_001254761	66889	ENSMUST00000113027	Rnf128	90	103	55	78	119	30	98	118	65	110	179	90	18	5	17	80	197	23	0.805765	1	0.786536	0.999982	0.193285	0.679754	0.157867	0.623509	0.000244345	0.00322202	6.88e-05	0.000961396	0.125352	-0.435399	-2.94229	Steady	Steady	Down
NM_008240	15223	ENSMUST00000036215	Foxj1	86	99	115	85	61	117	88	96	63	69	107	58	319	229	215	106	97	147	0.563592	1	0.538625	0.999982	0.813974	0.968251	0.813641	0.9698	0.000245864	0.00323863	3.22e-05	0.00052431	0.185294	0.0732567	1.08591	Steady	Steady	Up
NM_028326	72701	ENSMUST00000064814	Zfp618	481	571	256	617	621	432	538	400	327	584	546	641	109	205	164	352	557	255	0.270228	1	0.211517	0.999982	0.00682899	0.16022	0.00430594	0.11175	0.000247466	0.00325294	8.24e-05	0.00110831	-0.349423	-0.490349	-1.32868	Steady	Steady	Down
NM_008270	15417	ENSMUST00000000010	Hoxb9	2394	2101	2457	2280	2618	2151	2248	2414	2266	2213	2272	1968	3185	3181	2623	1864	2167	1797	0.836259	1	0.877372	0.999982	0.293511	0.771132	0.274068	0.761399	0.000250687	0.00329178	1.24e-05	0.000240785	-0.0263813	0.097517	0.584146	Steady	Steady	Steady
NM_027212	69790	ENSMUST00000037115	Med30	348	356	405	338	362	384	301	304	359	334	331	295	579	505	455	305	287	317	0.868704	1	0.822308	0.999982	0.996551	0.998132	0.993556	0.997188	0.000252658	0.00331418	1e-05	0.000204515	0.0274945	0.000629337	0.719738	Steady	Steady	Up
NM_026856	52397	ENSMUST00000112698	Zfp644	1035	1116	916	1043	1008	929	1018	1104	925	1051	1078	1173	497	578	516	876	1078	682	0.787145	1	0.740309	0.999982	0.242809	0.738257	0.25567	0.744266	0.000253199	0.0033178	0.000200453	0.0022608	0.0388633	-0.120704	-0.771233	Steady	Steady	Down
NM_031397	83675	ENSMUST00000143791	Bicc1	2223	2441	1168	2807	2643	1229	2772	2642	2253	2710	3317	3055	1147	912	1507	2628	4058	1546	0.594422	1	0.682033	0.999982	0.0317778	0.326266	0.0212724	0.259024	0.00025353	0.00331868	8.01e-05	0.00108129	-0.196012	-0.249335	-1.25253	Steady	Steady	Down
NM_001081074	69865	ENSMUST00000075838	A1cf	84	87	30	69	59	25	143	142	113	135	173	261	16	22	60	108	170	93	0.463752	1	0.43789	0.999982	0.0591865	0.443579	0.0392348	0.351886	0.000254276	0.00332496	0.000115805	0.0014587	0.394611	-0.520151	-1.96356	Steady	Steady	Down
NM_001194940	50768	ENSMUST00000163663	Dlc1	73	101	51	108	107	34	111	67	59	91	125	116	15	16	22	87	168	25	0.762065	1	0.752041	0.999982	0.0996044	0.534824	0.0933317	0.51257	0.000254827	0.00332869	0.000110469	0.00140836	-0.149762	-0.491175	-2.44126	Steady	Steady	Down
NM_011327	20280	ENSMUST00000030340	Scp2	3362	3497	3113	3288	3250	2848	3685	4149	4483	3652	4045	5051	3841	3143	3612	4896	4719	5192	0.511492	1	0.421715	0.999982	0.68484	0.942133	0.651235	0.937781	0.000255463	0.00333353	0.000203911	0.00228475	0.0835552	-0.0548672	-0.522868	Steady	Steady	Steady
NM_176833	68606	ENSMUST00000027373	Ppm1f	1204	1384	1245	1332	1368	1210	1560	1452	1437	1370	1559	1556	961	960	1117	1536	1618	1313	0.799435	1	0.814216	0.999982	0.856312	0.975007	0.864578	0.97781	0.000256284	0.00333729	0.000164016	0.00194307	-0.0329742	-0.0168598	-0.598414	Steady	Steady	Down
NM_008007	14174	ENSMUST00000105898	Fgf3	5	14	8	2	7	8	16	13	12	17	15	6	8	11	11	28	40	27	0.315032	1	0.464153	0.999982	0.824889	0.969014	0.870473	NA	0.000257156	0.00334516	0.00290804	0.0183594	0.657931	0.103567	-1.69299	Up	Steady	Down
NM_008992	19300	ENSMUST00000021666	Abcd4	551	575	633	602	626	582	633	970	1056	572	775	998	709	764	728	1096	925	1246	0.737575	1	0.751457	0.999982	0.452735	0.863881	0.379133	0.828206	0.000257658	0.00334822	0.00028236	0.00298256	-0.0474625	0.176113	-0.609484	Steady	Steady	Down
NM_001097621	668303	ENSMUST00000128402	Kif26a	774	853	691	744	678	706	1018	723	885	757	799	756	357	264	395	675	571	505	0.423126	1	0.351337	0.999982	0.175569	0.659278	0.174449	0.642601	0.000258604	0.00335702	0.000224832	0.00247294	0.121301	0.177946	-0.82692	Steady	Steady	Down
NM_178900	101540	ENSMUST00000086104	Prkd2	27	20	15	26	45	1	32	27	29	32	50	19	8	4	4	23	28	15	0.801066	1	0.806808	0.999982	0.609719	0.917099	0.651946	0.937781	0.00025895	0.00335804	0.00504071	0.0276076	-0.222132	-0.203518	-2.06026	Steady	Steady	Down
NM_001110275	16443	ENSMUST00000056482	Itsn1	440	453	580	483	478	474	442	458	486	519	380	423	717	816	658	409	345	514	0.858471	1	0.80709	0.999982	0.660548	0.935683	0.659117	0.937781	0.000260087	0.00336751	4.54e-05	0.000682696	0.0293518	0.0631717	0.749877	Steady	Steady	Up
NM_001081162	269356	ENSMUST00000099362	Slc4a11	346	333	206	331	432	260	496	364	375	378	449	448	935	286	502	1320	1412	1581	0.475555	1	0.424618	0.999982	0.746875	0.955136	0.749363	0.957465	0.000260218	0.00336751	7.87e-05	0.00106476	-0.208311	-0.051484	-1.36072	Steady	Steady	Down
NM_133733	71566	ENSMUST00000034522	Clmp	1135	1029	741	895	928	760	824	785	846	923	801	890	240	339	373	546	682	477	0.395149	1	0.351121	0.999982	0.331172	0.802161	0.363435	0.82229	0.00026391	0.00341176	0.000185296	0.00212993	0.169337	-0.095723	-0.884227	Steady	Steady	Down
NM_007382	11364	ENSMUST00000072697	Acadm	4112	4692	3562	4139	4201	3530	3902	4687	4826	4619	4250	5586	3614	2750	3304	4777	4742	4393	0.713837	1	0.66648	0.999982	0.383469	0.83217	0.329138	0.803504	0.000264192	0.00341189	0.000261663	0.00279847	0.0569641	-0.112704	-0.56583	Steady	Steady	Steady
NM_145128	107895	ENSMUST00000038361	Mgat5	241	291	163	345	350	165	427	297	225	378	351	510	18	9	62	218	275	69	0.388113	1	0.337754	0.999982	0.113287	0.558517	0.0767608	0.470998	0.000268051	0.00345763	3.3e-05	0.000534011	-0.309493	-0.389589	-2.70381	Steady	Steady	Down
NM_016854	53412	ENSMUST00000087321	Ppp1r3c	446	158	151	183	185	226	162	393	97	284	671	204	93	92	57	206	429	130	0.413853	1	0.370621	0.999982	0.129327	0.591054	0.278428	0.764123	0.000268285	0.00345763	6.9e-05	0.000961396	0.351682	-0.831724	-1.70299	Steady	Down	Down
NM_182929	242662	ENSMUST00000171363	Rims3	7	8	9	15	14	12	2	6	9	3	0	3	15	9	8	1	3	0	0.102835	1	0.243257	0.999982	0.0640244	0.4572	0.263444	NA	0.000270885	0.00348754	0.0182289	NA	-0.769798	1.44163	2.8486	Down	Up	Up
NM_025707	66689	ENSMUST00000021331	Klhl28	87	99	78	109	97	101	79	115	123	151	156	188	34	31	35	100	151	54	0.413787	1	0.372937	0.999982	0.00630692	0.154663	0.00502802	0.122988	0.000272905	0.00350994	0.000192353	0.0021984	-0.219847	-0.647353	-1.64985	Steady	Down	Down
NM_139144	108155	ENSMUST00000044475	Ogt	5	7	3	12	14	5	12	6	5	7	16	18	0	0	0	4	8	1	0.0993654	1	0.23305	0.999982	0.128031	0.588782	0.261906	NA	0.000273335	0.00351186	0.103597	NA	-1.03282	-0.829351	-5.18029	Down	Down	Down
NM_028902	74377	ENSMUST00000002145	Hsf2bp	23	25	22	32	45	29	19	22	20	34	20	25	20	12	19	47	42	51	0.107731	1	0.162159	0.999982	0.288612	0.767217	0.422889	0.850449	0.000274584	0.00352429	0.00146586	0.0110082	-0.600358	-0.375778	-1.48991	Down	Steady	Down
NM_145562	231440	ENSMUST00000040576	Parm1	303	202	95	275	238	77	232	247	217	256	253	255	78	56	61	209	496	89	0.965074	1	0.958813	0.999982	0.369628	0.823795	0.367841	0.824966	0.000276436	0.00354123	4.64e-05	0.00069359	0.0237288	-0.139292	-2.06961	Steady	Steady	Down
NM_025823	66881	ENSMUST00000032065	Pcyox1	3270	3221	2359	3185	3482	2447	3322	3586	3512	3153	3586	3534	2558	2252	2640	3789	3926	3087	0.822493	1	0.815369	0.999982	0.865158	0.976022	0.850942	0.974684	0.000276469	0.00354123	0.000255536	0.00275046	-0.043967	0.0154063	-0.577996	Steady	Steady	Steady
NM_134156	109711	ENSMUST00000021554	Actn1	3200	3329	3101	3808	3267	2218	4603	4477	4576	3467	3881	4022	4903	5240	5155	3806	3462	3204	0.827343	1	0.779443	0.999982	0.00363291	0.115103	0.00154668	0.062432	0.000280016	0.003583	3.31e-06	7.97e-05	0.0438713	0.259041	0.505219	Steady	Steady	Steady
NM_011296	20084	ENSMUST00000008812	Rps18	14878	13914	18454	14324	14397	18223	12057	12420	12515	12358	11205	10570	15182	17683	14330	10051	9046	11726	0.98399	1	0.947062	0.999982	0.211752	0.701381	0.156253	0.622044	0.000281662	0.00359889	2.49e-05	0.000423287	0.00293973	0.111014	0.575038	Steady	Steady	Steady
NM_026085	67307	ENSMUST00000020262	Pbld2	332	391	255	409	461	275	452	562	449	391	419	590	395	463	474	678	597	841	0.396168	1	0.350284	0.999982	0.747285	0.955136	0.730797	0.955291	0.000281832	0.00359889	0.000290948	0.00305712	-0.22941	0.0589145	-0.707553	Steady	Steady	Down
NM_024212	67891	ENSMUST00000034966	Rpl4	35045	32062	47171	30799	34357	44218	26670	27647	27880	29968	25479	24779	36382	37174	32984	24193	21527	26473	0.753411	1	0.727783	0.999982	0.756855	0.956901	0.722066	0.953816	0.000282962	0.00360836	7.61e-06	0.000161127	0.0562288	0.0300326	0.521791	Steady	Steady	Steady
NM_181407	109264	ENSMUST00000032856	Me3	521	570	412	574	571	472	599	557	666	617	604	653	595	717	688	967	929	987	0.587722	1	0.547268	0.999982	0.677678	0.941378	0.699206	0.947062	0.000283377	0.00360836	0.000131303	0.00161455	-0.107056	-0.0460382	-0.568626	Steady	Steady	Steady
NM_001033550	433926	ENSMUST00000112707	Lrrc8b	292	295	149	318	318	207	268	190	192	300	322	303	75	50	62	195	400	88	0.558551	1	0.507385	0.999982	0.00541775	0.14258	0.00372819	0.101827	0.000283438	0.00360836	6.76e-05	0.00095049	-0.194092	-0.514201	-1.91231	Steady	Steady	Down
NM_175546	268752	ENSMUST00000014691	Wdfy2	85	97	55	146	87	79	101	89	85	142	123	125	29	20	13	65	73	48	0.293902	1	0.257974	0.999982	0.0147449	0.233465	0.0222564	0.264523	0.000284903	0.00362333	0.000473058	0.00451552	-0.398118	-0.508528	-1.61957	Steady	Steady	Down
NM_177583	208117	ENSMUST00000034934	Aph1b	440	399	367	366	414	312	376	414	425	416	447	430	302	298	342	503	562	443	0.473272	1	0.396264	0.999982	0.429557	0.857881	0.456507	0.869156	0.000285776	0.00363075	9.98e-05	0.00130364	0.139514	-0.0948695	-0.720818	Steady	Steady	Down
NM_029103	74840	ENSMUST00000159283	Manf	1565	1338	2240	1563	1380	1667	1722	1532	1540	1570	1504	1377	2314	2311	2112	1270	1195	1731	0.422635	1	0.414671	0.999982	0.282772	0.764823	0.288779	0.772939	0.000291092	0.00369454	6.18e-05	0.00087939	0.146837	0.101902	0.644297	Steady	Steady	Up
NM_001252578	72043	ENSMUST00000088086	Sulf2	8	12	10	18	11	22	17	16	5	25	10	9	0	0	1	8	10	2	0.11473	1	0.22775	0.999982	0.719535	0.949601	0.760826	NA	0.000291794	0.00369971	0.0409217	NA	-0.760897	-0.213008	-3.92852	Down	Steady	Down
NM_009142	20312	ENSMUST00000034230	Cx3cl1	640	567	401	518	581	482	652	616	691	905	753	553	2240	1373	1392	750	1039	868	0.908463	1	0.898972	0.999982	0.290819	0.768591	0.263912	0.752621	0.000292411	0.00370331	5.44e-05	0.000794257	0.0252081	-0.179772	0.874041	Steady	Steady	Up
NM_027221	69815	ENSMUST00000054829	Krtcap3	211	157	192	235	208	199	223	222	215	177	170	188	351	369	290	176	177	202	0.369441	1	0.320261	0.999982	0.0732711	0.479054	0.0734635	0.462483	0.00029287	0.00370331	9.39e-06	0.000193133	-0.203311	0.297678	0.823645	Steady	Steady	Up
NM_011658	22160	ENSMUST00000049089	Twist1	114	113	145	125	86	120	115	105	151	92	74	122	181	210	177	85	58	109	0.555791	1	0.507815	0.999982	0.178439	0.663097	0.169009	0.63748	0.000292965	0.00370331	4.44e-05	0.000668563	0.160511	0.359219	1.13266	Steady	Steady	Up
NM_133800	97961	ENSMUST00000138880	Nol12	507	462	566	544	525	513	437	456	410	425	366	370	754	694	681	415	395	509	0.739697	1	0.757702	0.999982	0.204132	0.694456	0.220988	0.705624	0.000293605	0.00370766	2.68e-05	0.000453175	-0.0505597	0.16158	0.651223	Steady	Steady	Up
NM_031999	83924	ENSMUST00000021738	Gpr137b	466	568	539	533	552	484	635	690	760	615	629	890	561	552	600	796	778	920	0.991309	1	0.974045	0.999982	0.80845	0.966637	0.802099	0.969178	0.000294711	0.00371787	0.00019487	0.00221031	-0.00176499	-0.038774	-0.582111	Steady	Steady	Steady
NM_025963	67097	ENSMUST00000114882	Rps10	11465	10708	15388	11020	11054	15463	9406	9383	9197	9109	8669	7933	13351	15315	12813	8466	7149	10489	0.973747	1	0.992146	0.999982	0.172967	0.658178	0.123086	0.571081	0.00029624	0.0037334	5.3e-05	0.000777801	-0.00587433	0.11728	0.629028	Steady	Steady	Up
NM_025370	66129	ENSMUST00000021938	Aaed1	262	281	268	313	281	241	281	341	274	273	329	326	128	125	168	306	372	202	0.81245	1	0.81067	0.999982	0.734463	0.951859	0.728583	0.955291	0.000296973	0.00373887	0.000131552	0.00161597	-0.0479083	-0.0553096	-1.1072	Steady	Steady	Down
NM_028176	72269	ENSMUST00000030535	Cda	273	265	180	273	222	195	441	363	420	273	422	433	333	217	432	637	521	759	0.832639	1	0.801233	0.999982	0.559679	0.903404	0.532929	0.895481	0.000297488	0.0037416	0.000292021	0.00306303	0.0562203	0.112034	-1.00483	Steady	Steady	Down
NM_011505	20913	ENSMUST00000143203	Stxbp4	570	539	486	506	521	408	634	638	612	651	739	884	352	370	344	571	753	479	0.409151	1	0.327369	0.999982	0.0334053	0.33558	0.0339413	0.326145	0.000299501	0.00376314	0.000183	0.00211367	0.148463	-0.276506	-0.800604	Steady	Steady	Down
NM_030704	80888	ENSMUST00000036991	Hspb8	161	124	128	153	111	139	192	134	132	157	156	119	514	348	321	188	196	218	0.903769	1	0.878463	0.999982	0.738531	0.952095	0.726101	0.954189	0.000301448	0.0037838	3.49e-05	0.000558583	0.0318317	0.0788848	0.935633	Steady	Steady	Up
NM_010590	16475	ENSMUST00000054487	Ajuba	2054	1844	2076	2336	2280	2078	2583	2148	2401	1922	2206	2017	3260	3093	2888	2171	2051	2172	0.147512	1	0.131433	0.999982	0.0396502	0.365488	0.0342282	0.326822	0.000302641	0.00379498	3.12e-06	7.6e-05	-0.170411	0.209331	0.491062	Steady	Steady	Steady
NM_176953	319583	ENSMUST00000095476	Lig4	148	177	92	166	176	129	181	221	145	189	188	215	130	138	98	251	298	190	0.587525	1	0.54165	0.999982	0.577035	0.906496	0.554103	0.902721	0.000306945	0.00384126	9.8e-05	0.00128773	-0.174017	-0.118255	-1.05492	Steady	Steady	Down
NM_001081397	244281	ENSMUST00000042103	Myo16	31	27	37	31	29	25	43	24	33	35	22	35	5	9	11	36	40	19	0.663397	1	0.692499	0.999982	0.748772	0.955507	0.785258	0.966019	0.00031345	0.00391738	0.00226952	0.0152604	0.151644	0.114194	-1.95473	Steady	Steady	Down
NM_134247	171282	ENSMUST00000021652	Acot4	338	399	198	342	300	176	312	398	457	304	323	571	195	147	238	379	315	366	0.582973	1	0.532909	0.999982	0.866917	0.977059	0.850221	0.974684	0.000314039	0.00391738	0.000171277	0.00200532	0.192504	-0.043089	-0.910464	Steady	Steady	Down
NM_007679	12609	-	Cebpd	180	184	564	165	184	671	143	200	149	288	124	160	413	484	336	242	203	229	0.807705	1	0.871187	0.999982	0.493742	0.883039	0.432573	0.855114	0.000314213	0.00391738	1.86e-05	0.000331814	-0.147825	-0.220933	0.830949	Steady	Steady	Up
NM_054055	114644	ENSMUST00000029208	Slc13a3	530	568	291	494	418	199	1592	1138	1681	818	1849	1757	737	329	1143	1811	1830	1816	0.405328	1	0.33876	0.999982	0.969297	0.99508	0.981063	0.997188	0.000314279	0.00391738	0.000102319	0.00132617	0.320399	-0.0108189	-1.34699	Steady	Steady	Down
NM_001083587	319939	ENSMUST00000020695	Tns3	4546	4793	3263	4690	4752	3369	5604	5120	4945	5571	5975	5817	3265	3965	4279	5652	6458	4942	0.904365	1	0.902845	0.999982	0.0795639	0.496116	0.055783	0.411463	0.000315436	0.0039279	0.000322899	0.0033201	-0.0251119	-0.153276	-0.610147	Steady	Steady	Down
NM_134122	106582	ENSMUST00000074259	Nrm	483	455	568	482	443	586	458	482	470	468	416	457	476	538	567	329	292	340	0.952276	1	0.981636	0.999982	0.556292	0.903	0.57765	0.910163	0.000316419	0.00393622	1.32e-05	0.000252383	-0.0102972	0.0673783	0.677099	Steady	Steady	Up
NM_177646	227333	ENSMUST00000027517	Dgkd	1974	2193	1703	1914	2017	1842	1986	1922	1936	2028	1920	2089	1154	1277	1409	1908	1883	1687	0.873828	1	0.846249	0.999982	0.526527	0.895359	0.524355	0.893077	0.000317685	0.00394638	0.000167151	0.00197375	0.0226427	-0.0520004	-0.554599	Steady	Steady	Steady
NM_021435	58246	ENSMUST00000019143	Slc35b4	2043	2148	1629	2039	2104	1658	2154	2092	2104	2113	2447	2270	1829	2144	2450	2995	3004	3129	0.987213	1	0.971327	0.999982	0.216821	0.705484	0.207044	0.687936	0.000318167	0.00394638	0.000371785	0.00372064	0.00269872	-0.110361	-0.5487	Steady	Steady	Steady
NM_008860	18762	ENSMUST00000030922	Prkcz	63	59	29	43	43	40	65	63	88	55	57	87	34	21	20	85	72	52	0.510119	1	0.512143	0.999982	0.699245	0.945151	0.711832	0.951451	0.00031818	0.00394638	0.000457617	0.00439965	0.264165	0.112355	-1.51466	Steady	Steady	Down
NM_199477	393082	ENSMUST00000088142	Mettl7a2	22	53	19	35	38	34	18	31	47	22	25	28	10	3	12	31	24	53	0.703934	1	0.709823	0.999982	0.392537	0.839768	0.456022	0.868986	0.00031884	0.00395065	0.00159829	0.0118108	-0.182059	0.348964	-2.13196	Steady	Steady	Down
NM_198425	386655	ENSMUST00000059596	Eid2	326	262	319	336	312	302	273	245	273	259	250	257	490	536	395	260	224	305	0.69667	1	0.686714	0.999982	0.783921	0.963612	0.781221	0.96519	0.000321392	0.00397082	2.97e-05	0.000492925	-0.0731782	0.0409779	0.809476	Steady	Steady	Up
NM_010213	14201	ENSMUST00000038684	Fhl3	274	282	355	249	323	349	314	251	287	219	232	239	473	633	465	247	217	352	0.917967	1	0.940651	0.999982	0.0650972	0.459075	0.0610589	0.429677	0.000321418	0.00397082	5.78e-05	0.000834341	-0.0214053	0.298597	0.905962	Steady	Steady	Up
NM_172049	211986	ENSMUST00000057151	Tmem18	1011	910	844	911	932	799	943	962	961	880	863	1015	551	621	612	878	869	816	0.673469	1	0.615234	0.999982	0.611856	0.917856	0.62452	0.927522	0.00032224	0.00397704	9.81e-05	0.00128877	0.0621761	0.05031	-0.564162	Steady	Steady	Steady
NM_009013	19362	ENSMUST00000112221	Rad51ap1	481	410	565	502	487	631	397	436	392	402	344	398	335	414	346	196	199	224	0.375912	1	0.39609	0.999982	0.471593	0.875239	0.484098	0.880027	0.000323621	0.00399016	9.57e-06	0.000196227	-0.160076	0.0938581	0.782054	Steady	Steady	Up
NM_026685	68344	ENSMUST00000050389	Tmem174	2313	2765	2242	2524	2519	1851	2757	3322	4120	2719	2862	4270	2515	1637	3135	4228	3621	5805	0.632624	1	0.584381	0.999982	0.8222	0.968776	0.864541	0.97781	0.000324898	0.00399709	0.000311163	0.00323269	0.0819682	0.0446034	-0.945166	Steady	Steady	Down
NM_019653	78889	ENSMUST00000017821	Wsb1	1471	1506	1392	1664	1680	1449	1588	1612	1456	1756	1523	1742	718	972	973	1438	1814	1174	0.283177	1	0.240305	0.999982	0.238632	0.73376	0.23836	0.727983	0.000324962	0.00399709	0.000286363	0.00301953	-0.137906	-0.113722	-0.77662	Steady	Steady	Down
NM_145420	216080	ENSMUST00000020085	Ube2d1	659	569	644	601	670	572	666	756	687	706	573	643	1004	1091	950	634	613	737	0.910264	1	0.864793	0.999982	0.273702	0.757797	0.283186	0.768491	0.000325141	0.00399709	2.05e-05	0.000360041	0.0169349	0.129187	0.578042	Steady	Steady	Steady
NM_001163455	271981	ENSMUST00000169172	Tbck	751	644	580	634	648	568	657	693	742	771	723	836	556	572	620	803	807	910	0.586008	1	0.522458	0.999982	0.129676	0.591137	0.149	0.614788	0.000326591	0.00401098	0.000184648	0.00212656	0.0917363	-0.160587	-0.568239	Steady	Steady	Steady
NM_010060	13411	ENSMUST00000084806	Dnah11	419	284	404	311	379	394	233	299	324	232	323	220	399	431	386	159	250	237	0.904484	1	0.878502	0.999982	0.513786	0.891441	0.480185	0.8794	0.000327242	0.00401504	2.76e-05	0.000462682	0.0251596	0.138079	0.871624	Steady	Steady	Up
NM_008944	19166	ENSMUST00000170836	Psma2	1973	2087	2251	1944	2137	2019	1838	1826	1806	1826	2015	1682	2737	2872	2679	1737	1870	2072	0.6939	1	0.639518	0.999982	0.839904	0.972219	0.842146	0.974283	0.000331133	0.00405484	8.43e-06	0.000175518	0.0434647	-0.0190645	0.505157	Steady	Steady	Steady
NM_013527	238057	ENSMUST00000037313	Gdf7	75	70	22	102	150	25	134	87	102	78	166	102	16	16	17	151	357	10	0.278687	1	0.236887	0.999982	0.743978	0.954508	0.729074	0.955291	0.000331735	0.00405825	0.0103718	0.0469057	-0.726681	-0.105249	-3.44148	Down	Steady	Down
NM_013550	360198	ENSMUST00000091701	Hist1h3a	27	9	25	6	13	21	9	8	13	4	8	7	2	8	11	0	1	0	0.317185	1	0.384725	0.999982	0.207987	0.696077	0.406341	NA	0.000332078	0.00405848	0.036499	NA	0.601267	0.643086	3.91968	Up	Up	Up
NM_022997	65114	ENSMUST00000034131	Vps35	2847	2796	2505	2949	2675	2022	3041	3108	2980	3073	3068	3415	1814	1691	2126	2921	3300	2341	0.610856	1	0.555153	0.999982	0.411936	0.849296	0.379221	0.828206	0.000333601	0.00406915	0.000401946	0.00396946	0.0864217	-0.0709722	-0.647405	Steady	Steady	Down
NM_001001309	241226	ENSMUST00000028106	Itga8	3831	3948	2599	2846	3604	2927	3451	3163	2761	3241	3894	3774	1910	2091	2052	3031	4431	2564	0.452863	1	0.417535	0.999982	0.0535252	0.425412	0.0370094	0.340165	0.000334216	0.00407269	0.000295905	0.00309218	0.148131	-0.223687	-0.77137	Steady	Steady	Down
NM_028790	74156	ENSMUST00000022120	Acot12	12	22	11	18	11	13	22	15	35	16	21	43	36	21	22	76	67	62	0.843765	1	0.869769	0.999982	0.747924	0.955396	0.769796	0.961998	0.000335642	0.00408609	0.000557584	0.00516206	0.0973446	-0.157944	-1.4113	Steady	Steady	Down
NM_028705	73998	ENSMUST00000041401	Herc3	709	778	434	751	791	449	588	666	660	721	703	787	430	446	567	766	914	654	0.861644	1	0.848548	0.999982	0.0470651	0.400261	0.0575663	0.417336	0.000337547	0.00410529	0.00033833	0.00344805	-0.0519375	-0.213076	-0.736728	Steady	Steady	Down
NM_019779	13070	ENSMUST00000034874	Cyp11a1	12	11	11	15	11	3	6	14	13	3	7	8	4169	6	5	4	3	12	0.713463	1	0.763655	0.999982	0.12176	0.576066	0.286428	NA	0.000339244	0.00412193	NA	NA	0.216632	0.856242	7.73068	Steady	Up	Up
NM_008723	18150	ENSMUST00000070215	Npm3	771	804	1224	713	686	1043	671	741	705	762	656	694	923	1070	1051	678	546	713	0.395204	1	0.389792	0.999982	0.988999	0.998073	0.991863	0.997188	0.000340201	0.00412955	4.69e-05	0.00069965	0.188654	-0.00146793	0.611667	Steady	Steady	Up
NM_001253920	67605	ENSMUST00000107880	Akt1s1	22	19	20	23	28	19	26	21	16	20	19	22	8	2	9	24	23	25	0.598476	1	0.675291	0.999982	0.907681	0.980836	0.931294	NA	0.000342196	0.00414574	0.00705111	0.0351646	-0.202732	0.0412994	-1.94142	Steady	Steady	Down
NM_176835	72778	ENSMUST00000061295	Dnajc22	197	191	209	170	134	198	196	200	209	195	207	281	80	81	151	287	214	202	0.293173	1	0.235584	0.999982	0.362753	0.820618	0.340048	0.810807	0.000343601	0.00415874	0.000193239	0.00220223	0.245969	-0.18007	-1.21454	Steady	Steady	Down
NM_011196	19218	ENSMUST00000041175	Ptger3	286	272	167	277	275	184	219	194	281	325	261	264	166	75	136	241	361	264	0.941485	1	0.936589	0.999982	0.126849	0.587272	0.1072	0.542156	0.000344892	0.00417033	0.000162071	0.00192574	-0.0219825	-0.298073	-1.23985	Steady	Steady	Down
NM_133962	102098	ENSMUST00000004684	Arhgef18	1619	1649	1463	1899	1845	1715	1966	1789	1982	2016	1933	2079	1864	2092	1963	2708	2683	2644	0.0968158	1	0.0576577	0.999982	0.371948	0.82546	0.374415	0.827141	0.000345839	0.00417774	4.94e-05	0.00073255	-0.209803	-0.0767278	-0.482091	Steady	Steady	Steady
NM_025739	66743	ENSMUST00000030439	Rnf220	1698	1673	1865	1634	1648	2011	1520	1474	1562	1438	1371	1321	2263	2301	1961	1487	1291	1555	0.872946	1	0.908516	0.999982	0.102207	0.53885	0.114649	0.554188	0.0003491	0.00421308	1.89e-05	0.000335616	-0.0196978	0.136405	0.550858	Steady	Steady	Steady
NM_134131	106869	ENSMUST00000148159	Tnfaip8	11	9	4	18	4	8	27	22	34	11	44	46	19	13	25	51	50	52	0.640128	1	0.710209	0.999982	0.572945	0.905185	0.583101	0.911954	0.000349996	0.00421901	0.00136763	0.010437	-0.318914	-0.288499	-1.45967	Steady	Steady	Down
NM_001099314	100039672	ENSMUST00000107884	Msmp	459	412	259	378	437	316	345	395	426	344	381	407	117	142	228	350	442	268	0.999695	1	0.997449	0.999982	0.789844	0.964419	0.790862	0.967532	0.000350265	0.00421901	0.000176532	0.00205679	0.000102055	0.0374715	-1.16655	Steady	Steady	Down
NM_025848	66925	ENSMUST00000000175	Sdhd	3643	3911	3635	3595	3865	3607	3490	3442	3719	3661	3581	3702	2984	2190	3193	4195	3825	4657	0.913128	1	0.858584	0.999982	0.580296	0.907202	0.551186	0.902224	0.000350667	0.00421979	0.000644542	0.00580572	0.0122368	-0.0444088	-0.639506	Steady	Steady	Down
NM_025882	66979	ENSMUST00000095786	Pole4	750	746	908	723	830	779	792	776	737	697	731	713	1032	1029	900	663	613	676	0.786737	1	0.747736	0.999982	0.286403	0.767217	0.319211	0.795394	0.000357394	0.00429662	1.23e-05	0.000239531	0.0370666	0.101386	0.560953	Steady	Steady	Steady
NM_010638	16601	ENSMUST00000036884	Klf9	331	377	415	321	315	475	352	385	419	617	447	496	240	207	285	487	714	329	0.954221	1	0.936737	0.999982	0.00426087	0.125861	0.00383864	0.104037	0.000357932	0.00429896	0.000193944	0.00220398	0.0122671	-0.43729	-1.10773	Steady	Steady	Down
NM_173445	269955	ENSMUST00000121882	Rccd1	259	250	297	289	261	222	288	302	299	232	247	254	378	413	336	211	224	214	0.793778	1	0.728235	0.999982	0.0607246	0.446943	0.0623412	0.433411	0.000359342	0.00431054	6.97e-06	0.000149424	0.0537307	0.27314	0.755168	Steady	Steady	Up
NM_011070	18637	ENSMUST00000135941	Pfdn2	698	677	905	673	711	793	610	560	614	595	548	591	893	979	875	587	577	649	0.697105	1	0.673048	0.999982	0.733761	0.951762	0.746664	0.957121	0.000359741	0.00431054	1.12e-05	0.00022267	0.0593612	0.0357238	0.559066	Steady	Steady	Steady
NM_009721	11931	ENSMUST00000027863	Atp1b1	20368	22623	19500	21278	23084	19828	21215	22007	22945	27044	23276	23489	22395	17362	25549	31513	32113	32739	0.751526	1	0.730887	0.999982	0.077591	0.490144	0.0455106	0.374739	0.000360113	0.00431054	0.000502364	0.00476114	-0.0418957	-0.162746	-0.602398	Steady	Steady	Down
NM_009737	12036	ENSMUST00000033098	Bcat2	27	29	19	20	11	12	19	33	39	30	30	39	15	13	18	44	34	47	0.0776908	1	0.136932	0.999982	0.724112	0.950734	0.76746	0.961691	0.000360273	0.00431054	0.00238354	0.0158317	0.794789	-0.126181	-1.47484	Up	Steady	Down
NM_001033192	97863	ENSMUST00000099547	Fam8a1	316	336	213	316	304	176	321	332	339	315	348	436	95	80	141	360	358	141	0.701815	1	0.658394	0.999982	0.33089	0.802161	0.329093	0.803504	0.000365587	0.00436996	0.000134112	0.00164404	0.117541	-0.152918	-1.48753	Steady	Steady	Down
NM_001039557	629499	ENSMUST00000143663	Mroh8	147	130	59	137	88	67	112	146	153	128	156	101	20	23	42	108	110	51	0.642657	1	0.610367	0.999982	0.714202	0.948812	0.70647	0.949108	0.000366772	0.00437654	0.000319901	0.00330059	0.203484	0.0890823	-1.70366	Steady	Steady	Down
NM_145838	241230	ENSMUST00000003509	St8sia6	88	84	50	69	81	36	75	60	52	98	98	87	20	19	32	71	90	46	0.54337	1	0.517396	0.999982	0.013723	0.227994	0.025321	0.278486	0.000366837	0.00437654	0.00053232	0.00498592	0.253352	-0.601869	-1.58323	Steady	Down	Down
NM_026309	67678	ENSMUST00000206947	Lsm3	683	710	1018	662	622	863	631	592	644	645	604	544	887	849	881	538	393	624	0.411194	1	0.408469	0.999982	0.631515	0.927132	0.646695	0.936734	0.000367296	0.00437785	9.85e-05	0.00128988	0.159226	0.05308	0.711799	Steady	Steady	Up
NM_001109975	104027	ENSMUST00000115318	Synpo	13	10	8	28	10	8	63	45	42	72	61	81	19	16	37	81	71	57	0.352084	1	0.43988	0.999982	0.0619661	0.450522	0.0964315	0.519247	0.000374105	0.00445476	0.000581483	0.00534617	-0.571992	-0.516756	-1.57612	Steady	Steady	Down
NM_134133	106878	ENSMUST00000042710	Smim3	401	376	492	377	349	470	349	338	350	395	362	257	630	738	481	322	376	354	0.67326	1	0.639899	0.999982	0.877831	0.979536	0.87172	0.978733	0.000378283	0.00450023	4.27e-05	0.000646994	0.0794159	0.0272228	0.773124	Steady	Steady	Up
NM_001081064	68070	ENSMUST00000075317	Pdzd2	1415	1574	1041	1444	1324	1374	1660	1426	1514	1856	1680	1716	565	948	899	1371	1606	1168	0.830078	1	0.81641	0.999982	0.0361805	0.348909	0.0396926	0.353753	0.000378963	0.00450405	0.000342116	0.00347595	-0.0386137	-0.196499	-0.824845	Steady	Steady	Down
NM_025943	66573	ENSMUST00000047208	Dzip1	20	21	29	33	27	20	30	25	20	32	35	39	7	2	10	26	27	21	0.610204	1	0.681508	0.999982	0.109151	0.551346	0.222667	0.707943	0.000381334	0.00452794	0.00638789	0.0327424	-0.202461	-0.502041	-1.98245	Steady	Steady	Down
NM_177561	69727	ENSMUST00000068058	Usp46	757	847	659	859	838	626	715	781	716	725	839	861	452	408	521	767	912	598	0.826477	1	0.831179	0.999982	0.207985	0.696077	0.224041	0.711358	0.000381972	0.00453121	0.000365736	0.00367186	-0.0413456	-0.137598	-0.764316	Steady	Steady	Down
NM_133743	72434	ENSMUST00000080718	Lypd3	9	2	3	28	7	0	8	13	4	0	10	1	32	20	9	0	3	5	0.252594	1	0.334359	0.999982	0.20595	0.695759	0.333565	NA	0.000382968	0.00453874	0.00459064	0.0258685	-1.31457	1.15359	2.83946	Down	Up	Up
NM_029953	77669	ENSMUST00000161022	Arhgef38	21	35	10	23	35	6	35	9	11	43	29	31	0	2	2	17	30	3	0.947869	1	0.949989	0.999982	0.084657	0.507224	0.105809	0.539584	0.000384461	0.0045486	0.0061122	0.0317776	0.0455587	-0.906549	-3.57261	Steady	Down	Down
NM_009098	20116	ENSMUST00000102696	Rps8	22142	20013	30363	20448	21264	28244	17007	18177	18158	18954	15953	15395	24930	28369	23185	15663	12751	19288	0.807559	1	0.777936	0.999982	0.434032	0.858543	0.37536	0.827141	0.000384526	0.0045486	7.34e-05	0.0010072	0.0441772	0.0797258	0.64223	Steady	Steady	Up
NM_011803	23849	ENSMUST00000000080	Klf6	842	780	1343	1173	1053	1440	1014	957	990	1182	997	1049	1830	2292	1692	1153	1356	1153	0.134523	1	0.169617	0.999982	0.183119	0.667984	0.208915	0.690527	0.000385506	0.00455588	3e-05	0.000497604	-0.317005	-0.12966	0.625502	Steady	Steady	Up
NM_144896	229487	ENSMUST00000127348	Gatb	323	267	305	242	253	307	358	371	362	299	388	426	329	267	324	489	443	523	0.431562	1	0.371299	0.999982	0.830196	0.969658	0.830905	0.972169	0.000391259	0.00461797	0.000183688	0.00211957	0.155088	-0.033985	-0.701158	Steady	Steady	Down
NM_001003955	52055	ENSMUST00000204087	Rab11fip5	218	185	100	229	166	95	230	227	228	181	233	198	79	93	109	267	270	127	0.930391	1	0.9176	0.999982	0.367526	0.822629	0.356814	0.820717	0.000391497	0.00461797	0.000184275	0.0021243	0.0364108	0.15722	-1.28447	Steady	Steady	Down
NM_001164367	74998	ENSMUST00000171986	Rab11fip2	80	67	52	68	69	50	80	88	58	92	107	104	13	11	14	46	80	23	0.791942	1	0.777124	0.999982	0.0851494	0.50842	0.10193	0.531002	0.00039194	0.00461878	0.000755981	0.00652517	0.0873713	-0.426953	-2.00583	Steady	Steady	Down
NM_026418	67865	ENSMUST00000033133	Rgs10	64	53	77	69	64	55	85	61	68	44	56	55	166	177	163	81	46	92	0.905736	1	0.879494	0.999982	0.0820696	0.501764	0.126818	0.577925	0.000392543	0.00461878	7.29e-05	0.00100392	0.0357918	0.458822	1.16813	Steady	Steady	Up
NM_019659	56379	ENSMUST00000047334	Kcnj1	20	18	1	19	12	1	11	16	25	21	31	36	3	0	3	9	43	10	0.781325	1	0.796667	0.999982	0.0678546	0.466528	0.134221	0.590448	0.000392953	0.00461878	0.00385715	0.0227575	0.286129	-0.760468	-3.33487	Steady	Down	Down
NM_181315	56078	ENSMUST00000033739	Car5b	370	352	247	431	446	270	428	658	497	349	652	685	401	297	343	570	864	490	0.370995	1	0.322434	0.999982	0.713699	0.948812	0.665828	0.93842	0.000393041	0.00461878	0.000292393	0.00306425	-0.245568	-0.0954391	-0.928338	Steady	Steady	Down
NM_175270	78088	ENSMUST00000061328	Sowahb	157	128	116	154	139	79	187	184	208	183	203	196	169	99	138	283	380	213	0.756668	1	0.715165	0.999982	0.940536	0.986826	0.943274	0.989913	0.000395261	0.00464052	0.000181573	0.00210123	0.1021	-0.0128146	-1.15098	Steady	Steady	Down
NM_172463	208777	ENSMUST00000062202	Sned1	253	265	142	352	364	205	424	282	215	515	459	434	106	248	84	385	589	298	0.154526	1	0.109898	0.999982	0.00757358	0.168217	0.00310529	0.0909777	0.000396412	0.00464967	7.84e-05	0.00106317	-0.480494	-0.617195	-1.5809	Steady	Down	Down
NM_008087	14453	ENSMUST00000107591	Gas2	1629	1824	1479	1871	1736	1461	1395	2132	2116	1784	1484	2415	1071	784	1059	1490	1297	1793	0.783334	1	0.788112	0.999982	0.943472	0.987334	0.957868	0.992517	0.000399743	0.00468181	0.000596249	0.0054402	-0.0428876	-0.014866	-0.691513	Steady	Steady	Down
NM_010439	15289	ENSMUST00000085546	Hmgb1	18231	16047	22972	14419	15512	18551	14048	13956	13666	16784	14226	13977	13435	16286	15525	11093	9905	9949	0.133344	1	0.136399	0.999982	0.229253	0.722303	0.178656	0.648845	0.000400217	0.00468181	9.08e-06	0.000187772	0.232649	-0.115461	0.506417	Steady	Steady	Steady
NM_020626	57394	ENSMUST00000015545	Tmem27	2461	2437	2431	2389	2464	2084	3060	4698	4744	3506	3671	6231	2868	2095	3221	4207	3780	4599	0.540646	1	0.456402	0.999982	0.664239	0.93597	0.736202	0.956087	0.000400273	0.00468181	0.000725937	0.00631587	0.0740629	-0.105778	-0.661223	Steady	Steady	Down
NM_001033441	380959	ENSMUST00000100309	Alg10b	1088	1131	717	1237	1284	812	1022	949	768	1102	1140	1400	198	196	335	659	1119	312	0.458523	1	0.420831	0.999982	0.00290196	0.10037	0.00199054	0.0720609	0.000401104	0.00468715	9.44e-05	0.00124834	-0.184003	-0.415889	-1.56662	Steady	Steady	Down
NM_001304330	20353	ENSMUST00000191642	Sema4c	22	23	19	18	34	5	18	21	16	22	25	31	2	4	6	20	19	12	0.799447	1	0.804666	0.999982	0.143529	0.614687	0.285746	NA	0.000402948	0.00470431	0.0111867	0.0495815	0.158464	-0.506013	-2.09641	Steady	Steady	Down
NM_175309	100647	ENSMUST00000062606	Upk3b	245	57	70	484	179	59	221	329	290	63	230	25	466	272	242	46	164	87	0.208926	1	0.35164	0.999982	0.0276145	0.306945	0.128123	0.581725	0.000404496	0.00471799	3.92e-05	0.000605348	-0.965009	1.3949	1.68063	Down	Up	Up
NM_001164565	230161	ENSMUST00000095086	Acnat1	130	180	86	180	119	157	250	241	248	149	265	360	235	106	192	347	398	366	0.560313	1	0.515173	0.999982	0.802438	0.965902	0.775721	0.962956	0.000407443	0.00474794	0.000223162	0.00246136	-0.200203	-0.0722319	-1.09912	Steady	Steady	Down
NM_080560	93765	ENSMUST00000099329	Ube2n	2468	2542	2686	2425	2392	2434	2373	2229	2223	2426	2545	2110	3110	3374	3049	2073	2059	2425	0.437014	1	0.343934	0.999982	0.551717	0.901359	0.54242	0.898226	0.000409994	0.00477323	1.7e-05	0.000310315	0.0806887	-0.0583056	0.499844	Steady	Steady	Steady
NM_011045	18538	ENSMUST00000028817	Pcna	3985	3827	4423	3817	3384	3832	3427	3413	3353	3490	3283	3204	3213	2975	3177	2225	2259	1911	0.207211	1	0.172953	0.999982	0.750743	0.955747	0.724649	0.954189	0.000410837	0.00477861	1.18e-05	0.000231678	0.14309	0.0258547	0.508732	Steady	Steady	Steady
NM_001044380	214305	ENSMUST00000021685	Hhipl1	37	29	12	19	22	29	31	26	33	22	31	27	7	12	14	38	51	24	0.743796	1	0.77473	0.999982	0.603337	0.914819	0.695141	0.946765	0.000413371	0.00480362	0.0020176	0.0141209	0.16389	0.163647	-1.80886	Steady	Steady	Down
NM_178934	353169	ENSMUST00000042261	Slc2a12	154	121	98	171	131	107	128	131	129	107	136	170	70	80	80	147	158	136	0.661649	1	0.634652	0.999982	0.677406	0.941378	0.675624	0.939683	0.00041828	0.00485616	0.000148683	0.00179875	-0.136036	-0.0952035	-0.979803	Steady	Steady	Down
NM_183311	330485	ENSMUST00000108409	Tmem145	3	15	15	26	11	7	7	16	5	2	6	1	21	21	15	4	7	3	0.546903	1	0.618109	0.999982	0.0263599	0.300465	0.129089	NA	0.00042134	0.00488715	0.0075107	0.0369798	-0.429207	1.59447	1.95625	Steady	Up	Up
NM_001113373	210274	ENSMUST00000105900	Shank2	30	25	5	40	37	5	31	32	36	37	52	48	0	0	6	54	101	5	0.587758	1	0.585284	0.999982	0.103566	0.541388	0.192211	0.670299	0.000422497	0.00489604	0.112466	0.258653	-0.4464	-0.472521	-4.70637	Steady	Steady	Down
NM_001081201	381510	ENSMUST00000084892	Dpy19l4	259	286	151	275	342	186	244	238	162	265	286	367	62	64	86	168	303	108	0.539961	1	0.491213	0.999982	0.0185041	0.255976	0.0102171	0.180017	0.000425673	0.00492829	0.000187145	0.00214707	-0.205245	-0.515775	-1.49371	Steady	Steady	Down
NM_001013767	268958	ENSMUST00000120717	Capn11	5	2	4	3	114	0	4	1	1	0	4	2	1	1	2	125	1	14	0.0298973	1	NA	NA	0.995192	0.998073	0.997745	NA	0.000426259	0.00493051	0.0014395	0.0108406	-3.37793	-0.00547525	-5.04658	Down	Steady	Down
NM_016692	16319	ENSMUST00000025562	Incenp	1788	1565	2000	1729	1665	1942	1809	1652	1844	1605	1656	1586	1386	1501	1587	1119	876	914	0.990201	1	0.967977	0.999982	0.142721	0.612658	0.148169	0.614788	0.000428895	0.00495643	3.52e-05	0.000561373	-0.00155411	0.124857	0.579493	Steady	Steady	Steady
NM_001101431	70291	ENSMUST00000112957	Mkrn2os	77	71	119	91	95	106	57	55	80	57	45	45	147	163	108	58	43	74	0.639614	1	0.658627	0.999982	0.175469	0.659278	0.231918	0.721205	0.000431525	0.00498223	9.25e-05	0.00122985	-0.139066	0.378863	1.21625	Steady	Steady	Up
NM_153127	105450	ENSMUST00000111908	Mmrn2	759	758	932	811	884	817	876	776	780	724	1086	801	650	540	707	1102	1463	791	0.744732	1	0.793687	0.999982	0.48789	0.882402	0.46985	0.875475	0.000433066	0.00499541	0.000419262	0.00409995	-0.0440774	-0.107915	-0.86652	Steady	Steady	Down
NM_001284248	15184	ENSMUST00000008999	Hdac5	42	33	21	33	29	21	31	37	45	35	29	35	14	10	11	36	29	33	0.624202	1	0.647045	0.999982	0.537707	0.898843	0.62581	0.928047	0.000436246	0.00502746	0.00473581	0.0264332	0.208284	0.184943	-1.51542	Steady	Steady	Down
NM_025813	66868	ENSMUST00000029344	Mfsd1	2354	2559	2460	2270	2506	2468	2367	2694	2755	2395	2650	3217	2182	2044	2239	2947	2854	2878	0.842839	1	0.792071	0.999982	0.497451	0.88332	0.461561	0.870185	0.000436759	0.00502875	0.000115435	0.00145679	0.0218838	-0.0851809	-0.465781	Steady	Steady	Steady
NM_023239	66647	ENSMUST00000094331	Nsmce3	492	392	466	390	368	426	316	405	403	391	374	347	703	647	558	401	367	417	0.280046	1	0.222031	0.999982	0.94274	0.987206	0.942517	0.989877	0.000437549	0.00503322	2.72e-05	0.000458664	0.184746	0.01058	0.647371	Steady	Steady	Up
NM_009687	11792	ENSMUST00000049411	Apex1	1763	1758	2283	1730	1563	1996	1484	1469	1462	1608	1265	1285	1300	1303	1344	919	798	948	0.376558	1	0.384627	0.999982	0.459155	0.866934	0.454109	0.86815	0.000441211	0.00507069	1.77e-05	0.00031927	0.126932	0.0815547	0.526209	Steady	Steady	Steady
NM_212484	104625	ENSMUST00000020624	Cnot6	51	40	15	49	46	21	26	45	40	50	48	47	8	5	4	25	36	13	0.817169	1	0.812386	0.999982	0.198589	0.686836	0.278118	0.764123	0.000442021	0.00507534	0.00398448	0.0233024	-0.127348	-0.388998	-2.14019	Steady	Steady	Down
NM_026497	67993	ENSMUST00000025065	Nudt12	110	112	71	143	123	63	123	158	159	146	203	220	56	89	56	150	223	115	0.660789	1	0.639943	0.999982	0.101689	0.537491	0.0833304	0.487169	0.000445697	0.00511286	0.000203705	0.00228459	-0.170725	-0.375776	-1.32171	Steady	Steady	Down
NM_175265	77744	ENSMUST00000022656	Bora	613	574	771	616	565	778	600	674	580	641	567	607	594	690	508	378	322	374	0.967982	1	0.999236	0.999982	0.819505	0.968776	0.824332	0.970716	0.000446857	0.00512148	3.78e-05	0.000590121	-0.00708314	0.0259493	0.698365	Steady	Steady	Up
NM_001142952	74645	ENSMUST00000061455	Fam46c	94	90	58	76	85	54	105	138	93	141	135	107	29	16	60	157	141	74	0.624784	1	0.598501	0.999982	0.423902	0.855154	0.419069	0.848936	0.000448771	0.00513763	0.000227158	0.00249395	0.16962	-0.192928	-1.86719	Steady	Steady	Down
NM_144512	14412	ENSMUST00000064580	Slc6a13	878	1025	895	846	858	1004	691	1170	1059	1100	804	1177	643	444	695	1007	806	1265	0.746097	1	0.72072	0.999982	0.695576	0.944755	0.650684	0.937781	0.000449086	0.00513763	0.000645765	0.00581237	0.0453957	-0.0817216	-0.827387	Steady	Steady	Down
NM_175678	319239	ENSMUST00000059650	Npsr1	47	42	9	39	50	20	31	54	34	24	70	73	3	3	4	18	49	7	0.817203	1	0.805612	0.999982	0.277693	0.760043	0.26512	0.75331	0.000450935	0.00515407	0.00224364	0.0151646	-0.145913	-0.491923	-2.88838	Steady	Steady	Down
NM_019643	56306	ENSMUST00000054080	Fam60a	1755	1735	1822	1717	1743	1727	1610	1675	1571	1794	1491	1544	1561	1923	1380	837	1162	721	0.781661	1	0.701378	0.999982	0.974251	0.997207	0.970886	0.995576	0.00045171	0.00515822	6.42e-05	0.000908161	0.0294818	0.00319084	0.795923	Steady	Steady	Up
NM_024233	104444	ENSMUST00000034524	Rexo2	629	572	660	617	500	528	672	660	668	590	684	655	1441	1395	1250	788	649	1028	0.278019	1	0.21423	0.999982	0.65371	0.932746	0.669502	0.93842	0.000454232	0.00518229	0.000124527	0.0015471	0.171158	0.0469094	0.690651	Steady	Steady	Up
NM_011409	20557	ENSMUST00000019130	Slfn3	26	52	43	76	54	59	81	67	59	56	95	74	9	17	35	85	108	45	0.0829056	1	0.0904456	0.999982	0.660084	0.935392	0.677832	0.940535	0.00046113	0.00525621	0.000369476	0.00370062	-0.64841	-0.125421	-2.00521	Down	Steady	Down
NM_177301	15388	ENSMUST00000038572	Hnrnpl	7826	7735	9162	7252	7333	8836	6967	6510	6462	6753	6501	5749	8133	9113	8992	6274	5684	6446	0.558314	1	0.537363	0.999982	0.489583	0.882402	0.445482	0.863273	0.000463538	0.00527626	7.44e-06	0.00015793	0.0728585	0.0642376	0.470871	Steady	Steady	Steady
NM_011373	20448	ENSMUST00000102818	St6galnac4	13	11	5	11	9	2	10	6	17	10	10	7	5	3	5	15	19	15	0.562611	1	0.650922	0.999982	0.584389	0.908718	0.696922	NA	0.000464688	0.00527626	0.0141135	0.0588752	0.389963	0.279707	-1.92487	Steady	Steady	Down
NM_009584	22791	ENSMUST00000030771	Dnajc2	1221	1206	1311	1200	1192	1180	1118	1142	1043	1158	1046	1037	1351	1357	1289	928	858	947	0.590683	1	0.513685	0.999982	0.810479	0.967493	0.815889	0.970066	0.000464709	0.00527626	6.35e-06	0.000138467	0.059987	0.0224468	0.508015	Steady	Steady	Steady
NM_201367	381413	ENSMUST00000039160	Gpr176	77	74	75	88	53	67	99	85	86	168	95	92	260	210	300	132	90	148	0.71409	1	0.686641	0.999982	0.169582	0.652543	0.156612	0.622044	0.000464995	0.00527626	7.69e-05	0.00104573	0.113692	-0.399264	1.01702	Steady	Steady	Up
NM_177715	239217	ENSMUST00000184744	Kctd12	1544	1420	1469	1433	1459	1432	1720	1791	1649	1656	1865	1920	1254	1153	1365	1953	2496	1554	0.77913	1	0.70668	0.999982	0.387382	0.834952	0.383244	0.8301	0.00046601	0.00528222	0.000452843	0.00436075	0.031707	-0.0815033	-0.713398	Steady	Steady	Down
NM_024478	17713	ENSMUST00000031099	Grpel1	1352	1297	1286	1313	1468	1284	1415	1315	1370	1417	1324	1326	782	542	1055	1474	1353	1300	0.676071	1	0.673274	0.999982	0.938946	0.986511	0.935845	0.988396	0.000466364	0.00528222	0.00059621	0.0054402	-0.0510116	0.00645633	-0.836786	Steady	Steady	Down
NM_008917	19063	ENSMUST00000030412	Ppt1	1636	1709	1610	1487	1794	1863	1828	1895	1749	1990	1766	2106	1400	1290	1515	1963	2000	1858	0.660508	1	0.670827	0.999982	0.281883	0.764318	0.27164	0.759679	0.000466816	0.00528256	0.000212588	0.0023709	-0.0559788	-0.104197	-0.510549	Steady	Steady	Steady
NM_025655	66601	ENSMUST00000072633	Tmigd1	250	308	171	225	241	171	463	319	287	341	459	449	431	107	260	711	619	899	0.504193	1	0.449651	0.999982	0.269279	0.754937	0.235998	0.727048	0.000469087	0.00530348	0.000122656	0.0015318	0.195193	-0.229901	-1.51793	Steady	Steady	Down
NM_010043	13346	ENSMUST00000027409	Des	707	564	705	721	682	678	517	588	487	458	472	326	1015	799	737	486	528	559	0.586335	1	0.598354	0.999982	0.0419681	0.378008	0.0351172	0.331123	0.000469928	0.00530703	7.33e-05	0.00100606	-0.0811333	0.337246	0.658105	Steady	Steady	Up
NM_008866	18777	ENSMUST00000027036	Lypla1	1582	1605	1546	1671	1535	1309	1495	1651	1754	1722	1814	1916	1410	1194	1429	1847	1932	1854	0.651545	1	0.584314	0.999982	0.0971035	0.52997	0.0939905	0.512896	0.000470248	0.00530703	0.000278512	0.00295232	0.0624126	-0.159178	-0.522987	Steady	Steady	Steady
NM_009438	22121	ENSMUST00000150350	Rpl13a	21314	18420	27988	18686	20702	28593	15901	16832	16476	18293	15064	14601	26075	27997	22998	14912	12362	19777	0.950827	1	0.981026	0.999982	0.759059	0.958058	0.726822	0.954231	0.000471873	0.00532057	0.000105226	0.00135505	-0.0120372	0.0322681	0.673612	Steady	Steady	Up
NM_001040398	208043	ENSMUST00000163030	Setd1b	1547	1495	947	1583	1684	1092	1730	1488	1866	1486	1487	1672	838	884	889	1570	1358	1056	0.603649	1	0.569979	0.999982	0.247698	0.74464	0.241141	0.730507	0.000474993	0.00534925	0.000439255	0.00425382	-0.128239	0.124625	-0.651968	Steady	Steady	Down
NM_009092	20068	ENSMUST00000080813	Rps17	11652	11076	15777	10985	11437	16133	9515	9787	9670	9990	8954	8490	14567	16898	13634	8606	7449	11616	0.964032	1	0.995949	0.999982	0.412927	0.849358	0.355254	0.820717	0.000475552	0.00534925	0.000109448	0.0013989	-0.0083004	0.0737065	0.666094	Steady	Steady	Up
NM_001100462	434325	ENSMUST00000052072	Tmem221	184	163	158	157	83	140	154	167	184	129	139	153	114	89	117	178	189	239	0.173348	1	0.131717	0.999982	0.179975	0.66456	0.183078	0.654866	0.000475872	0.00534925	0.000224486	0.00247141	0.40653	0.256994	-0.960046	Steady	Steady	Down
NM_001284221	67269	ENSMUST00000164215	Agtpbp1	34	27	14	35	17	28	30	23	18	34	17	32	2	6	6	23	21	13	0.853901	1	0.861551	0.999982	0.561565	0.903404	0.632082	0.930536	0.000476533	0.00534925	0.00996065	0.0457191	-0.0900292	-0.228944	-2.03995	Steady	Steady	Down
NM_020011	56632	ENSMUST00000072836	Sphk2	16	32	18	43	53	41	47	62	62	31	40	48	14	17	23	61	55	36	0.00978072	1	0.0181826	0.999982	0.0782931	0.49264	0.129422	0.584258	0.000478084	0.00536164	0.00143586	0.0108214	-1.05088	0.51661	-1.53016	Down	Steady	Down
NM_153566	230734	ENSMUST00000102628	Yrdc	372	457	486	378	351	420	368	358	369	330	387	322	517	611	579	347	330	389	0.286063	1	0.242231	0.999982	0.599924	0.913846	0.611199	0.923736	0.000480396	0.00538275	2.39e-05	0.000409261	0.189093	0.0704476	0.638489	Steady	Steady	Up
NM_198306	231605	ENSMUST00000040001	Galnt9	3	8	8	4	4	1	5	9	7	8	10	4	1	0	3	10	10	7	0.144574	1	0.330371	0.999982	0.896701	0.980031	0.931047	NA	0.000481188	0.00538681	0.0362043	NA	1.03759	-0.0706653	-2.68603	Up	Steady	Down
NM_001077495	18708	ENSMUST00000055518	Pik3r1	158	236	62	179	196	94	228	182	115	215	291	252	33	15	51	160	298	47	0.944109	1	0.928825	0.999982	0.043743	0.385843	0.0242536	0.272434	0.000481865	0.00538957	0.000101672	0.00131921	-0.0349234	-0.534399	-2.39488	Steady	Steady	Down
NM_019682	56455	ENSMUST00000009157	Dynll1	3405	3075	4039	4119	3477	3070	4236	4210	4200	3554	3800	3660	6123	7450	6187	3832	3097	5031	0.844993	1	0.901306	0.999982	0.0142861	0.231516	0.00641079	0.139716	0.000483126	0.00539886	0.00013101	0.00161427	-0.030296	0.19418	0.685542	Steady	Steady	Up
NM_025827	66887	ENSMUST00000034141	Lonp2	426	497	273	471	503	197	429	586	473	429	530	596	190	142	256	515	537	263	0.941812	1	0.926169	0.999982	0.686264	0.942411	0.671211	0.93842	0.000485899	0.00542395	0.000244537	0.00264599	0.0279654	-0.0681061	-1.20549	Steady	Steady	Down
NM_001001883	329152	ENSMUST00000087659	Hecw2	134	135	163	145	116	171	173	144	125	194	257	194	135	88	85	190	252	189	0.982619	1	0.996589	0.999982	0.0115288	0.20961	0.00788035	0.157185	0.000486237	0.00542395	0.000213159	0.00237305	-0.00548208	-0.550076	-1.07407	Steady	Steady	Down
NM_025277	14700	ENSMUST00000041160	Gng10	604	628	686	637	540	636	600	534	601	503	448	467	754	740	654	455	486	445	0.606604	1	0.547737	0.999982	0.0116268	0.209688	0.0176924	0.238142	0.000487927	0.00543796	1.36e-05	0.000257587	0.0755475	0.285683	0.591195	Steady	Steady	Up
NM_019748	56459	ENSMUST00000094815	Sae1	969	937	1355	919	853	1152	884	838	847	869	893	746	1281	1197	1146	725	668	924	0.395588	1	0.402272	0.999982	0.777155	0.96145	0.784118	0.965614	0.000490131	0.00545352	0.000101018	0.00131356	0.149357	0.0294823	0.606269	Steady	Steady	Up
NM_011507	20917	ENSMUST00000204224	Suclg2	3778	3925	3521	3603	3671	3576	3567	3460	3856	3553	3620	4074	2984	2560	3207	3928	4063	4058	0.687343	1	0.590989	0.999982	0.570867	0.904992	0.548671	0.901376	0.000490195	0.00545352	0.000467645	0.00446741	0.0460476	-0.0528274	-0.50238	Steady	Steady	Steady
NM_001002004	72503	ENSMUST00000010421	2610507B11Rik	6171	6340	4848	6425	6439	5386	6179	6056	5471	6556	6776	6966	4466	4767	4525	6015	7090	5829	0.646255	1	0.615323	0.999982	0.0207123	0.269712	0.00998016	0.179405	0.000490991	0.00545753	0.000192946	0.00220129	-0.0739075	-0.202063	-0.502412	Steady	Steady	Steady
NM_138602	54637	ENSMUST00000033489	Praf2	521	467	623	476	531	662	504	433	497	465	450	429	724	849	671	451	364	527	0.755276	1	0.78371	0.999982	0.457849	0.866391	0.481447	0.8794	0.000492839	0.00546838	9.13e-05	0.0012192	-0.0564039	0.0880745	0.702279	Steady	Steady	Up
NM_010420	15209	ENSMUST00000035433	Hesx1	12	10	8	6	0	12	0	6	2	7	7	3	13	7	4	0	0	2	0.350169	1	0.48696	0.999982	0.159756	0.636	0.386807	NA	0.000495426	0.00549221	0.03707	NA	0.730916	-1.05626	3.32675	Up	Down	Up
NM_181585	18710	ENSMUST00000030464	Pik3r3	1148	1065	681	1039	1161	708	1173	1116	1001	910	1518	1120	982	876	854	1243	1694	1214	0.977874	1	0.978435	0.999982	0.513692	0.8914	0.474091	0.876379	0.00049802	0.00551609	0.000438293	0.00424794	-0.00725153	-0.114183	-0.655658	Steady	Steady	Down
NM_010882	17984	ENSMUST00000038775	Ndn	1356	983	1112	1384	1212	1386	1122	1185	1360	1043	1154	891	2019	1502	1381	909	721	1141	0.174242	1	0.171727	0.999982	0.0489391	0.409073	0.0468445	0.377977	0.000500844	0.00554247	0.000135423	0.00165841	-0.210081	0.242516	0.785432	Steady	Steady	Up
NM_010146	13853	ENSMUST00000069106	Epm2a	31	64	46	50	70	39	53	52	57	35	57	61	18	18	23	75	78	32	0.663203	1	0.674593	0.999982	0.794412	0.964706	0.816202	0.970066	0.000502678	0.00555785	0.000751125	0.0064926	-0.178001	0.076811	-1.68717	Steady	Steady	Down
NM_028810	74194	ENSMUST00000017288	Rnd3	633	656	809	765	602	732	834	810	726	698	703	766	1103	1147	901	694	696	660	0.957586	1	0.998218	0.999982	0.235588	0.731041	0.255991	0.744996	0.000503414	0.00555894	3.04e-05	0.000502598	-0.00856596	0.124193	0.579578	Steady	Steady	Steady
NM_133925	68272	ENSMUST00000007993	Rbm28	1554	1557	1702	1767	1697	1604	1636	1776	1686	1521	1594	1539	2193	2059	1747	1314	1257	1423	0.478928	1	0.482068	0.999982	0.132852	0.595143	0.133428	0.589358	0.000503663	0.00555894	3.11e-05	0.000510523	-0.0808325	0.126466	0.547287	Steady	Steady	Steady
NM_138741	20324	ENSMUST00000051572	Sdpr	571	437	498	661	494	498	653	582	555	532	873	596	584	562	590	846	1113	748	0.472782	1	0.456473	0.999982	0.369712	0.823795	0.335067	0.807252	0.0005045	0.00556318	0.000466174	0.00446046	-0.140716	-0.166162	-0.683271	Steady	Steady	Down
NM_016717	50880	ENSMUST00000027532	Scly	688	694	694	708	746	619	787	826	915	655	758	955	668	606	756	957	911	1067	0.981917	1	0.981884	0.999982	0.54431	0.899538	0.526284	0.894345	0.000504936	0.00556318	0.000594355	0.00543119	-0.00327997	0.0889475	-0.572311	Steady	Steady	Steady
NM_030004	68631	ENSMUST00000022517	Cryl1	1351	1410	965	1314	1108	960	1384	1975	2243	1475	1507	2303	1307	1114	1631	2070	1824	2206	0.494384	1	0.448599	0.999982	0.714727	0.948902	0.786067	0.966019	0.000508608	0.00559871	0.000843729	0.00710356	0.138467	0.0788801	-0.63093	Steady	Steady	Down
NM_028440	73112	ENSMUST00000020002	Abracl	793	739	919	769	783	875	800	726	770	719	759	714	1376	1524	1273	815	590	1019	0.951902	1	0.913205	0.999982	0.523653	0.894894	0.550151	0.902125	0.000510125	0.0056085	0.000150797	0.00181699	0.00811795	0.0615582	0.745159	Steady	Steady	Up
NM_001204908	100503355	ENSMUST00000086195	Zfp648	7	13	6	1	4	10	4	5	6	5	9	2	0	1	1	11	12	2	0.276397	1	0.431455	0.999982	0.878665	0.979536	0.920909	NA	0.000510718	0.0056085	0.0279039	NA	0.787863	-0.0961417	-3.45981	Up	Steady	Down
NM_053146	93892	ENSMUST00000061405	Pcdhb21	24	17	6	18	21	6	19	15	7	20	27	26	7	2	3	16	18	15	0.922509	1	0.93235	0.999982	0.0507232	0.416936	0.1325	NA	0.00051084	0.0056085	0.0153096	0.0623038	0.0639378	-0.831295	-2.0357	Steady	Down	Down
NM_007503	11936	ENSMUST00000041005	Fxyd2	51	38	24	31	37	16	42	71	34	53	68	62	18	8	38	74	100	62	0.371204	1	0.387098	0.999982	0.340855	0.807858	0.364434	0.82274	0.00051568	0.00565354	0.000466944	0.00446427	0.425197	-0.319021	-1.92139	Steady	Steady	Down
NM_023456	109648	ENSMUST00000031843	Npy	31	26	69	172	31	56	71	51	50	76	49	46	834	126	47	23	51	33	0.105722	1	0.100825	0.999982	0.99144	0.998073	0.989691	0.997188	0.000516226	0.00565354	0.0117739	0.0516683	-1.0656	0.00331887	3.19654	Down	Steady	Up
NM_018811	54608	ENSMUST00000037315	Abhd2	551	547	287	564	521	327	551	493	397	554	575	693	159	60	126	393	518	167	0.932531	1	0.924056	0.999982	0.0264776	0.301273	0.0232384	0.267556	0.000516296	0.00565354	0.000125054	0.00155043	-0.0272073	-0.343273	-1.68655	Steady	Steady	Down
NM_130450	170439	ENSMUST00000071402	Elovl6	2474	2550	2457	2798	2546	2472	2212	2282	2054	2548	2398	2651	1069	1018	1367	1851	2288	1461	0.559195	1	0.529547	0.999982	0.0142688	0.231516	0.0102508	0.180017	0.000519382	0.00568236	0.000543721	0.00506624	-0.0679617	-0.219233	-0.740682	Steady	Steady	Down
NM_001081280	268857	ENSMUST00000177551	Nlrc3	9	11	8	14	11	3	20	7	5	4	33	33	1	0	5	20	34	6	0.989475	1	0.99897	0.999982	0.145939	0.61534	0.157267	NA	0.000520745	0.0056923	0.00593279	0.0310603	-0.00801716	-1.12659	-3.2913	Steady	Down	Down
NM_011482	20826	ENSMUST00000080622	Snu13	1984	1988	2428	2006	1921	2131	1894	1766	1834	1802	1766	1718	2342	2321	2254	1589	1514	1724	0.542141	1	0.52212	0.999982	0.534868	0.897483	0.532512	0.895481	0.000522153	0.00570271	7.94e-06	0.000167531	0.0723366	0.0504536	0.478823	Steady	Steady	Steady
NM_024414	56216	ENSMUST00000106267	Stx1b	135	134	55	125	119	57	125	108	138	131	112	150	16	16	34	86	152	36	0.814461	1	0.797804	0.999982	0.682638	0.942133	0.691135	0.945852	0.000522792	0.00570472	0.000312432	0.00324308	0.107724	-0.0885404	-2.09562	Steady	Steady	Down
NM_172749	233905	ENSMUST00000050383	Zfp646	1351	1381	1165	1368	1274	1282	1454	1265	1305	1386	1481	1375	771	931	858	1373	1301	1074	0.927361	1	0.938534	0.999982	0.377334	0.829563	0.400324	0.838741	0.000524283	0.00571186	0.000376232	0.00375887	-0.0122338	-0.0814232	-0.592159	Steady	Steady	Down
NM_029929	77573	ENSMUST00000031388	Vps33a	1219	1174	954	1245	1219	950	1176	1159	1200	1223	1199	1355	845	758	884	1225	1254	1066	0.855818	1	0.861937	0.999982	0.259455	0.75261	0.284148	0.768966	0.000524365	0.00571186	0.000379225	0.00377933	-0.0315699	-0.100703	-0.553016	Steady	Steady	Steady
NM_008231	15191	ENSMUST00000005017	Hdgf	5954	5836	7779	5698	5572	6749	5273	5189	5509	5037	4836	4708	6831	6319	6351	4648	4038	4872	0.426242	1	0.422041	0.999982	0.114614	0.562071	0.0761998	0.470998	0.000524815	0.00571186	2.38e-05	0.000409229	0.111681	0.126149	0.484547	Steady	Steady	Steady
NM_198414	75552	ENSMUST00000079597	Paqr9	149	199	133	179	141	70	211	256	294	190	227	340	111	56	108	203	196	188	0.43938	1	0.379825	0.999982	0.99275	0.998073	0.989879	0.997188	0.000527388	0.00573489	0.000301668	0.0031395	0.29593	0.00224487	-1.1336	Steady	Steady	Down
NM_013770	27376	ENSMUST00000026899	Slc25a10	2729	2538	2210	2679	2431	2255	2399	2731	3224	1902	2418	2507	2211	1563	2455	3288	2790	3869	0.895207	1	0.859431	0.999982	0.0452252	0.391792	0.0261057	0.281168	0.000527993	0.00573648	0.000877515	0.00732118	0.0188484	0.2857	-0.714888	Steady	Steady	Down
NM_016667	20649	ENSMUST00000039769	Sntb1	79	85	48	87	100	62	84	73	65	86	101	90	29	13	17	67	135	36	0.520628	1	0.493634	0.999982	0.1621	0.639164	0.205337	0.684799	0.000529108	0.00574362	0.000383141	0.00380369	-0.231637	-0.323979	-2.04891	Steady	Steady	Down
NM_008434	16535	ENSMUST00000009689	Kcnq1	429	442	318	309	404	419	401	477	561	482	438	405	495	360	431	611	707	670	0.737171	1	0.718983	0.999982	0.454324	0.864811	0.447976	0.864544	0.000530425	0.00575293	0.000432147	0.00420103	0.0732054	0.113813	-0.668609	Steady	Steady	Down
NM_175436	210172	ENSMUST00000055604	Zfp526	183	217	157	255	267	163	280	314	313	284	260	305	116	69	127	258	289	160	0.28278	1	0.23298	0.999982	0.542298	0.898843	0.541213	0.89822	0.000534017	0.00578271	0.00028341	0.00299102	-0.302151	0.090302	-1.22262	Steady	Steady	Down
NM_153193	15493	ENSMUST00000107021	Hsd3b2	22	22	20	32	20	16	25	24	39	11	39	61	13	15	17	38	44	35	0.826483	1	0.862917	0.999982	0.539118	0.898843	0.5318	0.895481	0.000534094	0.00578271	0.00372598	0.0222265	-0.0939797	-0.340176	-1.41302	Steady	Steady	Down
NM_025449	66257	ENSMUST00000035227	Nicn1	503	482	591	502	585	481	645	620	687	620	573	666	436	362	553	732	690	704	0.999047	1	0.95816	0.999982	0.547366	0.900559	0.564966	0.906871	0.000536041	0.00579878	0.00064635	0.00581327	-0.000195529	0.0651347	-0.695536	Steady	Steady	Down
NM_029872	77134	ENSMUST00000007980	Hnrnpa0	8617	8195	10274	7738	7698	9351	7559	7375	7640	7004	6419	6455	8119	8877	9308	6382	5471	6424	0.347954	1	0.340793	0.999982	0.0275092	0.306863	0.0120487	0.19688	0.000537173	0.00580336	2.43e-05	0.000415055	0.122044	0.178341	0.484462	Steady	Steady	Steady
NM_183201	327978	ENSMUST00000067443	Slfn5	779	1064	914	859	774	818	1136	849	831	1044	1170	1140	946	1482	1501	2209	2848	1774	0.290824	1	0.25716	0.999982	0.0545755	0.428002	0.051947	0.397583	0.000537391	0.00580336	0.000437009	0.00423892	0.165641	-0.257609	-0.842329	Steady	Steady	Down
NM_173785	216792	ENSMUST00000054523	Iba57	240	275	226	233	256	207	259	237	286	210	262	230	185	163	182	306	261	324	0.684097	1	0.615609	0.999982	0.379883	0.830669	0.365464	0.823558	0.000537875	0.00580359	0.000144865	0.00176323	0.0871053	0.150026	-0.788976	Steady	Steady	Down
NM_139308	99138	ENSMUST00000110375	Stard7	3381	3463	2930	3269	3476	2873	2851	2958	2921	3028	2918	2992	2378	1920	2363	3115	2932	3200	0.884232	1	0.846581	0.999982	0.621775	0.922997	0.593963	0.916113	0.000543239	0.00585641	0.000648	0.00582065	0.0203304	-0.0390091	-0.513613	Steady	Steady	Steady
NM_009272	20810	ENSMUST00000006611	Srm	946	841	966	1089	769	817	1002	960	907	878	797	704	1016	1053	1069	705	491	739	0.842795	1	0.797316	0.999982	0.0163528	0.243069	0.0199094	0.250116	0.000544261	0.00586239	0.000146293	0.00177701	0.0337968	0.265165	0.657769	Steady	Steady	Up
NM_001081236	76792	ENSMUST00000049138	2410131K14Rik	351	350	311	329	371	295	402	434	388	336	414	363	178	169	230	337	404	285	0.912727	1	0.87691	0.999982	0.331818	0.802161	0.342252	0.811813	0.000545022	0.00586554	0.000251071	0.00270692	0.0209592	0.13212	-0.873007	Steady	Steady	Down
NM_053014	28169	ENSMUST00000166360	Agpat3	2637	2717	2460	2857	2864	2568	2907	2887	2881	2889	3000	3165	2648	2343	2822	3471	3504	3628	0.464987	1	0.415058	0.999982	0.415283	0.849902	0.384173	0.830281	0.000549725	0.00591108	0.000425133	0.00414721	-0.0888746	-0.0668333	-0.481343	Steady	Steady	Steady
NM_001013813	270118	ENSMUST00000159294	Maml2	84	80	28	85	111	39	93	56	63	108	85	114	6	1	8	51	120	6	0.590169	1	0.557833	0.999982	0.050685	0.416895	0.0565755	0.414364	0.000554384	0.00595606	0.000432403	0.00420103	-0.287759	-0.538891	-3.57703	Steady	Steady	Down
NM_201642	394432	ENSMUST00000058237	Ugt1a7c	97	124	69	111	107	66	106	97	141	125	130	163	28	19	86	224	205	99	0.936037	1	0.924418	0.999982	0.221439	0.711825	0.219992	0.704001	0.000560302	0.00601448	0.000164243	0.00194384	0.0287768	-0.28661	-2.03389	Steady	Steady	Down
NM_172577	217593	ENSMUST00000044634	Slc25a21	6	17	6	12	7	7	17	12	8	4	19	20	11	5	5	27	21	23	0.801772	1	0.842321	0.999982	0.710939	0.948651	0.756768	NA	0.000562795	0.00603197	0.0086889	0.0411907	0.155103	-0.220194	-1.77844	Steady	Steady	Down
NM_021436	230157	ENSMUST00000030032	Tmeff1	825	756	1014	926	729	1023	816	716	811	755	766	703	690	834	576	425	452	350	0.756541	1	0.801677	0.999982	0.4935	0.882985	0.516654	0.891465	0.000562894	0.00603197	6.52e-05	0.000918189	-0.0525756	0.0697732	0.733541	Steady	Steady	Up
NM_133809	98256	ENSMUST00000040250	Kmo	9	13	2	7	4	6	60	19	40	43	71	62	54	34	81	118	125	180	0.47609	1	0.600207	0.999982	0.175386	0.659278	0.176877	0.6452	0.000570562	0.00610891	0.000406549	0.00400502	0.495465	-0.570114	-1.3618	Steady	Steady	Down
NM_178060	21833	ENSMUST00000103139	Thra	1678	1875	1268	1749	1768	1391	1998	1833	1951	1580	1973	1862	1457	1685	1905	2572	2437	2183	0.889025	1	0.887058	0.999982	0.395126	0.840638	0.382295	0.829542	0.000572064	0.00611977	0.000566329	0.00523494	-0.0266916	0.0891669	-0.553338	Steady	Steady	Steady
NM_026578	68147	ENSMUST00000029643	Gar1	595	618	778	562	495	702	514	585	553	537	467	486	705	633	590	380	268	446	0.33646	1	0.327166	0.999982	0.217642	0.706897	0.237473	0.727983	0.000574803	0.00614382	0.000140529	0.00171394	0.172605	0.14401	0.778957	Steady	Steady	Up
NM_007974	14063	ENSMUST00000022185	F2rl1	776	699	750	873	1025	662	959	784	939	740	792	701	1561	1554	1401	811	1142	704	0.258559	1	0.25477	0.999982	0.0215001	0.273989	0.0268144	0.284006	0.000576199	0.00615025	8.57e-05	0.00114739	-0.209138	0.258682	0.722727	Steady	Steady	Up
NM_007511	11979	ENSMUST00000006742	Atp7b	26	20	5	32	16	8	21	29	23	13	30	27	9	6	7	20	38	20	0.852049	1	0.859668	0.999982	0.890632	0.980031	0.910519	0.983767	0.000576386	0.00615025	0.00544268	0.0290785	-0.132681	0.055324	-1.85036	Steady	Steady	Down
NM_027924	71785	ENSMUST00000168039	Pdgfd	186	193	111	195	208	114	265	252	279	277	276	314	143	115	190	387	477	194	0.821244	1	0.80401	0.999982	0.388149	0.835499	0.393104	0.834166	0.000577868	0.00616081	0.000257686	0.00276677	-0.078098	-0.128518	-1.28443	Steady	Steady	Down
NM_144853	224405	ENSMUST00000114174	Cyyr1	59	65	41	57	53	32	68	80	55	58	86	88	12	16	18	39	82	33	0.577677	1	0.564458	0.999982	0.482519	0.880377	0.505943	0.888363	0.000581435	0.00619357	0.0011778	0.00928988	0.213439	-0.196956	-1.77993	Steady	Steady	Down
NM_007592	12319	ENSMUST00000066674	Car8	252	262	281	252	243	339	219	336	280	263	274	366	238	150	199	335	323	379	0.728076	1	0.723076	0.999982	0.581542	0.907691	0.547293	0.901228	0.000583137	0.00620642	0.000303227	0.00315299	-0.0721484	-0.117367	-0.85991	Steady	Steady	Down
NM_007426	11601	ENSMUST00000033846	Angpt2	377	383	377	340	365	385	439	434	382	365	574	414	451	178	267	649	1049	504	0.7247	1	0.658261	0.999982	0.531026	0.897011	0.511037	0.890722	0.00058482	0.00621905	0.000206434	0.00231086	0.0575997	-0.113612	-1.33827	Steady	Steady	Down
NM_010745	17084	ENSMUST00000021860	Ly86	34	26	42	38	29	21	29	34	38	65	57	29	128	186	143	54	88	48	0.614007	1	0.627112	0.999982	0.11149	0.556242	0.143712	0.608	0.000585718	0.00622332	0.000102973	0.00133176	0.200094	-0.583486	1.2212	Steady	Steady	Up
NM_133906	74570	ENSMUST00000019660	Zkscan1	10	7	6	11	7	1	8	12	9	20	20	20	2	0	2	11	20	4	0.709046	1	0.775299	0.999982	0.00802386	0.174017	0.0731534	NA	0.000588346	0.00624227	0.0179565	NA	0.262035	-1.04417	-3.0586	Steady	Down	Down
NM_026738	68480	ENSMUST00000048946	Card19	279	277	291	244	352	297	240	278	230	255	202	221	546	574	496	290	252	389	0.695382	1	0.685208	0.999982	0.438708	0.860181	0.420595	0.850097	0.000592991	0.00628216	9.97e-05	0.00130311	-0.0802024	0.13711	0.756637	Steady	Steady	Up
NM_026020	67186	ENSMUST00000084434	Rplp2	10261	8942	13688	8436	8836	13259	7763	7782	8205	7106	6908	6518	12209	12893	11491	7337	5693	9469	0.625259	1	0.605702	0.999982	0.0118289	0.211922	0.00416376	0.10948	0.000593427	0.00628216	0.000157893	0.00188732	0.101061	0.204858	0.663247	Steady	Steady	Up
NM_019634	21912	ENSMUST00000076354	Tspan7	1169	1163	1528	1115	1168	1533	1137	1161	1184	1245	1120	1200	856	830	985	1230	1194	1302	0.947895	1	0.920867	0.999982	0.653337	0.932714	0.674197	0.939273	0.000593764	0.00628216	0.000452773	0.00436075	0.01059	-0.03906	-0.521108	Steady	Steady	Steady
NM_027853	71664	ENSMUST00000026398	Mettl7b	583	639	375	548	440	288	871	1002	1081	591	872	1141	696	428	887	1316	961	1691	0.288962	1	0.229214	0.999982	0.405521	0.845196	0.338415	0.808921	0.000596305	0.00630373	0.000510664	0.00481929	0.321773	0.176532	-1.01955	Steady	Steady	Down
NM_008268	15413	ENSMUST00000049272	Hoxb5	1091	881	1219	865	1058	1233	801	811	863	816	739	687	919	1281	1099	730	638	734	0.949078	1	0.926692	0.999982	0.186535	0.670639	0.207586	0.688502	0.000597242	0.00630498	9.69e-05	0.0012775	0.0107528	0.137469	0.609106	Steady	Steady	Up
NM_028762	74111	ENSMUST00000031590	Rbm19	724	699	625	763	725	648	710	678	748	699	701	642	343	321	431	544	611	543	0.676288	1	0.653241	0.999982	0.553272	0.902028	0.576368	0.909465	0.000597431	0.00630498	0.000435889	0.00423147	-0.0642902	0.0596138	-0.674703	Steady	Steady	Down
NM_053131	93877	ENSMUST00000061717	Pcdhb6	43	25	3	17	26	12	36	13	18	21	25	17	9	5	6	20	34	18	0.628748	1	0.646609	0.999982	0.856817	0.975138	0.874877	NA	0.000599518	0.00632169	0.00677434	0.0341969	0.377834	0.0821804	-1.8702	Steady	Steady	Down
NM_025872	66964	ENSMUST00000032372	Golt1b	1023	891	1177	926	818	1024	876	820	787	816	908	834	1065	1048	1081	725	682	777	0.29744	1	0.298227	0.999982	0.626444	0.925296	0.650625	0.937781	0.000600613	0.00632259	2.11e-05	0.000369915	0.152564	-0.048085	0.507947	Steady	Steady	Steady
NM_010304	14676	ENSMUST00000043709	Gna15	17	13	4	11	12	1	8	6	5	9	14	5	30	28	31	8	12	10	0.539243	1	0.604096	0.999982	0.310868	0.787041	0.490786	NA	0.000600576	0.00632259	0.00459665	0.025885	0.496014	-0.555599	1.51623	Steady	Steady	Up
NM_008669	17939	ENSMUST00000023088	Naga	1823	1743	1686	1706	1842	1870	1813	2102	2448	1853	1817	2310	1656	1393	1863	2416	2121	2509	0.676702	1	0.660965	0.999982	0.543494	0.899538	0.505036	0.88819	0.000602306	0.00633508	0.000923815	0.00762784	-0.0476513	0.0842464	-0.561005	Steady	Steady	Steady
NM_009654	11657	ENSMUST00000031314	Alb	30	443	44	10	66	63	31	5	43	14	140	69	13	8	1216	7	2	13	0.0584405	1	NA	NA	0.0685083	0.466923	0.204516	0.684478	0.000605496	0.0063633	NA	NA	1.91688	-1.50229	5.74498	Up	Down	Up
NM_007620	12408	ENSMUST00000039659	Cbr1	2679	2746	3065	2585	2696	2786	2837	3119	3285	3041	2888	3466	2975	2449	2858	4309	3414	3961	0.521075	1	0.472565	0.999982	0.780192	0.962126	0.767597	0.961691	0.000606354	0.00636697	0.00078755	0.00672024	0.0681643	-0.0289604	-0.536712	Steady	Steady	Steady
NM_024245	71819	ENSMUST00000034815	Kif23	1280	1302	1358	1353	1426	1391	1562	1461	1574	1493	1394	1483	1181	1433	1278	960	813	759	0.430923	1	0.412312	0.999982	0.41927	0.853095	0.430586	0.853779	0.00061091	0.00640335	5.16e-05	0.000758464	-0.0866675	0.0677949	0.578419	Steady	Steady	Steady
NM_172378	210463	ENSMUST00000110196	Slc22a22	80	83	72	102	98	73	36	151	153	68	46	135	14	3	11	30	30	42	0.446729	1	0.422543	0.999982	0.422551	0.854584	0.548876	0.901555	0.000611352	0.00640335	0.00374121	0.0222597	-0.22083	0.444647	-1.88922	Steady	Steady	Down
NM_172672	76051	ENSMUST00000135074	Ganc	309	283	244	301	350	217	380	314	394	325	386	510	270	297	245	433	562	376	0.813503	1	0.806772	0.999982	0.359707	0.819134	0.338331	0.808903	0.000613433	0.00641978	0.000275285	0.00292329	-0.0581966	-0.17209	-0.797608	Steady	Steady	Down
NM_010681	16775	ENSMUST00000019992	Lama4	3091	3226	3045	3027	3144	2938	3681	3178	3398	4368	3962	3668	983	1088	1246	1809	2037	1340	0.746908	1	0.655091	0.999982	0.0212159	0.272028	0.0145309	0.217244	0.000616049	0.00644177	0.000598854	0.00545982	0.0356451	-0.23147	-0.688201	Steady	Steady	Down
NM_153125	227648	ENSMUST00000091252	Sec16a	2647	2813	2087	2993	2828	2125	2946	2726	2578	2842	2911	3230	1757	2018	1854	2732	2975	2286	0.682301	1	0.669055	0.999982	0.18069	0.665442	0.158762	0.623509	0.000617071	0.00644708	0.000418063	0.00409156	-0.0770632	-0.127903	-0.548101	Steady	Steady	Steady
NM_008664	17930	ENSMUST00000033842	Myom2	12	20	11	17	8	11	51	29	36	37	60	47	30	45	45	97	68	128	0.623858	1	0.691643	0.999982	0.346346	0.811057	0.403092	0.839275	0.000618192	0.00645341	0.000606078	0.00552088	0.251531	-0.316976	-1.32468	Steady	Steady	Down
NM_026808	68680	ENSMUST00000022826	Fitm1	71	80	82	105	71	83	109	116	193	73	121	111	85	61	104	222	121	229	0.584938	1	0.583818	0.999982	0.143363	0.614514	0.115831	0.558037	0.000618736	0.00645371	0.000402552	0.00397218	-0.159086	0.447906	-1.23222	Steady	Steady	Down
NM_010514	16002	ENSMUST00000121128	Igf2	282	266	269	306	277	202	175	254	175	208	172	227	13	14	34	50	101	57	0.824027	1	0.769997	0.999982	0.959957	0.992332	0.955514	0.992189	0.000621028	0.00647223	0.000725323	0.00631587	0.050613	-0.0111999	-1.80885	Steady	Steady	Down
NM_001171003	232714	ENSMUST00000071535	Mgam	109	199	173	124	100	169	168	167	113	207	226	161	310	248	324	478	400	684	0.369836	1	0.33598	0.999982	0.0825565	0.503008	0.063301	0.433411	0.000622174	0.00647878	0.000606472	0.00552088	0.288697	-0.411229	-0.862714	Steady	Steady	Down
NM_001033254	214230	ENSMUST00000099557	Pak6	4	5	0	3	7	2	3	2	7	10	5	8	2	3	0	14	16	5	0.639636	1	0.761825	0.999982	0.131182	0.593041	0.331238	NA	0.000627257	0.00652628	0.0219884	NA	-0.395732	-0.923124	-2.75994	Steady	Down	Down
NM_172406	70827	ENSMUST00000027186	Trak2	1975	2238	1633	2092	2318	1649	2204	1946	1987	2364	2340	2485	1610	1409	1644	2249	2842	1932	0.772001	1	0.767602	0.999982	0.00817077	0.175567	0.00703519	0.148427	0.000627813	0.00652665	0.000674017	0.00599465	-0.0537862	-0.233498	-0.63326	Steady	Steady	Down
NM_133904	100705	ENSMUST00000031583	Acacb	395	449	334	475	520	392	488	485	579	495	466	554	401	342	430	590	640	547	0.248413	1	0.196666	0.999982	0.817887	0.968776	0.818916	0.970066	0.000630226	0.0065463	0.000380847	0.00379234	-0.237848	0.0294054	-0.640731	Steady	Steady	Down
NM_011580	21825	ENSMUST00000039559	Thbs1	3122	3294	2757	5289	4262	2551	4147	3234	3055	3561	4205	3733	9742	9333	6851	4300	5974	2855	0.109156	1	0.082006	0.999982	0.268303	0.754273	0.227062	0.714916	0.000632758	0.00656716	7.64e-05	0.00104195	-0.407048	-0.145286	0.938811	Steady	Steady	Up
NM_199366	381334	ENSMUST00000094663	Gal3st2	0	2	1	3	8	3	2	6	3	1	2	5	13	18	20	0	4	6	0.0212495	1	0.174966	0.999982	0.563282	0.9039	0.721299	NA	0.00064268	0.00666461	0.0158752	0.0638203	-2.09531	0.437501	2.26861	Down	Steady	Up
NM_023160	66116	ENSMUST00000161198	Nat8f1	664	842	1096	632	549	1133	623	780	834	1059	631	744	543	284	477	859	605	1412	0.562711	1	0.540796	0.999982	0.517933	0.892966	0.472498	0.876096	0.000646559	0.00669844	0.000381564	0.00379598	0.164523	-0.126479	-1.17708	Steady	Steady	Down
NM_145359	207740	ENSMUST00000037843	Ubald1	770	597	783	788	661	737	848	730	780	689	696	617	1090	1449	1204	736	664	926	0.846006	1	0.881319	0.999982	0.0317389	0.326266	0.0415488	0.361082	0.000647161	0.00669844	0.000162467	0.00192853	-0.0309009	0.230745	0.646471	Steady	Steady	Up
NM_153415	217734	ENSMUST00000037788	Pomt2	1146	1041	957	1111	995	870	1044	1065	1087	1065	1110	1128	665	602	808	1075	1063	923	0.629733	1	0.572697	0.999982	0.53248	0.897316	0.564355	0.906871	0.000647547	0.00669844	0.000803078	0.00683814	0.0750534	-0.0526645	-0.602959	Steady	Steady	Down
NM_207202	54648	ENSMUST00000033490	Ccdc120	519	497	540	564	587	520	475	519	485	406	450	454	721	841	716	444	532	492	0.464755	1	0.42675	0.999982	0.145721	0.61534	0.167237	0.63604	0.000653563	0.00675095	3.79e-05	0.000590121	-0.108684	0.170008	0.592726	Steady	Steady	Up
NM_181325	18408	ENSMUST00000033871	Slc25a15	899	945	827	899	773	647	971	1063	1065	883	1025	1251	861	649	894	1180	1110	1252	0.242415	1	0.188349	0.999982	0.805547	0.966343	0.80313	0.969178	0.0006537	0.00675095	0.00100842	0.00816224	0.198865	-0.0328048	-0.59941	Steady	Steady	Down
NM_173370	74596	ENSMUST00000031273	Cds1	1325	1177	1128	1407	1324	1160	1369	1249	1329	1192	1349	1156	1125	1201	1375	1658	1679	1793	0.465742	1	0.442946	0.999982	0.354763	0.816834	0.369684	0.82525	0.000656536	0.00677252	0.000444911	0.00429818	-0.104433	0.0890302	-0.512197	Steady	Steady	Steady
NM_001017966	68817	ENSMUST00000102484	Ddi2	315	342	175	375	304	233	306	262	187	323	293	285	87	77	111	193	237	139	0.679939	1	0.641404	0.999982	0.201499	0.691519	0.171956	0.640896	0.000656871	0.00677252	0.00035691	0.00359882	-0.131522	-0.259616	-1.09165	Steady	Steady	Down
NM_177397	338375	ENSMUST00000027643	Atp6v1g3	465	422	235	366	445	291	462	416	479	587	455	576	657	539	677	823	894	1219	0.925506	1	0.922469	0.999982	0.0586916	0.44291	0.0635787	0.433425	0.000660236	0.00679628	0.00103783	0.00836192	0.028394	-0.259019	-0.68753	Steady	Steady	Down
NM_178602	28015	ENSMUST00000034720	Polr2m	150	158	149	133	98	128	123	141	119	96	149	105	32	27	55	120	113	68	0.16337	1	0.11261	0.999982	0.603914	0.914931	0.600396	0.916591	0.000660259	0.00679628	0.000583658	0.00536205	0.344121	0.124895	-1.44233	Steady	Steady	Down
NM_001031667	606496	ENSMUST00000071739	Gsk3a	2180	2228	2373	2060	2062	2084	2099	2105	2232	2032	2050	2038	2952	3334	2911	2156	1906	2290	0.23989	1	0.168107	0.999982	0.399716	0.841374	0.383371	0.830139	0.000665191	0.00684141	3.95e-05	0.000609143	0.12257	0.0674048	0.493776	Steady	Steady	Steady
NM_001177844	209630	ENSMUST00000176828	Frmd4a	53	53	18	40	48	8	50	57	49	40	30	61	2	5	7	36	53	7	0.586171	1	0.574816	0.999982	0.449494	0.863439	0.49291	0.883064	0.000672511	0.00691103	0.00179779	0.0129529	0.36842	0.246603	-2.79379	Steady	Steady	Down
NM_011975	26451	ENSMUST00000143107	Rpl27a	14381	13117	20298	12687	13819	20362	11016	11125	11506	11481	10709	10002	17276	21011	16238	10457	8230	13822	0.919629	1	0.891783	0.999982	0.495364	0.883039	0.436039	0.856966	0.000674305	0.00692379	0.00016627	0.00196589	0.0214589	0.0586562	0.707627	Steady	Steady	Up
NM_201362	381175	ENSMUST00000043929	Ccdc68	87	77	109	111	119	95	109	80	95	104	110	107	454	351	225	135	170	177	0.341636	1	0.331014	0.999982	0.407648	0.846866	0.441955	0.860897	0.000676903	0.00694477	0.000108567	0.00139061	-0.26065	-0.182017	1.05686	Steady	Steady	Up
NM_010555	16178	ENSMUST00000027243	Il1r2	6	3	11	6	8	22	0	5	0	11	5	5	21	18	17	5	5	6	0.222957	1	0.341986	0.999982	0.0167093	0.244538	0.159555	NA	0.000685997	0.00703231	0.0108128	0.0484074	-0.842183	-1.99389	1.74412	Down	Down	Up
NM_030209	78892	ENSMUST00000132583	Crispld2	609	547	483	491	472	576	313	526	572	590	365	420	328	331	452	235	147	195	0.602718	1	0.557835	0.999982	0.896526	0.980031	0.882126	0.979878	0.000686823	0.00703502	0.000115829	0.0014587	0.0904067	0.0326799	0.903421	Steady	Steady	Up
NM_023184	66277	ENSMUST00000032174	Klf15	189	274	517	262	238	562	301	338	486	477	277	463	236	202	289	398	365	434	0.766179	1	0.772098	0.999982	0.631703	0.927164	0.590944	0.915608	0.000696215	0.00712539	0.000413229	0.00406082	-0.126537	-0.11884	-0.759829	Steady	Steady	Down
NM_008550	17160	ENSMUST00000031002	Man2b2	742	711	479	865	865	598	1044	1238	1305	905	1078	1253	836	665	914	1356	1641	996	0.257811	1	0.215084	0.999982	0.305142	0.782502	0.281394	0.766685	0.000697608	0.00713382	0.000754378	0.00651602	-0.27006	0.143357	-0.768558	Steady	Steady	Down
NM_053079	56643	ENSMUST00000088386	Slc15a1	7	5	10	14	23	20	16	14	20	18	17	22	5	1	5	17	30	10	0.00542314	1	0.0403898	0.999982	0.598149	0.913797	0.711526	NA	0.000698909	0.0071413	0.00875764	0.0414673	-1.36535	-0.193134	-2.37791	Down	Steady	Down
NM_029252	75328	ENSMUST00000062638	4930563D23Rik	14	22	10	17	25	20	20	20	10	18	41	26	30	14	28	66	49	86	0.357693	1	0.444669	0.999982	0.0919404	0.521762	0.151041	NA	0.000700208	0.00714874	0.00112774	0.00894875	-0.42597	-0.765841	-1.51442	Steady	Down	Down
NM_177092	320183	ENSMUST00000092143	Msrb3	947	891	944	947	939	882	1144	1056	975	966	1094	964	1947	1850	1739	1114	1418	1065	0.986766	1	0.940521	0.999982	0.52925	0.896783	0.542396	0.898226	0.000702976	0.00716532	5.71e-05	0.000827147	0.00203533	0.065172	0.580428	Steady	Steady	Steady
NM_001198955	665574	ENSMUST00000179801	Gm7694	737	730	820	588	677	950	724	815	759	668	937	792	631	575	604	814	855	859	0.813011	1	0.806526	0.999982	0.630613	0.927005	0.624955	0.927647	0.000704881	0.0071789	0.000278476	0.00295232	0.0440481	-0.065927	-0.522518	Steady	Steady	Steady
NM_021432	58243	ENSMUST00000059539	Nap1l5	6	20	15	33	2	5	11	6	8	3	2	9	221	49	20	13	15	13	0.98566	1	0.968941	0.999982	0.186384	0.670639	0.376159	NA	0.000706203	0.00718652	0.000169975	0.00199787	0.016536	0.814334	2.77762	Steady	Up	Up
NM_009095	20103	ENSMUST00000004554	Rps5	16287	14755	21377	15800	15451	22461	13015	12775	12866	12849	11724	10201	16246	18376	15956	10616	8709	13199	0.821263	1	0.856273	0.999982	0.143607	0.614687	0.102045	0.531338	0.000707563	0.00719452	0.000157548	0.00188507	-0.0416723	0.147611	0.597982	Steady	Steady	Up
NM_146236	237052	ENSMUST00000055104	Tceal1	186	189	175	177	246	170	190	195	181	213	220	170	116	150	111	203	259	221	0.644166	1	0.616098	0.999982	0.602639	0.914729	0.595171	0.916113	0.000712537	0.00723921	0.000219626	0.0024313	-0.112435	-0.0962852	-0.897979	Steady	Steady	Down
NM_020603	57315	ENSMUST00000025170	Wdr46	766	799	834	872	807	709	764	677	791	726	683	650	812	832	812	544	470	602	0.999651	1	0.95393	0.999982	0.297885	0.774675	0.322557	0.798559	0.000714001	0.00724547	6.88e-05	0.000961396	-6.22e-05	0.110954	0.56386	Steady	Steady	Steady
NM_016922	53897	ENSMUST00000063004	Gal3st1	11	12	5	17	11	7	20	10	15	8	16	23	4	6	6	17	30	14	0.576327	1	0.664859	0.999982	0.889187	0.980031	0.914096	NA	0.00071449	0.00724547	0.00929628	0.0435704	-0.320143	-0.0683296	-1.94931	Steady	Steady	Down
NM_019993	56752	ENSMUST00000028004	Aldh9a1	1121	1495	1160	1390	1286	1043	1528	1752	1842	1387	1648	1788	1280	1108	1383	1753	2012	1638	0.921172	1	0.890796	0.999982	0.499909	0.883442	0.479181	0.879331	0.000714888	0.00724547	0.00066421	0.00592942	0.0176631	0.0815593	-0.560663	Steady	Steady	Steady
NM_010015	13135	ENSMUST00000128231	Dad1	34	51	29	61	60	28	35	41	29	66	30	45	3	4	12	24	31	20	0.380864	1	0.385763	0.999982	0.240459	0.735948	0.283685	0.76886	0.000717513	0.0072662	0.00720043	0.0357014	-0.389194	-0.428125	-2.00417	Steady	Steady	Down
NM_001033312	231863	ENSMUST00000035985	Fbxl18	222	250	145	227	218	120	282	240	226	219	273	249	70	60	105	198	266	115	0.714019	1	0.674152	0.999982	0.962349	0.993168	0.957759	0.992501	0.000719525	0.00726983	0.000386152	0.00382926	0.12511	0.00829151	-1.34495	Steady	Steady	Down
NM_027324	14057	ENSMUST00000021930	Sfxn1	2192	2466	2389	2042	2210	2301	2079	2312	2412	2577	2122	2478	1562	1373	1722	2115	2049	2294	0.369271	1	0.325246	0.999982	0.439791	0.860419	0.416879	0.848156	0.000719613	0.00726983	0.000785274	0.00670559	0.101251	-0.0822016	-0.512268	Steady	Steady	Steady
NM_011119	18813	ENSMUST00000026425	Pa2g4	3578	3684	3913	3432	3323	3330	3352	3279	3353	3223	3186	2965	3263	3326	3403	2505	2249	2372	0.173078	1	0.0994385	0.999982	0.292136	0.770782	0.253176	0.740616	0.000720509	0.00727302	8.15e-06	0.000171661	0.14247	0.0857868	0.446754	Steady	Steady	Steady
NM_175643	216725	ENSMUST00000040523	Adamts2	299	335	235	311	305	218	355	350	416	440	406	315	1024	919	960	611	587	728	0.819074	1	0.782375	0.999982	0.729593	0.950734	0.728754	0.955291	0.000727945	0.00734216	8.74e-05	0.00116934	0.0568052	-0.0559239	0.552229	Steady	Steady	Steady
NM_001114322	72040	ENSMUST00000167263	Cdhr5	93	114	97	102	110	93	159	148	193	100	128	184	120	140	172	263	246	244	0.973639	1	0.987451	0.999982	0.298528	0.775497	0.262884	0.75241	0.000730811	0.00736514	0.000260778	0.00279149	-0.00869192	0.273279	-0.843136	Steady	Steady	Down
NM_001159963	242960	ENSMUST00000047857	Fbxl5	486	484	511	393	373	494	413	449	468	469	465	496	828	885	681	469	410	580	0.175392	1	0.141107	0.999982	0.341771	0.807858	0.372474	0.827141	0.000734746	0.0073929	0.000158348	0.00189087	0.229964	-0.109686	0.675494	Steady	Steady	Up
NM_001081175	320404	ENSMUST00000070181	Itpkb	1433	1544	1207	1455	1495	1062	1616	1611	1765	1408	1603	1466	643	525	888	1443	1530	854	0.755772	1	0.718475	0.999982	0.0991352	0.533952	0.102966	0.532876	0.00073474	0.0073929	0.000622533	0.00564565	0.0571349	0.151717	-0.940763	Steady	Steady	Down
NM_009105	20163	ENSMUST00000028059	Rsu1	1236	1216	1259	1218	1271	1091	1417	1396	1365	1354	1404	1287	2179	2419	2098	1502	1522	1639	0.706844	1	0.637971	0.999982	0.620819	0.922977	0.631667	0.930536	0.000735674	0.0073963	1.49e-05	0.000277736	0.0462925	0.0415609	0.48159	Steady	Steady	Steady
NM_009200	20513	ENSMUST00000005490	Slc1a6	8	16	13	10	11	25	14	8	9	17	16	9	22	20	29	7	8	7	0.567916	1	0.64337	0.999982	0.34054	0.807858	0.500547	NA	0.000742527	0.00745921	0.00737102	0.036407	-0.31027	-0.438935	1.63231	Steady	Steady	Up
NM_027882	71722	ENSMUST00000163320	Cic	45	32	18	32	13	5	28	28	47	17	25	38	7	7	5	35	44	10	0.174588	1	0.188917	0.999982	0.379616	0.830669	0.435899	0.856966	0.000743916	0.0074652	0.00291948	0.0184026	0.915387	0.356992	-2.25016	Up	Steady	Down
NM_027410	70381	ENSMUST00000085701	Tecpr1	771	794	611	691	896	659	854	821	917	746	872	817	608	590	619	1095	938	735	0.80521	1	0.798245	0.999982	0.410795	0.848061	0.431855	0.85458	0.000744315	0.0074652	0.000735282	0.00637865	-0.0468558	0.0847142	-0.649398	Steady	Steady	Down
NM_207225	208727	ENSMUST00000008995	Hdac4	255	311	160	342	308	202	263	238	212	268	263	316	56	59	98	220	277	95	0.477292	1	0.425508	0.999982	0.134412	0.597503	0.124595	0.573002	0.000746411	0.00747899	0.000338794	0.00344805	-0.230843	-0.253361	-1.51988	Steady	Steady	Down
NM_008424	16509	ENSMUST00000051705	Kcne1	112	126	93	94	120	140	159	195	161	185	135	170	123	108	169	281	189	336	0.736404	1	0.711758	0.999982	0.747365	0.955136	0.738064	0.956087	0.000747115	0.00747899	0.000499701	0.0047434	-0.0950568	0.0672494	-1.04974	Steady	Steady	Down
NM_053272	74754	ENSMUST00000047973	Dhcr24	3104	3661	3765	3358	2880	3299	3195	3208	3077	2772	2889	3271	1797	1481	2900	3796	3094	3776	0.274429	1	0.247881	0.999982	0.387633	0.83506	0.352029	0.818901	0.000747481	0.00747899	0.000911485	0.00755725	0.137141	0.0808327	-0.829634	Steady	Steady	Down
NM_001177505	382118	ENSMUST00000063980	Zkscan7	161	162	106	146	197	119	187	229	123	194	230	272	88	108	101	203	298	140	0.731072	1	0.703847	0.999982	0.151236	0.622383	0.109355	0.546259	0.000749728	0.00748945	0.000376742	0.00376084	-0.107085	-0.372582	-1.15315	Steady	Steady	Down
NM_198899	320011	ENSMUST00000046875	Uggt1	2640	2549	2005	2806	2808	1910	2999	2805	2498	3017	3036	3097	1777	1880	1978	2648	3075	2279	0.732819	1	0.725817	0.999982	0.125763	0.585226	0.105967	0.539981	0.000750295	0.00748945	0.000659356	0.00589487	-0.0680371	-0.145281	-0.54843	Steady	Steady	Steady
NM_010764	17159	ENSMUST00000034121	Man2b1	1939	2183	1590	1969	2127	1884	2592	3114	3364	2445	2610	3379	2179	2204	2445	3124	3358	2818	0.671279	1	0.65078	0.999982	0.497648	0.88332	0.442597	0.861204	0.00075032	0.00748945	0.00049285	0.00468579	-0.0667412	0.0997031	-0.487764	Steady	Steady	Steady
NM_001252313	20185	ENSMUST00000101066	Ncor1	10	11	0	9	14	5	6	2	2	15	11	10	0	0	0	5	7	0	0.643139	1	0.702831	0.999982	0.00151387	0.067249	0.0444001	NA	0.000752378	0.00749417	0.192371	NA	-0.398186	-1.81496	-5.06935	Steady	Down	Down
NM_028304	74467	ENSMUST00000058163	Pus10	15	18	8	21	10	13	18	13	12	7	18	16	1	1	0	9	12	2	0.846931	1	0.875788	0.999982	0.892033	0.980031	0.918532	NA	0.000752712	0.00749417	0.0358675	NA	-0.101178	0.0626404	-3.33964	Steady	Steady	Down
NM_011947	26406	ENSMUST00000002044	Map3k3	1297	1416	1036	1418	1299	1116	1540	1390	1286	1361	1616	1422	813	931	862	1295	1700	1073	0.846217	1	0.84641	0.999982	0.537947	0.898843	0.542655	0.898305	0.000753402	0.00749417	0.000681458	0.0060301	-0.0339043	-0.0664666	-0.685409	Steady	Steady	Down
NM_001252616	53618	ENSMUST00000171770; ENSMUST00000177595; ENSMUST00000062804	Fut8	10	20	5	5	11	13	16	12	3	14	19	17	0	3	2	7	14	9	0.664359	1	0.732555	0.999982	0.191296	0.67809	0.312975	NA	0.000753527	0.00749417	0.0342939	NA	0.278702	-0.687535	-2.53973	Steady	Down	Down
NM_021884	22088	ENSMUST00000014546	Tsg101	1430	1367	1557	1476	1425	1602	1325	1355	1357	1342	1334	1188	2106	1949	1759	1300	1165	1442	0.636663	1	0.671198	0.999982	0.514224	0.891445	0.527262	0.894441	0.000753784	0.00749417	7.02e-05	0.000973434	-0.0537582	0.0580911	0.534081	Steady	Steady	Steady
NM_011246	19419	ENSMUST00000102534	Rasgrp1	43	44	12	43	36	25	34	51	43	32	67	67	36	16	27	68	136	52	0.903812	1	0.897318	0.999982	0.295609	0.772443	0.318811	0.795394	0.00076377	0.00757542	0.000640742	0.00577583	-0.0653848	-0.378975	-1.73464	Steady	Steady	Down
NM_007590	12315	ENSMUST00000019514	Calm3	6668	6497	6401	6326	6260	5981	7104	7225	7105	6218	6885	7179	3810	3629	6173	8010	6693	7296	0.518038	1	0.355143	0.999982	0.394985	0.840634	0.337372	0.808779	0.000765454	0.00758611	0.00104529	0.00841639	0.0713654	0.0745641	-0.734957	Steady	Steady	Down
NM_001177705	239099	ENSMUST00000142283	Homez	8	5	5	10	6	8	10	10	5	4	4	10	0	0	1	3	9	4	0.46708	1	0.613447	0.999982	0.421498	0.854584	0.585913	NA	0.000766176	0.00758727	0.0659092	NA	-0.411526	0.461143	-3.61111	Steady	Steady	Down
NM_001085355	239985	ENSMUST00000115797	Arid1b	2306	2588	1978	2150	2319	1864	2427	2304	2219	2256	2377	2417	1292	1426	1550	2163	2535	1709	0.463548	1	0.41257	0.999982	0.761556	0.958603	0.758454	0.958955	0.000767803	0.00759737	0.000778463	0.00665691	0.115794	-0.025736	-0.629244	Steady	Steady	Down
NM_145853	252972	ENSMUST00000046426	Tpcn1	2883	3020	2165	2564	2735	2354	2792	2910	3268	2363	2792	3179	2261	1983	2755	3381	3010	3669	0.648232	1	0.611891	0.999982	0.416382	0.85104	0.373948	0.827141	0.000773031	0.00764306	0.00145341	0.0109316	0.0759476	0.100675	-0.564051	Steady	Steady	Steady
NM_198702	319387	ENSMUST00000072521	Adgrl3	338	343	239	325	280	292	419	332	319	316	351	475	98	171	192	411	433	211	0.871356	1	0.848063	0.999982	0.603441	0.914819	0.587813	0.914544	0.000774623	0.00765276	0.00034797	0.00352647	0.0365116	-0.099244	-1.23976	Steady	Steady	Down
NM_001039089	20338	ENSMUST00000021347	Sel1l	13	10	9	23	18	9	12	15	19	15	15	26	0	1	3	9	16	5	0.212735	1	0.32292	0.999982	0.490401	0.882402	0.605743	NA	0.000780818	0.0077027	0.0308432	NA	-0.644872	-0.28699	-2.8394	Down	Steady	Down
NM_134092	105837	ENSMUST00000022998	Mtbp	310	313	368	241	269	341	281	245	259	309	219	237	372	450	327	210	191	248	0.283678	1	0.247882	0.999982	0.861471	0.975543	0.8516	0.974684	0.000781209	0.0077027	7.01e-05	0.000973434	0.215485	0.032104	0.784229	Steady	Steady	Up
NM_178198	319183	ENSMUST00000110452	Hist1h2bj	18	20	21	7	17	13	20	11	16	15	9	17	7	22	16	1	0	5	0.144852	1	0.252176	0.999982	0.661658	0.93591	0.747678	NA	0.000781523	0.0077027	0.0151438	0.0619022	0.664139	0.189816	2.79418	Up	Steady	Up
NM_026623	68219	ENSMUST00000034204	Nudt21	1237	1231	1554	1132	1182	1436	1110	1106	1099	1183	1040	955	1130	1235	1208	849	811	818	0.502538	1	0.508584	0.999982	0.584964	0.908742	0.595083	0.916113	0.000786388	0.00774293	1.32e-05	0.000252383	0.0950341	0.0558597	0.486763	Steady	Steady	Steady
NM_001001804	384214	ENSMUST00000049146	Ephx4	12	13	24	11	10	21	13	25	12	19	4	12	49	27	20	6	11	8	0.675823	1	0.725127	0.999982	0.377583	0.829584	0.46063	NA	0.00078761	0.00774442	0.002499	0.0163731	0.212548	0.507053	1.88705	Steady	Steady	Up
NM_153139	215335	ENSMUST00000108872	Slc36a1	683	638	527	726	655	671	755	801	889	757	718	941	590	527	636	821	834	821	0.360022	1	0.303085	0.999982	0.926506	0.985091	0.922044	0.985978	0.000790477	0.00775422	0.00053372	0.00499514	-0.15262	0.0119634	-0.539199	Steady	Steady	Steady
NM_011655	22154	ENSMUST00000001566	Tubb5	26259	24732	29829	25239	23391	27229	23716	22145	23408	22526	21290	19425	18475	20148	22304	15202	13523	13941	0.478696	1	0.42335	0.999982	0.153882	0.627061	0.106107	0.539985	0.000790538	0.00775422	2.86e-05	0.000477604	0.085282	0.126113	0.472434	Steady	Steady	Steady
NM_001085495	99371	ENSMUST00000099078	Arfgef2	1147	1318	941	1283	1591	1057	1196	1214	1056	1383	1291	1455	947	976	941	1281	1391	1246	0.303462	1	0.276593	0.999982	0.00880323	0.182682	0.0102963	0.180185	0.000791083	0.00775422	0.000193855	0.00220398	-0.208498	-0.257331	-0.49332	Steady	Steady	Steady
NM_028085	72074	ENSMUST00000033201	Anks4b	326	322	255	331	344	227	316	354	373	351	369	442	282	267	396	563	475	500	0.993438	1	0.991344	0.999982	0.272895	0.757492	0.277525	0.764123	0.00079396	0.00777634	0.000700228	0.00616021	-0.00200141	-0.160979	-0.74438	Steady	Steady	Down
NM_026268	67603	ENSMUST00000020118	Dusp6	1521	1737	2280	1566	1539	2277	1616	1631	1744	2022	1560	1716	1635	1923	1701	1200	1275	1035	0.856941	1	0.83545	0.999982	0.409719	0.847235	0.400838	0.838741	0.000797502	0.0078023	3.61e-05	0.000571126	0.0348745	-0.0911836	0.541285	Steady	Steady	Steady
NM_001130479	53322	ENSMUST00000032895	Nucb2	515	431	463	482	535	435	364	530	439	502	484	445	800	753	739	478	509	544	0.778214	1	0.777714	0.999982	0.496788	0.88332	0.483636	0.880027	0.000797856	0.0078023	3.36e-05	0.000541397	-0.0483447	-0.106761	0.541829	Steady	Steady	Steady
NM_175134	68839	ENSMUST00000057486	Ankrd46	1399	1363	1303	1440	1308	1367	1470	1467	1481	1479	1420	1461	1156	1050	1104	1555	1511	1449	0.858857	1	0.870628	0.999982	0.860776	0.975543	0.860383	0.97727	0.000807158	0.0078871	0.000215343	0.00239097	-0.021339	0.0139508	-0.488763	Steady	Steady	Steady
NM_013462	11556	ENSMUST00000081438	Adrb3	2	5	13	18	12	3	23	6	12	5	11	10	73	60	73	33	20	8	0.35368	1	0.467276	0.999982	0.268733	0.754634	0.384419	NA	0.000815689	0.00796425	0.000509434	0.00481293	-0.740985	0.642921	1.70599	Down	Up	Up
NM_172371	69309	ENSMUST00000060010	Slc16a13	689	603	401	675	543	429	667	702	688	521	674	771	577	447	707	910	780	1184	0.88423	1	0.865324	0.999982	0.683428	0.942133	0.67254	0.939011	0.000818328	0.00798379	0.00124287	0.00968213	0.0387325	0.0600765	-0.770891	Steady	Steady	Down
NM_010742	17068	ENSMUST00000040404	Ly6d	157	4	0	135	2	1	7	9	3	2	46	0	304	9	14	4	7	7	0.906338	1	NA	NA	0.290045	0.767836	NA	NA	0.000820624	0.00799996	NA	NA	0.217207	-1.32485	4.12542	Steady	Down	Up
NM_080288	140580	ENSMUST00000072519	Elmo1	72	100	66	101	77	78	119	113	100	75	111	104	8	21	29	110	127	28	0.733237	1	0.723367	0.999982	0.424356	0.85561	0.437334	0.857383	0.000822499	0.00801201	0.000444853	0.00429818	-0.107253	0.189736	-2.23387	Steady	Steady	Down
NM_001253878	17765	ENSMUST00000081567	Mtf2	8	17	4	14	28	25	6	2	4	14	5	15	1	2	0	12	8	4	0.0442026	1	0.0894853	0.999982	0.0167242	0.244538	0.101056	NA	0.000824982	0.00802996	0.0394739	NA	-1.18943	-1.47931	-2.89226	Down	Down	Down
NM_019740	56484	ENSMUST00000056974	Foxo3	496	508	297	490	499	381	498	451	405	523	556	539	97	92	154	353	484	135	0.776916	1	0.749562	0.999982	0.0307704	0.320683	0.0398313	0.353968	0.000828254	0.00805554	0.000273708	0.00290912	-0.0733697	-0.261984	-1.54893	Steady	Steady	Down
NM_016785	22017	ENSMUST00000021806	Tpmt	797	610	623	776	501	556	630	686	685	671	622	846	568	493	667	837	773	956	0.513944	1	0.462723	0.999982	0.452022	0.863681	0.450068	0.865058	0.000828981	0.00805635	0.00121432	0.00949673	0.142137	-0.101221	-0.610709	Steady	Steady	Down
NM_011992	26611	ENSMUST00000114276	Rcn2	1979	2026	2330	1751	1983	2193	1720	1785	1754	1735	1773	1701	2170	2352	1930	1546	1497	1293	0.460802	1	0.462782	0.999982	0.913524	0.982029	0.909277	0.983767	0.00083039	0.00805978	4.12e-05	0.000629273	0.0911392	0.0087137	0.532056	Steady	Steady	Steady
NM_016917	53945	ENSMUST00000027137	Slc40a1	3267	2424	2558	2537	2114	2323	2082	2788	2303	2101	2797	2684	1637	1748	2035	2834	2669	2214	0.125408	1	0.099856	0.999982	0.563395	0.9039	0.515759	0.891148	0.00083062	0.00805978	0.000918583	0.00758987	0.238794	-0.0846445	-0.552306	Steady	Steady	Steady
NM_026719	68421	ENSMUST00000191471	Lmbrd1	827	886	812	876	990	835	907	937	916	983	972	973	766	673	724	967	1243	952	0.464678	1	0.44076	0.999982	0.288865	0.767217	0.330146	0.804066	0.000836403	0.00810576	0.000820244	0.00695959	-0.101073	-0.0902895	-0.589336	Steady	Steady	Down
NM_009096	20104	ENSMUST00000102814	Rps6	24282	22927	32409	22847	24213	31707	19497	20578	20554	21782	18451	17542	26416	30122	24603	17284	14587	21054	0.959186	1	0.92586	0.999982	0.525387	0.895318	0.470852	0.876058	0.000836653	0.00810576	0.000156934	0.0018796	0.00869609	0.0646188	0.577414	Steady	Steady	Steady
NM_020587	57317	ENSMUST00000053819	Srsf4	2576	2458	2899	2301	2318	3019	2325	2259	2500	2120	2159	2065	2874	3402	2914	2116	1846	2313	0.710755	1	0.702773	0.999982	0.0659292	0.460043	0.0580477	0.419388	0.000839949	0.00813141	9.44e-05	0.00124834	0.0504881	0.153831	0.510356	Steady	Steady	Steady
NM_027078	67454	ENSMUST00000020150	Ikbip	207	195	172	206	188	176	196	181	214	186	256	176	454	428	358	249	241	255	0.975729	1	0.953594	0.999982	0.735586	0.951859	0.724679	0.954189	0.00084238	0.00814787	3.64e-05	0.000573046	0.00680463	-0.0700294	0.694846	Steady	Steady	Up
NM_025364	66118	ENSMUST00000105230	Sarnp	1119	1073	1319	929	1010	1147	1011	1037	1019	985	1004	1086	1511	1379	1391	976	894	1062	0.172061	1	0.187835	0.999982	0.920276	0.983571	0.929603	0.987627	0.00084295	0.00814787	4.61e-05	0.000689698	0.180562	-0.00884283	0.50617	Steady	Steady	Steady
NM_021510	59013	ENSMUST00000069304	Hnrnph1	12398	11973	13810	11808	12160	13960	11006	11210	10546	11864	10928	10912	12948	15679	11887	9155	8973	9574	0.967766	1	0.926825	0.999982	0.580045	0.907202	0.525417	0.893589	0.000847006	0.00818076	4.58e-05	0.000687578	0.00472283	-0.0458205	0.508015	Steady	Steady	Steady
NM_001081050	72823	ENSMUST00000075374	Pard3b	547	673	607	594	504	633	693	570	552	696	690	825	358	502	564	815	782	668	0.650859	1	0.607709	0.999982	0.0271403	0.305195	0.0286986	0.295369	0.000848432	0.00818822	0.000900927	0.00749044	0.0746085	-0.289907	-0.712585	Steady	Steady	Down
NM_015830	50817	ENSMUST00000041641	Capn15	964	1005	694	1011	877	865	1052	1182	1211	979	1070	1073	875	1005	826	1289	1185	1297	0.79735	1	0.783468	0.999982	0.15984	0.636	0.17416	0.642466	0.000855622	0.00825125	0.000429482	0.00418283	-0.048157	0.136895	-0.519171	Steady	Steady	Steady
NM_001037940	23950	ENSMUST00000008733	Dnajb6	581	476	589	474	449	630	480	575	505	511	514	472	886	850	708	535	487	568	0.662773	1	0.640254	0.999982	0.650605	0.931752	0.661992	0.937781	0.000868978	0.0083736	9.21e-05	0.00122729	0.0802543	0.0546919	0.580547	Steady	Steady	Steady
NM_201256	108112	ENSMUST00000036765	Eif4ebp3	331	351	412	326	378	463	337	305	302	314	305	285	572	594	509	312	299	409	0.611919	1	0.622486	0.999982	0.680122	0.941504	0.684887	0.944617	0.000870374	0.00838061	0.000117332	0.00147297	-0.0975972	0.0572839	0.67631	Steady	Steady	Up
NM_201529	380928	ENSMUST00000100337	Lmo7	1080	1127	1078	1175	1174	888	1385	1323	1315	1269	1710	1679	1237	1241	1257	1733	2286	1542	0.921297	1	0.879096	0.999982	0.0806873	0.498274	0.0727967	0.46048	0.000874908	0.0084178	0.000789634	0.00672845	0.0152418	-0.216745	-0.616698	Steady	Steady	Down
NM_177914	331374	ENSMUST00000145302	Dgkk	5	3	6	79	16	16	11	6	5	7	10	4	299	5	7	6	2	2	0.000239529	0.600116	NA	NA	0.914102	0.982202	0.941198	NA	0.000878324	0.00844418	NA	NA	-2.9745	0.0606871	4.8768	Down	Steady	Up
[truncated: 1,567 more rows]
