# Supplementary material for: Profiling of miRNAs and target genes related to cystogenesis in ADPKD mouse models
Source: Sci Rep. 2017 Oct 26;7:14151. doi: 10.1038/s41598-017-14083-8 (PMC5658336; doi:10.1038/s41598-017-14083-8)
Supplement: Supplementary file 3 — Suppplementary Table S2 [file 41598_2017_14083_MOESM3_ESM.xlsx]

## Sheet: Sheet1
Suppplementary Table S2. The list of differentially expressed miRNAs (DEmiRs) in Pkd1 conditional knockout mice
miRID	Pkd1f_P1_KO1	Pkd1f_P1_KO2	Pkd1f_P1_KO3	Pkd1f_P1_WT1	Pkd1f_P1_WT2	Pkd1f_P1_WT3	Pkd1f_P3_KO1	Pkd1f_P3_KO2	Pkd1f_P3_KO3	Pkd1f_P3_WT1	Pkd1f_P3_WT2	Pkd1f_P3_WT3	Pkd1f_P7_KO1	Pkd1f_P7_KO2	Pkd1f_P7_KO3	Pkd1f_P7_WT1	Pkd1f_P7_WT2	Pkd1f_P7_WT3	P1.Pvalue.edgeR	P1.FDR.edgeR	P1.Pvalue.Deseq2	P1.FDR.Deseq2	P3.Pvalue.edgeR	P3.FDR.edgeR	P3.Pvalue.Deseq2	P3.FDR.Deseq2	P7.Pvalue.edgeR	P7.FDR.edgeR	P7.Pvalue.Deseq2	P7.FDR.Deseq2	P1.logFC	P3.logFC	P7.logFC	P1.Expression.Pattern	P3.Expression.Pattern	P7.Expression.Pattern
mmu-miR-143-3p	828826	700158	745107	465572	455127	617719	778097	360888	483717	414908	327941	579909	972692	1332641	949460	864267	744292	1519447	0.00127106	0.394044	0.0216894	0.220837	0.504884	0.999076	0.431368	0.99758	0.831906	0.995391	0.912514	0.975911	0.987179	0.437428	-0.124119	Up	Steady	Steady
mmu-miR-3470a	23	16	35	18	317	606	18	31	15	17	13	15	337	222	81	55	26	648	0.00233732	0.394044	0.000112777	0.0136711	0.638678	0.999076	0.31914	0.99758	0.496021	0.995391	0.869083	0.970626	-3.08643	0.35346	-0.754164	Down	Steady	Down
mmu-miR-206-3p	8	0	1	1151	33	5	5	36	57	2	11	4	0	3	7	4	0	1	0.00249785	0.394044	NA	NA	0.00121328	0.171315	0.00872657	0.170474	0.362627	0.995391	0.560386	NA	-6.92832	2.61003	1.00953	Down	Up	Up
mmu-miR-701-3p	11	13	14	7	2	4	12	8	10	9	2	13	5	6	2	5	3	10	0.00293241	0.394044	0.0412718	NA	0.717472	0.999076	0.647008	0.99758	0.478703	0.995391	0.604147	0.888451	1.90321	0.293865	-0.60695	Up	Steady	Down
mmu-miR-3470b	72	70	105	50	996	1859	81	80	47	42	45	53	1490	864	294	251	99	2154	0.002969	0.394044	0.000122064	0.0136711	0.419272	0.999076	0.119679	0.742912	0.654856	0.995391	0.96903	0.994236	-2.96757	0.557466	-0.478822	Down	Steady	Steady
mmu-miR-192-5p	145447	155024	156436	96490	90468	134528	227945	75053	119169	85435	126858	188197	198837	194730	209990	276149	248694	417634	0.00367504	0.394044	0.0569232	0.373884	0.667277	0.999076	0.878606	0.99758	0.107422	0.995391	0.00721647	0.146585	0.932518	0.282655	-0.833557	Up	Steady	Down
mmu-miR-6236	11	19	10	2	4	9	27	12	0	4	6	8	0	1	0	0	0	1	0.00404335	0.394044	0.0832532	NA	0.15098	0.999076	0.326521	0.99758	0.999944	0.999944	0.995305	NA	1.88011	1.1793	-0.00593462	Up	Up	Steady
mmu-miR-25-3p	60596	65893	58258	44179	38918	45889	66683	31938	42611	48250	37659	60581	35381	44549	37751	36770	32117	44831	0.00578255	0.394044	0.00729624	0.12572	0.881653	0.999076	0.884891	0.99758	0.905716	0.995391	0.90017	0.973367	0.925079	0.0981992	-0.0591957	Up	Steady	Steady
mmu-miR-133b-3p	72	26	31	3375	75	27	24	118	79	26	12	11	27	51	44	116	33	65	0.00608219	0.394044	NA	NA	0.00731623	0.464496	0.00139336	0.0832183	0.184452	0.995391	0.0919836	0.55569	-4.67546	1.95754	-0.793879	Down	Up	Down
mmu-miR-210-3p	5377	3921	4413	2646	2656	3977	2969	1890	2986	1870	1223	2597	1549	2363	1903	1454	1320	3146	0.00644798	0.394044	0.0641508	0.378152	0.408535	0.999076	0.191588	0.908733	0.697041	0.995391	0.888705	0.973367	0.994117	0.555418	-0.250053	Up	Steady	Steady
mmu-miR-1251-5p	94	115	111	68	46	45	158	69	75	178	81	121	18	32	34	49	71	39	0.00725992	0.394044	0.00345444	0.0810772	0.813019	0.999076	0.476359	0.99758	0.0716197	0.872908	0.026115	0.303121	1.37582	-0.158875	-0.87395	Up	Steady	Down
mmu-miR-499-5p	1	1	9	209	11	8	5	12	8	4	4	4	0	2	5	0	0	2	0.00751223	0.394044	NA	NA	0.308476	0.999076	0.165797	0.860736	0.226077	0.995391	0.43129	NA	-4.2683	0.894586	1.49952	Down	Up	Up
mmu-miR-148a-5p	4491	4986	4472	3363	2626	2193	3964	1890	3198	2223	2292	3247	1635	2483	2252	2830	2716	3253	0.00756151	0.394044	0.00513648	0.0988899	0.553902	0.999076	0.525049	0.99758	0.289103	0.995391	0.0355515	0.350128	1.14093	0.398044	-0.541396	Up	Steady	Steady
mmu-miR-19b-3p	6404	4350	5019	10094	15630	13274	1600	137607	1905	12534	17330	2284	33293	9756	24221	35890	40028	4109	0.00857439	0.394044	8.06e-06	0.00180519	0.0732819	0.923875	NA	NA	0.851704	0.995391	0.773469	0.935134	-0.851895	1.20507	-0.110185	Down	Up	Steady
mmu-miR-27b-3p	302369	330260	300886	218204	226767	291496	382382	214267	333210	272134	264127	384754	385773	409672	358184	346277	321271	521248	0.0102879	0.394044	0.182893	0.59468	0.806172	0.999076	0.955462	0.99758	0.684702	0.995391	0.788068	0.938176	0.774043	0.160904	-0.211275	Up	Steady	Steady
mmu-miR-204-5p	9758	10270	12230	7821	6299	8033	10794	5586	7017	8628	7391	11490	11204	10779	10124	14051	11060	16340	0.0105958	0.394044	0.0282187	0.257999	0.88577	0.999076	0.492052	0.99758	0.304793	0.995391	0.069525	0.490454	0.934918	-0.0957207	-0.503139	Up	Steady	Steady
mmu-miR-202-5p	5	0	1	460	2	1	1	247	432	0	0	0	3	2	2	0	125	50	0.011024	0.394044	NA	NA	6.57e-18	4.64e-15	0.201556	0.927438	0.000528762	0.0746611	0.0870207	0.554543	-6.14321	11.0191	-4.64203	Down	Up	Down
mmu-miR-122-5p	41	19	118	446	81	675	119	182	386	36	217	16	9	1	405	26	154	13	0.0113316	0.394044	0.000851437	0.0403946	0.0095063	0.464496	0.138681	0.807542	0.395291	0.995391	NA	NA	-2.42052	1.78146	1.14462	Down	Up	Up
mmu-miR-208b-3p	4	7	8	375	6	4	7	19	16	7	8	7	6	9	2	12	8	7	0.0119089	0.394044	NA	NA	0.306613	0.999076	0.146621	0.817598	0.388755	0.995391	0.402163	0.826088	-4.2418	0.824315	-0.588864	Down	Up	Down
mmu-miR-1a-3p	29	7	27	883	33	18	16	46	46	33	10	9	24	38	17	28	28	34	0.0119569	0.394044	NA	NA	0.175939	0.999076	0.131155	0.784547	0.716755	0.995391	0.656949	0.903286	-3.81533	0.990039	-0.21528	Down	Up	Steady
mmu-miR-1966-3p	10	15	11	6	7	6	4	14	8	11	9	9	16	13	21	7	9	6	0.0124527	0.394044	0.187296	NA	0.638196	0.999076	0.838304	0.99758	0.0218617	0.552991	0.0568127	0.453534	1.35267	-0.383714	1.17053	Up	Steady	Up
mmu-miR-690	15	30	18	26	119	149	17	38	16	8	19	11	149	111	48	31	13	384	0.0128885	0.394044	0.000754645	0.0403946	0.320572	0.999076	0.145569	0.817598	0.354655	0.995391	0.705821	0.910105	-1.65159	0.754531	-1.03578	Down	Up	Down
mmu-miR-700-3p	99	135	94	70	30	53	76	19	57	67	40	49	50	74	80	55	63	78	0.0137756	0.394044	0.00780979	0.129585	0.717557	0.999076	0.927639	0.99758	0.926041	0.995391	0.921485	0.975911	1.45119	0.24948	-0.0498045	Up	Steady	Steady
mmu-miR-183-3p	194	159	181	120	106	84	229	136	251	127	84	125	133	214	137	46	72	66	0.0138031	0.394044	0.0109911	0.138524	0.125223	0.999076	0.0140947	0.226766	0.0143766	0.441298	4.03e-05	0.0026164	1.16792	1.0323	1.36623	Up	Up	Up
mmu-miR-215-5p	73	53	630	37	26	107	32	619	33	32	144	30	126	188	106	173	133	245	0.0141497	0.394044	NA	NA	0.132327	0.999076	NA	NA	0.400095	0.995391	0.237048	0.730884	2.55874	1.02483	-0.509236	Up	Up	Steady
mmu-miR-3968	204	258	100	102	94	100	283	58	83	95	55	177	70	94	71	78	95	102	0.0145115	0.394044	0.0327586	0.293517	0.405154	0.999076	0.574886	0.99758	0.571046	0.995391	0.405366	0.828579	1.34945	0.558634	-0.29494	Up	Steady	Steady
mmu-miR-19a-3p	862	562	626	1424	1751	2247	216	21756	255	1689	2537	286	3523	1098	2507	3976	4724	399	0.0155929	0.407137	1.55e-06	0.000695462	0.043813	0.820944	NA	NA	0.751269	0.995391	0.70273	0.910105	-0.956767	1.37416	-0.197068	Down	Up	Steady
mmu-miR-151-5p	11596	13285	10021	8791	7805	8502	27222	11070	17316	13183	12679	23106	9425	11150	10862	12165	10623	17488	0.0164122	0.407137	0.0372365	0.318239	0.605796	0.999076	0.655784	0.99758	0.326693	0.995391	0.124607	0.574703	0.882686	0.342135	-0.519407	Up	Steady	Steady
mmu-let-7g-3p	210	187	201	130	64	127	148	65	89	108	76	122	140	211	112	118	111	171	0.0184592	0.407137	0.0111314	0.138524	0.831571	0.999076	0.961041	0.99758	0.84565	0.995391	0.571544	0.881728	1.26151	0.143217	0.115462	Up	Steady	Steady
mmu-miR-5099	3163	3444	2254	2173	972	1503	11371	3016	4630	4446	3549	8320	1188	1507	991	1147	1208	1680	0.0187407	0.407137	0.0125378	0.147814	0.544303	0.999076	0.687593	0.99758	0.656502	0.995391	0.57397	0.881728	1.27074	0.405632	-0.245999	Up	Steady	Steady
mmu-miR-126a-5p	106907	150409	107093	86041	70900	109139	175645	65564	120110	82449	80805	144242	86739	105492	90369	101655	91213	164263	0.018827	0.407137	0.143092	0.543264	0.531406	0.999076	0.587619	0.99758	0.34964	0.995391	0.191054	0.681781	0.87413	0.412104	-0.514926	Up	Steady	Steady
mmu-miR-133a-3p	874	320	642	21090	738	260	522	1326	1113	771	289	294	550	772	492	863	547	724	0.0190787	0.407137	NA	NA	0.119606	0.999076	0.0404437	0.397194	0.623015	0.995391	0.371483	0.819605	-3.51617	1.04126	-0.258205	Down	Up	Steady
mmu-miR-5615-5p	13	10	11	8	4	5	9	15	6	10	9	13	6	11	4	6	8	10	0.0190804	0.407137	0.166018	NA	0.710002	0.999076	0.902679	0.99758	0.765411	0.995391	0.785253	0.938176	1.38216	-0.29817	-0.21653	Up	Steady	Steady
mmu-miR-30d-3p	1843	2042	1721	1404	997	1279	3151	2017	2911	2108	2319	3244	1431	1906	1806	1969	1864	2017	0.0215887	0.407137	0.00993558	0.138524	0.764762	0.999076	0.785612	0.99758	0.609242	0.995391	0.29575	0.767197	0.992074	0.200813	-0.24679	Up	Steady	Steady
mmu-miR-3105-5p	7	7	7	3	2	5	3	8	3	6	1	6	10	10	4	3	1	14	0.0227836	0.407137	0.232074	NA	0.790206	0.999076	0.889077	NA	0.950034	0.995391	0.69495	0.910105	1.47825	-0.243031	0.0623023	Up	Steady	Steady
mmu-miR-205-3p	37	39	18	12	25	21	31	21	51	48	10	39	5	5	6	18	13	14	0.023427	0.407137	0.250697	NA	0.794198	0.999076	0.878104	0.99758	0.00857812	0.37779	0.0207375	0.262346	1.18429	0.184192	-1.50343	Up	Steady	Down
mmu-miR-1291	3	6	3	5	38	18	6	27	3	14	11	5	65	16	24	3	8	23	0.0234895	0.407137	0.00824568	NA	0.819662	0.999076	0.760213	0.99758	0.171127	0.995391	0.038716	0.370079	-1.75009	-0.182659	1.17101	Down	Steady	Up
mmu-miR-181b-1-3p	265	368	242	208	140	151	557	206	348	201	256	427	133	199	220	304	276	327	0.0240256	0.407137	0.0134168	0.154121	0.443248	0.999076	0.470662	0.99758	0.123269	0.995391	0.00485971	0.113269	1.18532	0.508415	-0.795946	Up	Steady	Down
mmu-miR-543-3p	63	18	40	565	90	56	22	111	86	31	36	15	37	16	27	33	28	22	0.0242155	0.407137	0.00244152	0.071521	0.0620816	0.868751	0.034183	0.375194	0.815379	0.995391	0.867079	0.970054	-2.40075	1.32059	-0.101476	Down	Up	Steady
mmu-miR-194-2-3p	54	55	56	40	26	35	29	16	25	36	40	40	61	29	46	38	45	51	0.0257621	0.407137	0.059101	0.373884	0.435863	0.999076	0.0693761	0.540383	0.76707	0.995391	0.987337	0.994236	1.09141	-0.557123	-0.145113	Up	Steady	Steady
mmu-miR-199b-3p	68898	73246	81467	64263	44294	50002	100143	48611	56692	72108	49041	80350	74001	82083	71936	64543	53435	84876	0.0261614	0.407137	0.0595031	0.373884	0.79532	0.999076	0.939517	0.99758	0.961867	0.995391	0.536604	0.875598	0.861864	0.170906	0.0243729	Up	Steady	Steady
mmu-miR-34a-3p	8	8	6	1	4	6	9	3	8	6	3	6	14	18	8	3	4	18	0.0263234	0.407137	0.296985	NA	0.519637	0.999076	0.602988	0.99758	0.677329	0.995391	0.422748	0.836374	1.4508	0.559219	0.375397	Up	Steady	Steady
mmu-miR-199a-3p	69177	73541	81829	64680	44709	50252	100488	49278	57061	72687	49818	80752	74526	82429	72509	64943	53796	85084	0.0266563	0.407137	0.0615299	0.373884	0.799629	0.999076	0.94519	0.99758	0.957459	0.995391	0.528235	0.874323	0.858194	0.167222	0.0271325	Up	Steady	Steady
mmu-miR-30a-3p	15074	18748	16268	12306	13621	15433	14470	9819	12327	13962	12846	15254	15344	17261	14112	15938	14360	15544	0.0270497	0.407137	0.326791	0.677899	0.918997	0.999076	0.393804	0.99758	0.946514	0.995391	0.96787	0.994236	0.710875	-0.06753	-0.0308086	Up	Steady	Steady
mmu-miR-28c	32	27	28	20	20	19	38	25	28	25	17	28	42	38	30	30	19	36	0.0273317	0.407137	0.229678	NA	0.52771	0.999076	0.366048	0.99758	0.661174	0.995391	0.406834	0.8286	0.980709	0.455157	0.244335	Up	Steady	Steady
mmu-miR-181c-3p	6130	7698	6736	5350	5263	5308	9614	4409	6814	5555	6304	9139	4050	5613	4589	6177	5515	6970	0.0272276	0.407137	0.128735	0.502706	0.811145	0.999076	0.978877	0.99758	0.352677	0.995391	0.0628552	0.47312	0.782557	0.15948	-0.467051	Up	Steady	Steady
mmu-miR-340-5p	22076	25407	22093	18927	13031	18233	22411	10900	15591	15165	12319	18663	21375	28452	24298	23501	21866	33949	0.0274725	0.407137	0.0603966	0.373884	0.713431	0.999076	0.805401	0.99758	0.655939	0.995391	0.63303	0.897193	0.856566	0.243548	-0.236883	Up	Steady	Steady
mmu-miR-326-3p	1117	737	730	586	351	636	769	405	565	795	404	723	960	1020	945	1026	1046	1603	0.0281942	0.407137	0.0400946	0.326589	0.993686	0.999076	0.70998	0.99758	0.359139	0.995391	0.154726	0.626566	1.09711	-0.00523739	-0.497934	Up	Steady	Steady
mmu-miR-3068-3p	132	148	159	197	472	642	169	184	195	142	185	199	657	393	392	338	233	788	0.0290709	0.407137	0.000488727	0.0403946	0.871193	0.999076	0.802948	0.99758	0.693373	0.995391	0.89796	0.973367	-1.06288	0.107887	-0.265675	Down	Steady	Steady
mmu-miR-3473d	23	27	17	15	15	13	19	28	24	24	39	23	16	15	11	11	21	15	0.0296251	0.407137	0.237136	NA	0.738888	0.999076	0.554748	0.99758	0.733499	0.995391	0.741986	0.925275	1.06564	-0.241567	-0.186442	Up	Steady	Steady
mmu-miR-92a-3p	69083	68554	60381	51364	57512	60628	59391	39120	44641	46141	48476	58449	28969	36689	32209	36834	34690	30985	0.029509	0.407137	0.401041	0.705037	0.96595	0.999076	0.707594	0.99758	0.852572	0.995391	0.649588	0.898367	0.65542	0.0281554	-0.0811671	Up	Steady	Steady
mmu-let-7c-5p	50278	43760	53941	40258	38585	43025	38474	33009	32809	42895	28240	39145	65823	74686	57465	49973	42033	68402	0.0300521	0.407137	0.261708	0.668723	0.975158	0.999076	0.770973	0.99758	0.759829	0.995391	0.267197	0.740595	0.68659	-0.0205667	0.16046	Up	Steady	Steady
mmu-miR-211-5p	37	39	38	29	16	23	29	16	26	27	32	27	28	30	38	71	53	55	0.0317088	0.407137	0.0892795	NA	0.911138	0.999076	0.513149	0.99758	0.0385713	0.690082	0.00819714	0.15671	1.11851	-0.0803904	-0.941465	Up	Steady	Down
mmu-miR-18a-5p	7190	8326	10517	7025	4872	6478	1910	2818	1353	4614	2369	2056	5814	5134	4589	2568	2810	2502	0.031566	0.407137	0.0964473	0.439917	0.335356	0.999076	0.225741	0.955047	0.0384709	0.690082	3.06e-07	4.98e-05	0.876787	-0.64795	0.919176	Up	Down	Up
mmu-miR-329-5p	84	31	60	490	132	103	33	841	164	88	95	33	294	83	188	138	245	74	0.0317174	0.407137	0.00159188	0.0585061	0.0156543	0.521622	0.01869	0.269678	0.532437	0.995391	0.575803	0.881728	-1.83598	1.65899	0.30238	Down	Up	Steady
mmu-miR-5126	43	30	33	19	31	27	30	24	14	14	10	21	12	27	15	8	4	17	0.0326309	0.411383	0.361696	NA	0.458354	0.999076	0.256353	0.99758	0.360517	0.995391	0.206203	0.704403	0.917954	0.554492	0.732633	Up	Steady	Up
mmu-miR-196b-3p	158	148	133	88	34	114	186	96	114	187	107	177	215	323	174	164	134	269	0.033745	0.414883	0.0550079	0.373884	0.861726	0.999076	0.519197	0.99758	0.767683	0.995391	0.394213	0.825093	1.2754	-0.116325	0.185729	Up	Steady	Steady
mmu-miR-210-5p	160	113	108	77	107	90	151	75	146	87	85	118	39	62	55	66	66	96	0.0344373	0.414883	0.213612	0.64227	0.423265	0.999076	0.333877	0.99758	0.241214	0.995391	0.100638	0.566591	0.92036	0.539384	-0.662393	Up	Steady	Down
mmu-miR-187-3p	1081	1081	1306	915	768	753	1353	734	835	1329	902	1475	716	681	1601	668	583	1066	0.0349767	0.414883	0.0478702	0.369756	0.741781	0.999076	0.3247	0.99758	0.844591	0.995391	0.374577	0.819605	0.892687	-0.219318	0.115422	Up	Steady	Steady
mmu-miR-106b-3p	1376	1435	1392	974	964	1298	1499	822	1023	1152	1007	1381	846	1158	840	813	848	1051	0.0355485	0.414883	0.141646	0.542371	0.925012	0.999076	0.790553	0.99758	0.974038	0.997505	0.840425	0.955587	0.804454	0.0626421	-0.0173128	Up	Steady	Steady
mmu-miR-1930-5p	4	8	8	4	4	0	4	0	3	7	3	2	0	2	5	3	3	3	0.0358468	0.414883	0.251252	NA	0.577136	0.999076	0.502458	NA	0.686958	0.995391	0.764208	NA	1.68412	-0.538476	-0.361987	Up	Steady	Steady
mmu-miR-3084-5p	4	2	7	2	2	1	4	5	6	5	2	4	9	4	6	6	5	3	0.038003	0.419223	0.259451	NA	0.672513	0.999076	0.595318	NA	0.482119	0.995391	0.627672	0.896674	1.7248	0.388228	0.439651	Up	Steady	Steady
mmu-miR-99b-3p	920	1009	886	674	696	783	791	446	491	684	501	621	798	1197	780	514	563	904	0.0393119	0.419223	0.0961445	0.439917	0.897523	0.999076	0.835577	0.99758	0.562859	0.995391	0.134392	0.574703	0.81189	0.0852072	0.345962	Up	Steady	Steady
mmu-miR-133a-5p	5	0	3	143	13	0	3	31	7	7	9	3	0	2	2	2	0	0	0.0393159	0.419223	0.211143	NA	0.423907	0.999076	0.247172	0.98569	0.425458	0.995391	0.678354	NA	-4.14933	0.65562	0.975685	Down	Up	Up
mmu-miR-802-3p	128	138	134	102	61	91	398	114	231	159	263	349	220	240	246	279	309	405	0.0404193	0.419223	0.0400708	0.326589	0.77337	0.999076	0.909444	0.99758	0.227586	0.995391	0.0316445	0.337196	1.02824	0.190656	-0.635108	Up	Steady	Down
mmu-miR-221-5p	91	67	74	117	291	209	116	4444	130	823	829	168	834	392	746	664	618	116	0.0412603	0.419223	0.00067516	0.0403946	0.474381	0.999076	NA	NA	0.205487	0.995391	0.363452	0.819605	-0.911304	0.474001	0.630734	Down	Steady	Up
mmu-miR-106b-5p	4832	4161	4064	2991	2386	4544	5466	2664	3322	3428	2553	4367	5025	6412	4735	4470	3700	6282	0.0413808	0.419223	0.240046	0.651392	0.672684	0.999076	0.684979	0.99758	0.966713	0.996349	0.601958	0.888451	0.817842	0.283653	0.0229537	Up	Steady	Steady
mmu-miR-101b-3p	7618	8746	7704	6292	3959	7166	8859	4250	6340	5845	4826	7702	8270	10392	8913	7165	6628	11327	0.0414607	0.419223	0.128166	0.502706	0.720794	0.999076	0.811375	0.99758	0.954275	0.995391	0.680663	0.910105	0.857826	0.238807	-0.0315847	Up	Steady	Steady
mmu-miR-152-3p	2494	2680	3482	2363	1558	2140	1562	1281	1250	2116	1178	1562	2823	2790	2408	2036	2033	2810	0.0415275	0.419223	0.0906203	0.438999	0.796942	0.999076	0.432919	0.99758	0.878204	0.995391	0.375757	0.819605	0.883102	-0.171653	0.0785619	Up	Steady	Steady
mmu-miR-495-3p	162	53	127	1519	178	111	27	142	123	31	38	17	83	37	66	63	109	38	0.0419377	0.419223	NA	NA	0.0170355	0.521622	0.0084807	0.170474	0.703278	0.995391	0.663475	0.90676	-2.27603	1.69017	-0.163614	Down	Up	Steady
mmu-miR-574-3p	883	962	952	683	485	810	630	436	574	700	341	539	616	888	678	473	373	742	0.0430539	0.419223	0.0785007	0.413294	0.802221	0.999076	0.872772	0.99758	0.620534	0.995391	0.16326	0.633159	0.898685	0.165629	0.296083	Up	Steady	Steady
mmu-miR-325-3p	39	30	19	20	13	21	20	11	17	7	8	19	3	5	0	11	8	11	0.0443661	0.419223	0.184638	NA	0.469894	0.999076	0.400191	0.99758	0.0219317	0.552991	0.0475467	0.423361	1.10759	0.557666	-1.87714	Up	Steady	Down
mmu-miR-181a-1-3p	11319	14464	12302	9764	12962	9815	14826	9082	12239	10144	12035	12050	14776	19457	22734	16511	14372	15464	0.0445808	0.419223	0.551032	0.78369	0.70438	0.999076	0.777385	0.99758	0.611465	0.995391	0.208526	0.705947	0.666166	0.25231	0.233214	Up	Steady	Steady
mmu-miR-615-3p	2208	2776	1932	1886	1429	1637	2947	1312	1577	2008	2067	2852	1012	1163	1190	1653	1270	1804	0.0446569	0.419223	0.0773021	0.413294	0.908548	0.999076	0.509703	0.99758	0.230981	0.995391	0.0178876	0.253585	0.873042	-0.0769103	-0.603518	Up	Steady	Down
mmu-let-7i-5p	94519	91824	97473	76760	73061	96441	64353	52621	51528	69063	56418	64700	92919	110890	89067	68025	62923	78095	0.0450311	0.419223	0.453708	0.733313	0.893755	0.999076	0.425841	0.99758	0.409131	0.995391	0.0217446	0.266679	0.623554	-0.0880338	0.397928	Up	Steady	Steady
mmu-miR-27a-3p	7663	7205	6793	5416	4341	7329	10217	5501	8492	6305	5738	8643	13880	14497	11302	9859	8928	16177	0.0455365	0.419223	0.249853	0.666274	0.573754	0.999076	0.474741	0.99758	0.994387	0.998598	0.575023	0.881728	0.757416	0.375669	-0.0039118	Up	Steady	Steady
mmu-miR-27b-5p	674	788	601	539	484	450	710	415	534	515	484	562	377	412	444	424	434	477	0.0460012	0.419223	0.0617576	0.373884	0.709788	0.999076	0.756458	0.99758	0.665085	0.995391	0.473628	0.864771	0.886381	0.246164	-0.209464	Up	Steady	Steady
mmu-miR-31-3p	146	143	82	67	99	104	75	62	92	72	22	50	195	184	166	72	101	213	0.0463973	0.419223	0.298034	0.669207	0.281748	0.999076	0.163998	0.860736	0.737322	0.995391	0.240347	0.730884	0.928755	0.741176	0.217552	Up	Up	Steady
mmu-miR-6539	250	309	293	228	162	170	207	118	154	171	136	282	35	36	43	34	34	19	0.0469671	0.419223	0.0376488	0.318239	0.749009	0.999076	0.45332	0.99758	0.298533	0.995391	0.362347	0.819605	0.977645	-0.21281	0.430319	Up	Steady	Steady
mmu-miR-145a-3p	1597	999	970	750	695	1160	2105	895	1147	1831	1476	1843	2713	2759	2491	2309	1895	2770	0.0480081	0.419223	0.232887	0.651392	0.865047	0.999076	0.395871	0.99758	0.904779	0.995391	0.437659	0.844149	0.883284	-0.113447	0.0603499	Up	Steady	Steady
mmu-miR-708-3p	3053	3937	3836	2939	2526	3059	3489	2039	2561	2671	3265	3313	2548	2757	3036	3647	3050	3233	0.0495137	0.419223	0.190039	0.595368	0.975715	0.999076	0.492798	0.99758	0.482412	0.995391	0.122041	0.574703	0.748445	-0.020436	-0.315604	Up	Steady	Steady
mmu-miR-10a-5p	4167386	4004497	4590103	4672798	7865821	7040242	1750446	10759998	2287300	4401016	6374221	2378898	12898251	7549828	12200586	15137433	14602633	5498361	0.552996	0.768533	0.0271288	0.253202	0.698806	0.999076	0.79991	0.99758	0.902228	0.995391	0.72542	0.916884	-0.151099	-0.252175	-0.0443684	Steady	Steady	Steady
mmu-miR-10b-5p	4957339	4193334	5154594	5225949	10051335	8632500	1223426	13563012	1832658	3393865	5061748	1503228	17955920	10056785	16881560	18555805	18572066	6707869	0.32183	0.585261	0.0194676	0.202825	0.811042	0.999076	0.389197	0.99758	0.785719	0.995391	0.975409	0.994236	-0.26346	0.155822	0.0990122	Steady	Steady	Steady
mmu-miR-122-3p	8	2	15	56	4	68	8	22	17	1	15	1	3	0	65	12	25	0	0.0612672	0.420652	0.0200623	NA	0.0603434	0.868751	0.169805	0.872903	0.485714	0.995391	0.753144	0.925275	-2.03814	1.54587	0.98998	Down	Up	Up
mmu-miR-140-5p	429	548	574	847	753	602	429	1865	503	931	1345	590	967	493	1155	1416	1272	601	0.789342	0.893069	0.0474265	0.369756	0.586615	0.999076	0.975743	0.99758	0.438588	0.995391	0.350641	0.815608	-0.121349	-0.360741	-0.320747	Steady	Steady	Steady
mmu-miR-144-5p	200	298	195	347	404	368	413	662	822	200	358	353	489	506	611	590	530	665	0.5733	0.781543	0.01058	0.138524	0.102779	0.999076	0.00872057	0.170474	0.576844	0.995391	0.388901	0.824883	-0.253567	1.0913	-0.273466	Steady	Up	Steady
mmu-miR-145a-5p	5314	3192	4774	7279	13324	6901	4792	102225	5581	22023	38547	4725	29751	11817	22102	28465	31167	5360	0.122186	0.461026	0.00551841	0.0988899	0.928377	0.999076	0.470246	0.99758	0.842757	0.995391	0.923362	0.975911	-0.598337	0.0595288	0.0962441	Down	Steady	Steady
mmu-miR-186-5p	14143	13194	14007	19212	31054	24375	14122	67811	18806	29016	46066	19280	37475	20669	38512	38231	38078	15391	0.177442	0.478134	0.00169772	0.0585061	0.720106	0.999076	0.869117	0.99758	0.753809	0.995391	0.889082	0.973367	-0.393762	-0.237096	0.117148	Steady	Steady	Steady
mmu-miR-1983	656	626	626	912	1390	1209	207	1351	311	639	696	373	474	238	444	568	647	169	0.248667	0.528793	0.000686863	0.0403946	0.617596	0.999076	0.830129	0.99758	0.698819	0.995391	0.532452	0.875598	-0.422811	-0.330211	-0.170827	Steady	Steady	Steady
mmu-miR-223-5p	28	33	23	56	102	41	10	283	21	73	80	11	247	132	278	66	87	34	0.133851	0.46185	0.0083274	0.133238	0.762654	0.999076	NA	NA	2.1e-05	0.0120925	8.63e-06	0.000801053	-0.780362	0.20694	1.82375	Down	Steady	Up
mmu-miR-23a-3p	3604	2934	3389	3950	5449	4795	3425	8889	4179	5692	7097	3317	13001	8263	9350	8805	8639	6262	0.817772	0.909893	0.0260529	0.248334	0.892143	0.999076	0.9355	0.99758	0.400959	0.995391	0.164351	0.633159	-0.0737772	-0.0908208	0.329847	Steady	Steady	Steady
mmu-miR-298-5p	9661	10223	9324	13914	16358	13077	17863	19805	15826	15166	27132	18751	7216	7240	8387	9602	10121	5856	0.656212	0.80546	0.00548339	0.0988899	0.862817	0.999076	0.56625	0.99758	0.737568	0.995391	0.459486	0.859751	-0.145959	-0.114457	-0.130194	Steady	Steady	Steady
mmu-miR-301a-3p	30232	35339	34943	41557	41528	44877	24090	59018	33731	40501	56547	33149	61833	45552	60450	63694	61472	35966	0.830578	0.914341	0.0440946	0.352757	0.697195	0.999076	0.747689	0.99758	0.846213	0.995391	0.891091	0.973367	0.0675906	-0.257142	0.0699789	Steady	Steady	Steady
mmu-miR-322-5p	15367	17593	15788	21343	32466	29032	22177	69546	28227	34261	57268	27336	57813	34520	42201	52052	47242	25566	0.299755	0.571964	0.00292051	0.0769641	0.793367	0.999076	0.965328	0.99758	0.725019	0.995391	0.781133	0.938176	-0.304158	-0.173098	0.128809	Steady	Steady	Steady
mmu-miR-335-5p	9040	9256	9792	16227	21662	12970	13543	75080	14860	28573	78076	13236	13743	7101	14833	17227	19097	5620	0.215261	0.50667	0.00255432	0.071521	0.424074	0.999076	0.804693	0.99758	0.694185	0.995391	0.547648	0.877964	-0.431457	-0.529959	-0.160464	Steady	Steady	Steady
mmu-miR-351-5p	53796	40481	49025	67918	85448	74547	42911	113793	58037	64524	98415	59220	68944	51694	72967	71031	64814	32301	0.417212	0.668466	0.00361952	0.0810772	0.774355	0.999076	0.938282	0.99758	0.488475	0.995391	0.557646	0.880993	-0.24028	-0.188974	0.249356	Steady	Steady	Steady
mmu-miR-3535	149	121	170	138	339	400	57	323	58	127	211	70	345	198	230	212	190	146	0.294831	0.570819	0.0225091	0.22409	0.638589	0.999076	0.878741	0.99758	0.284741	0.995391	0.105859	0.573757	-0.488706	-0.315439	0.449638	Steady	Steady	Steady
mmu-miR-365-3p	499	472	461	698	725	715	382	944	729	498	576	355	990	672	805	1002	899	697	0.687525	0.828315	0.000987799	0.0403946	0.473605	0.999076	0.233401	0.956736	0.781615	0.995391	0.684795	0.910105	-0.161907	0.474696	-0.114438	Steady	Steady	Steady
mmu-miR-377-3p	52	22	45	262	77	70	14	255	47	51	59	13	112	35	86	68	89	17	0.0518387	0.419223	0.00343505	0.0810772	0.24344	0.999076	0.157236	0.848046	0.324165	0.995391	0.493086	0.874323	-1.54777	0.807739	0.490848	Down	Up	Steady
mmu-miR-423-5p	1695	1260	1369	1924	3061	2001	1388	3583	1284	1922	2136	1466	1809	1258	2022	2501	2321	1160	0.512398	0.738036	0.0182071	0.194209	0.951374	0.999076	0.697521	0.99758	0.602693	0.995391	0.423334	0.836374	-0.242954	-0.0407133	-0.201173	Steady	Steady	Steady
mmu-miR-449c-5p	23	24	20	48	42	40	21	77	24	45	80	30	80	41	76	40	53	17	0.245306	0.526415	0.00795171	NA	0.404228	0.999076	0.615848	0.99758	0.033706	0.665419	0.0811842	0.527697	-0.549465	-0.584343	0.877824	Steady	Steady	Up
mmu-miR-450b-5p	2135	2666	2622	4051	4982	3932	1918	5392	2551	3361	4663	2486	3112	2171	3493	3991	3686	1943	0.285071	0.565431	0.000991831	0.0403946	0.716678	0.999076	0.872101	0.99758	0.773216	0.995391	0.614473	0.88955	-0.376777	-0.243742	-0.109661	Steady	Steady	Steady
mmu-miR-451a	9940	10864	10643	13566	16168	14447	3948	37655	8032	7701	5557	3885	18528	11117	15491	17503	15549	11894	0.8441	0.923929	0.0119306	0.144458	0.151555	0.999076	0.0442496	0.415946	0.90433	0.995391	0.944838	0.987371	-0.0615339	0.965137	-0.0461092	Steady	Up	Steady
mmu-miR-486a-5p	31751	37892	32384	61457	52771	41712	21680	34140	43413	13781	18337	21263	36614	40003	41461	41443	35579	49351	0.551065	0.768406	0.00922748	0.137797	0.171048	0.999076	0.0134847	0.226766	0.639536	0.995391	0.546816	0.877964	-0.22925	0.91281	-0.225558	Steady	Up	Steady
mmu-miR-486b-5p	31787	37889	32445	61459	52779	41777	21673	34106	43446	13773	18343	21279	36981	40506	42037	41936	36085	49930	0.551816	0.768406	0.009141	0.137797	0.171136	0.999076	0.0136247	0.226766	0.639475	0.995391	0.545256	0.877964	-0.228579	0.912619	-0.225518	Steady	Up	Steady
mmu-miR-494-3p	46	45	65	177	103	59	38	293	132	97	100	42	58	19	62	43	93	19	0.200749	0.499045	0.0171578	0.187481	0.324801	0.999076	0.182574	0.883335	0.821024	0.995391	0.757336	0.925887	-0.812883	0.666698	-0.118028	Down	Up	Steady
mmu-miR-540-3p	364	222	296	1909	580	333	238	530	479	221	351	206	192	119	162	147	160	97	0.0704146	0.429006	0.00537236	0.0988899	0.301069	0.999076	0.125111	0.762248	0.599431	0.995391	0.500768	0.874323	-1.45839	0.687035	0.208608	Down	Up	Steady
mmu-miR-541-5p	11549	6825	8710	32250	17650	12880	4368	35020	16580	8614	12629	5023	9501	4188	8106	7365	9225	4043	0.0975895	0.454841	0.0023466	0.071521	0.214249	0.999076	0.122279	0.751956	0.85901	0.995391	0.884215	0.973367	-0.907242	0.831761	0.0696027	Down	Up	Steady
mmu-miR-542-3p	3529	3443	4135	5119	5316	6025	1696	4307	2264	2840	3369	2051	4941	3763	5578	4973	4474	3540	0.655598	0.80546	0.00455233	0.0971164	0.846889	0.999076	0.979159	0.99758	0.821165	0.995391	0.620302	0.891066	-0.149001	-0.12939	0.0895996	Steady	Steady	Steady
mmu-miR-666-5p	223	104	125	1192	167	106	75	419	503	92	86	78	176	97	151	96	164	76	0.132713	0.46185	0.0354285	0.311215	0.00573108	0.464496	0.00231371	0.0951512	0.454659	0.995391	0.399053	0.825847	-1.54544	1.89986	0.315511	Down	Up	Steady
mmu-miR-671-5p	64	74	102	109	177	146	124	355	169	192	342	155	225	163	229	233	244	122	0.357934	0.620889	0.0169836	0.187481	0.741508	0.999076	0.882498	0.99758	0.854553	0.995391	0.949204	0.990342	-0.392297	-0.219059	0.0717061	Steady	Steady	Steady
mmu-miR-673-5p	600	307	393	3340	497	363	271	819	804	239	377	259	174	126	211	236	208	169	0.114548	0.454841	0.0258353	0.248334	0.105265	0.999076	0.0261552	0.337454	0.444477	0.995391	0.292071	0.762434	-1.53397	1.08319	-0.3188	Down	Up	Steady
mmu-miR-677-3p	3	5	1	0	22	35	1	0	1	4	2	0	47	25	15	3	3	10	0.104821	0.454841	0.0478036	NA	0.244971	0.999076	0.385827	NA	0.00492445	0.289722	0.000866932	0.0331474	-2.00344	-1.41161	2.1841	Down	Down	Up
mmu-miR-677-5p	196	174	171	203	350	425	148	551	244	307	308	228	1116	529	774	774	801	585	0.382469	0.648001	0.0109029	0.138524	0.884281	0.999076	0.736224	0.99758	0.839775	0.995391	0.643475	0.897385	-0.371009	-0.0962666	0.0855245	Steady	Steady	Steady
mmu-miR-679-5p	226	171	187	624	301	248	70	269	206	116	119	80	110	73	136	98	95	64	0.249731	0.52895	0.0110802	0.138524	0.31735	0.999076	0.140894	0.813206	0.490312	0.995391	0.387877	0.824883	-0.706305	0.67255	0.277352	Down	Up	Steady
mmu-miR-7b-5p	41	2	3	76	0	0	1	150	86	0	1	0	3	0	2	3	57	10	0.753732	0.87048	NA	NA	6.17e-11	2.18e-08	0.0555845	0.474995	0.000684616	0.0805565	0.00382736	0.0995114	-0.660544	7.1735	-3.70604	Down	Up	Down
mmu-miR-375-3p	4675	869	591	5707	700	1118	706	4441	7517	266	253	427	1534	2291	1579	1053	4493	3660	0.91297	0.959914	0.700981	0.834453	7.67e-07	0.000180387	2.9e-07	0.000190862	0.187543	0.995391	0.0790621	0.524572	-0.117574	3.68444	-0.860676	Steady	Up	Down
mmu-miR-137-3p	68	1	6	70	2	5	2	12	46	2	3	3	0	4	4	2	5	1	0.968278	0.977975	0.951825	NA	0.000541117	0.0955071	0.00856091	0.170474	0.900149	0.995391	0.989134	NA	0.0624147	3.04498	0.119578	Steady	Up	Steady
mmu-miR-295-3p	26	48	9	42	33	51	10	65	66	7	3	12	0	4	0	6	17	16	0.813316	0.909893	0.279105	0.668723	0.00178405	0.209923	0.000920575	0.0832183	0.00246767	0.174218	0.00630017	0.13776	-0.162134	2.43286	-3.18272	Steady	Up	Down
mmu-miR-129-2-3p	60	7	22	47	10	17	5	243	48	16	26	5	3	10	13	12	66	12	0.600192	0.784695	0.797241	NA	0.00460968	0.464496	0.0186507	0.269678	0.0363954	0.690082	0.0280921	0.314825	0.501659	2.07635	-1.62517	Steady	Up	Down
mmu-miR-666-3p	51	34	36	252	39	38	44	143	235	34	39	41	27	18	24	8	30	34	0.175942	0.478134	NA	NA	0.00645779	0.464496	0.00164413	0.0832183	0.670602	0.995391	0.874209	0.973006	-1.26207	1.9125	-0.284454	Down	Up	Steady
mmu-miR-3059-5p	25	25	4	4	11	23	22	18	39	11	2	6	10	6	4	6	43	77	0.210292	0.50667	0.617966	NA	0.00664882	0.464496	0.00256118	0.0991326	0.001911	0.149908	0.00141555	0.0413187	1.04387	2.1615	-2.99428	Up	Up	Down
mmu-miR-7a-2-3p	9	2	3	22	2	1	0	14	15	2	1	1	2	0	0	0	3	7	0.586768	0.783097	0.492096	NA	0.00834355	0.464496	0.0395063	0.393866	0.0646227	0.856215	0.272133	NA	-0.678326	2.61173	-2.5151	Down	Up	Down
mmu-miR-410-3p	14012	7880	8469	54110	7727	6037	5547	12880	19263	3575	3494	4048	5960	4477	5060	3832	5571	6226	0.285919	0.565431	NA	NA	0.00964375	0.464496	0.000196893	0.028991	0.711303	0.995391	0.877553	0.973367	-1.00108	1.77789	-0.182333	Down	Up	Steady
mmu-miR-376b-3p	286	101	122	953	98	147	103	235	268	80	47	47	107	83	80	50	95	91	0.28714	0.566259	NA	NA	0.0098689	0.464496	0.000220296	0.028991	0.911475	0.995391	0.623179	0.892217	-1.07813	1.78525	0.058091	Down	Up	Steady
mmu-miR-7a-5p	152	78	87	359	129	124	55	628	345	68	139	56	128	75	115	92	268	62	0.33463	0.595085	0.0561307	0.373884	0.0114826	0.477909	0.0122645	0.224168	0.496473	0.995391	0.389599	0.824883	-0.679853	1.73177	-0.339307	Down	Up	Steady
mmu-miR-433-3p	408	181	226	1289	213	165	126	479	570	124	113	108	136	97	102	106	160	127	0.36038	0.623598	0.15552	0.552748	0.0115077	0.477909	0.00155555	0.0832183	0.492344	0.995391	0.38144	0.820981	-0.862917	1.72119	-0.316764	Down	Up	Steady
mmu-miR-431-5p	1708	978	1014	6297	962	756	1253	2693	3619	677	757	940	528	397	582	525	704	852	0.308565	0.576949	NA	NA	0.0153166	0.521622	0.000148756	0.028991	0.201045	0.995391	0.0618255	0.472783	-0.948987	1.66131	-0.657829	Down	Up	Down
mmu-miR-344d-3p	9	0	2	15	0	0	1	10	13	2	1	1	0	0	0	0	0	2	0.851584	0.926611	0.820549	NA	0.0155258	0.521622	0.0307766	NA	0.0995272	0.995391	0.633416	NA	-0.369389	2.41715	-2.75557	Steady	Up	Down
mmu-miR-873a-5p	29	1	6	22	2	1	3	8	22	2	4	2	0	5	0	0	4	1	0.642613	0.8034	0.725749	NA	0.0157199	0.521622	0.0383216	0.389521	0.852944	0.995391	0.997618	NA	0.649727	2.17419	0.258316	Up	Up	Steady
mmu-miR-341-3p	2262	1253	1331	7393	928	1061	924	1338	1849	491	375	506	895	855	767	483	634	1118	0.396287	0.650482	NA	NA	0.0177322	0.521622	7.46e-06	0.00245524	0.912859	0.995391	0.657314	0.903286	-0.789948	1.61383	-0.0656942	Down	Up	Steady
mmu-miR-124-3p	49	3	8	36	4	4	2	3	27	2	1	5	0	3	0	0	4	0	0.635676	0.800822	0.735482	NA	0.0176177	0.521622	0.0971377	0.70238	0.941268	0.995391	0.878894	NA	0.598728	2.13031	-0.0872568	Up	Up	Steady
mmu-miR-136-5p	1303	527	859	3002	252	509	934	1961	3015	648	769	654	1174	655	1161	974	1238	1416	0.732081	0.85737	0.524413	0.77537	0.0202965	0.573173	0.00114149	0.0832183	0.330487	0.995391	0.276029	0.746976	-0.336035	1.5832	-0.480848	Steady	Up	Steady
mmu-miR-6540-3p	11	2	4	13	4	4	5	3	8	1	0	2	0	3	0	2	2	1	0.989247	0.992077	0.714388	NA	0.0248975	0.676063	0.0448396	NA	0.610822	0.995391	0.702738	NA	-0.0128861	2.38223	-0.560749	Steady	Up	Steady
mmu-miR-409-5p	118	63	43	241	74	86	19	88	50	225	145	37	211	97	140	120	202	69	0.451235	0.695576	0.126462	0.502706	0.0280475	0.733391	0.0708846	0.542349	0.613547	0.995391	0.685673	0.910105	-0.57127	-1.5246	0.21969	Steady	Down	Steady
mmu-miR-138-5p	832	152	165	624	140	123	317	445	1397	275	259	341	129	139	178	180	200	137	0.558292	0.772851	0.696269	0.834033	0.0305046	0.769151	0.0222824	0.306895	0.605517	0.995391	0.37147	0.819605	0.577881	1.46012	-0.220801	Steady	Up	Steady
mmu-miR-431-3p	122	53	71	521	81	54	35	123	133	37	24	34	58	31	46	17	40	43	0.207191	0.504791	0.0712784	0.404212	0.0320201	0.779523	0.00425754	0.140073	0.690785	0.995391	0.384966	0.824373	-1.25492	1.50683	0.226672	Down	Up	Steady
mmu-miR-292a-5p	15	10	2	8	17	22	1	20	5	2	1	1	0	0	0	0	4	0	0.68374	0.825163	0.277845	NA	0.035154	0.802105	0.0361793	NA	0.0285337	0.624385	0.415432	NA	-0.288494	2.09866	-3.49358	Steady	Up	Down
mmu-miR-770-3p	17	3	3	29	0	1	1	0	17	4	0	1	0	3	0	0	0	3	0.854425	0.926611	0.783859	NA	0.0352199	0.802105	0.315098	NA	0.922521	0.995391	0.997391	NA	-0.288426	2.06539	-0.156511	Steady	Up	Steady
mmu-miR-323-3p	257	71	115	405	74	83	71	165	249	82	41	60	37	27	42	38	50	46	0.868044	0.929595	0.60222	0.78871	0.0401333	0.820944	0.00869572	0.170474	0.340704	0.995391	0.320167	0.791286	-0.151777	1.40819	-0.441734	Steady	Up	Steady
mmu-miR-668-3p	126	45	73	376	72	41	55	261	276	62	103	56	54	47	47	91	85	43	0.389559	0.650185	0.188111	0.59468	0.0404167	0.820944	0.0244781	0.322131	0.204426	0.995391	0.11599	0.574703	-0.832384	1.40086	-0.50335	Down	Up	Steady
mmu-miR-758-3p	260	113	135	648	235	137	53	447	300	97	108	62	130	64	84	66	141	51	0.334241	0.595085	0.083184	0.419232	0.0425844	0.820944	0.0235106	0.315714	0.800084	0.995391	0.848744	0.957784	-0.76198	1.379	0.114853	Down	Up	Steady
mmu-miR-182-3p	15	9	8	10	12	2	11	17	16	6	3	4	15	29	25	0	3	5	0.258576	0.540102	0.679055	NA	0.0436323	0.820944	0.00785359	0.170474	0.000285519	0.0671922	0.000123087	0.00632847	0.811264	1.7013	2.97887	Up	Up	Up
mmu-miR-487b-3p	244	97	139	1004	131	98	101	279	405	102	100	105	83	46	76	61	110	75	0.235879	0.519127	NA	NA	0.0441838	0.820944	0.00905179	0.170474	0.427884	0.995391	0.426509	0.838452	-1.21391	1.3638	-0.361873	Down	Up	Steady
mmu-miR-127-3p	108317	60757	64160	306293	51170	47856	42897	86179	114632	31229	30521	34451	55803	38926	42010	44053	54369	59159	0.4735	0.717363	NA	NA	0.0441868	0.820944	0.00112175	0.0832183	0.441244	0.995391	0.318637	0.790511	-0.617325	1.35024	-0.354591	Down	Up	Steady
mmu-miR-144-3p	212	295	144	159	49	216	860	607	881	256	213	488	406	719	476	375	377	964	0.144176	0.464639	0.283446	0.668723	0.0454334	0.822461	0.000672341	0.0737334	0.636121	0.995391	0.764933	0.931098	1.00801	1.34687	-0.327682	Up	Up	Steady
mmu-miR-381-3p	7668	4821	5925	49281	5310	4165	3584	6650	9880	2497	2905	2858	3914	3073	3833	3530	3853	4175	0.130642	0.461026	NA	NA	0.0494858	0.827293	0.00229719	0.0951512	0.617285	0.995391	0.522952	0.874323	-1.53724	1.33867	-0.227587	Down	Up	Steady
mmu-miR-100-5p	4796	3995	3275	3325	3223	2901	4505	3281	2693	9315	5821	3856	13426	12391	12117	11513	11122	10216	0.0504432	0.419223	0.219871	0.650905	0.296341	0.999076	0.0411927	0.3986	0.717081	0.995391	0.251599	0.736665	0.757946	-0.702807	0.153595	Up	Down	Steady
mmu-miR-106a-5p	164	226	234	184	251	261	165	151	156	254	288	211	190	154	223	205	178	177	0.48554	0.726252	0.503284	0.769526	0.409795	0.999076	0.0137317	0.226766	0.879942	0.995391	0.974885	0.994236	0.294138	-0.548945	-0.0664115	Steady	Steady	Steady
mmu-miR-1197-3p	44	25	37	109	17	18	22	58	65	17	11	22	17	17	32	17	9	24	0.775531	0.885962	0.536067	0.779622	0.0510647	0.827293	0.00591862	0.155778	0.752901	0.995391	0.510413	0.874323	-0.260009	1.42152	0.200602	Steady	Up	Steady
mmu-miR-136-3p	5206	3102	3785	14357	2050	2844	2933	5016	7204	2106	2014	2245	3198	2022	2525	2187	2655	3106	0.565804	0.77713	0.306799	0.669207	0.058144	0.868751	0.00129522	0.0832183	0.654739	0.995391	0.797013	0.944658	-0.489969	1.29262	-0.216402	Steady	Up	Steady
mmu-miR-142a-5p	2469	2437	1812	2081	1459	1732	3732	2509	3988	1752	1919	2760	4034	3470	3052	2780	2760	5276	0.0990332	0.454841	0.221856	0.650905	0.240014	0.999076	0.0280998	0.342402	0.640366	0.995391	0.843485	0.955587	0.729804	0.793625	-0.268132	Up	Up	Steady
mmu-miR-153-3p	34	25	19	48	8	13	29	65	90	30	22	32	42	18	29	29	62	59	0.630759	0.79949	0.846265	NA	0.116461	0.999076	0.0267137	0.338031	0.0901216	0.978859	0.095339	0.55569	0.407944	1.10756	-0.945312	Steady	Up	Down
mmu-miR-154-3p	27	9	17	51	14	22	5	14	13	5	2	3	11	2	19	7	12	7	0.566045	0.77713	0.258748	NA	0.0813203	0.929761	0.0384785	0.389521	0.766026	0.995391	0.748106	0.925275	-0.442511	1.53524	0.198554	Steady	Up	Steady
mmu-miR-193a-3p	690	657	376	533	241	438	2120	1188	2724	876	717	1241	591	847	661	657	810	1341	0.13736	0.46185	0.232274	0.651392	0.0657495	0.875833	0.00535294	0.14676	0.324694	0.995391	0.163524	0.633159	0.863173	1.2468	-0.596409	Up	Up	Down
mmu-miR-299a-5p	174	173	205	514	129	121	98	184	209	93	80	82	215	108	133	152	175	118	0.750461	0.87048	0.392616	0.705037	0.163483	0.999076	0.0159389	0.249709	0.957787	0.995391	0.970204	0.994236	-0.245792	0.943323	-0.0224675	Steady	Up	Steady
mmu-miR-29a-3p	411	240	227	362	168	178	387	693	915	349	201	325	708	742	656	425	532	788	0.315293	0.580562	0.541492	0.779622	0.0799796	0.929761	0.00494046	0.14676	0.873824	0.995391	0.374712	0.819605	0.621631	1.17321	0.089318	Up	Up	Steady
mmu-miR-300-3p	2575	1655	1954	8305	2045	1653	1355	3001	3956	1125	1242	1101	1964	1149	1611	1102	1275	1299	0.33661	0.596855	0.102214	0.448938	0.0574059	0.868751	0.00423846	0.140073	0.645499	0.995391	0.171634	0.644869	-0.745332	1.2908	0.211381	Down	Up	Steady
mmu-miR-31-5p	1156	1160	654	517	1322	1420	1329	727	1634	762	455	798	1336	1887	1175	442	750	1466	0.405681	0.653906	0.657158	0.813361	0.121904	0.999076	0.0288111	0.344685	0.470998	0.995391	0.088801	0.555006	0.393197	1.03903	0.493041	Steady	Up	Steady
mmu-miR-335-3p	20903	28667	24487	22727	23458	21254	12990	14066	11090	18914	17141	17534	6615	6271	7413	8661	8603	6379	0.107753	0.454841	0.742612	0.850855	0.485382	0.999076	0.0318986	0.374809	0.551555	0.995391	0.221291	0.717138	0.550059	-0.463852	-0.237788	Steady	Steady	Steady
mmu-miR-337-5p	590	414	537	1367	331	255	307	536	697	304	201	239	278	169	228	206	265	224	0.865926	0.929595	0.544691	0.779622	0.110268	0.999076	0.00906779	0.170474	0.734106	0.995391	0.797873	0.944658	-0.135476	1.06789	-0.152056	Steady	Up	Steady
mmu-miR-341-5p	11	11	5	16	2	3	11	12	13	4	3	5	45	15	10	2	3	2	0.534079	0.752614	0.735216	NA	0.0678061	0.886502	0.0184131	0.269678	3.43e-05	0.0120925	0.000214278	0.0099486	0.59645	1.56569	3.21748	Up	Up	Up
mmu-miR-369-3p	465	232	354	1254	223	278	214	574	713	200	226	183	326	188	246	185	272	209	0.517282	0.740773	0.241364	0.651392	0.050983	0.827293	0.00749278	0.170474	0.849079	0.995391	0.567388	0.881728	-0.546376	1.31249	0.086004	Steady	Up	Steady
mmu-miR-369-5p	198	104	153	493	125	109	183	323	584	135	219	174	67	50	99	99	161	78	0.565282	0.77713	0.24775	0.664623	0.0816504	0.929761	0.0331233	0.375194	0.126192	0.995391	0.078343	0.524572	-0.460256	1.16766	-0.662084	Steady	Up	Down
mmu-miR-370-3p	130	85	74	288	109	107	108	249	280	115	128	105	41	41	51	46	40	33	0.443745	0.690053	0.083285	0.419232	0.193832	0.999076	0.0472666	0.433319	0.725526	0.995391	0.694202	0.910105	-0.519625	0.873178	0.148306	Steady	Up	Steady
mmu-miR-376a-3p	200	120	173	565	61	126	79	285	254	121	91	72	158	100	167	85	137	105	0.634669	0.800822	0.384487	0.705037	0.128056	0.999076	0.0382465	0.389521	0.559428	0.995391	0.265405	0.740595	-0.434138	1.02852	0.266575	Steady	Up	Steady
mmu-miR-376a-5p	129	80	102	520	103	63	136	385	409	121	204	97	118	70	151	78	124	70	0.29419	0.570819	0.107308	0.462249	0.0789808	0.929761	0.0347477	0.375194	0.552151	0.995391	0.43581	0.843086	-0.961655	1.18095	0.258056	Down	Up	Steady
mmu-miR-376b-5p	79	46	71	207	47	51	72	143	189	49	59	55	82	40	80	57	73	78	0.598312	0.784473	0.287177	0.668723	0.0515593	0.827293	0.00326627	0.1194	0.650398	0.995391	0.843098	0.955587	-0.421398	1.3397	-0.221045	Steady	Up	Steady
mmu-miR-379-3p	294	205	245	630	193	152	93	191	224	95	106	72	149	67	113	123	105	93	0.836605	0.918574	0.439771	0.733313	0.164419	0.999076	0.0426615	0.40683	0.887589	0.995391	0.976872	0.994236	-0.153273	0.940182	-0.0606761	Steady	Up	Steady
mmu-miR-379-5p	681	467	746	1529	423	481	456	754	1047	371	378	440	509	396	568	428	387	511	0.860209	0.927505	0.46192	0.741721	0.151872	0.999076	0.0141298	0.226766	0.983351	0.998598	0.592219	0.887677	-0.124709	0.956014	-0.0101964	Steady	Up	Steady
mmu-miR-380-3p	517	301	438	2299	243	297	277	487	709	211	242	229	358	212	257	153	198	253	0.292226	0.570274	NA	NA	0.0804764	0.929761	0.00682754	0.170474	0.636283	0.995391	0.161042	0.633159	-1.02982	1.17154	0.247682	Down	Up	Steady
mmu-miR-382-3p	166	74	104	283	60	67	52	87	122	54	39	41	67	55	67	40	53	57	0.958649	0.975226	0.655283	0.813361	0.145154	0.999076	0.0280247	0.342402	0.66881	0.995391	0.340275	0.813157	-0.0429636	1.0071	0.207569	Steady	Up	Steady
mmu-miR-409-3p	2541	1398	1949	7399	2189	1888	863	2772	2549	1035	1055	688	1149	690	1034	894	1171	687	0.309159	0.576949	0.0727599	0.407455	0.100962	0.999076	0.0223874	0.306895	0.95724	0.995391	0.895331	0.973367	-0.730579	1.1059	0.0219293	Down	Up	Steady
mmu-miR-411-3p	424	303	363	1523	345	315	198	305	394	184	192	136	347	165	231	217	188	174	0.322867	0.585261	0.0911315	0.438999	0.178	0.999076	0.0347824	0.375194	0.560759	0.995391	0.278864	0.746976	-0.793544	0.898936	0.256349	Down	Up	Steady
mmu-miR-411-5p	25919	19590	20787	65318	15093	13640	22992	31164	47023	13800	17214	19277	17078	12550	16385	14438	15542	18421	0.697842	0.835062	0.368532	0.705037	0.107221	0.999076	0.00475702	0.14676	0.613086	0.995391	0.634459	0.897193	-0.292622	1.0775	-0.232552	Steady	Up	Steady
mmu-miR-412-5p	33	15	26	97	28	18	10	55	51	15	10	13	21	10	20	5	10	9	0.387332	0.648001	0.159705	0.554635	0.0542103	0.850499	0.0188528	0.269678	0.0791305	0.872908	0.0951034	0.55569	-0.726	1.43723	0.984297	Down	Up	Up
mmu-miR-434-3p	23784	10972	17554	62995	6350	5831	7911	17842	21871	11147	7168	6960	8448	5508	7248	6121	8123	6230	0.696083	0.835062	0.511668	0.771428	0.170008	0.999076	0.0474149	0.433319	0.925672	0.995391	0.913709	0.975911	-0.391772	0.919776	-0.0388398	Steady	Up	Steady
mmu-miR-493-5p	49	13	31	445	28	21	14	79	58	29	12	14	29	13	25	32	30	8	0.0691315	0.429006	NA	NA	0.0881983	0.98838	0.0379276	0.389521	0.994948	0.998598	0.886262	0.973367	-2.30766	1.23559	0.00300027	Down	Up	Steady
mmu-miR-501-3p	533	449	410	612	510	585	288	470	335	1312	965	466	1391	1354	1360	939	1020	564	0.815009	0.909893	0.0969993	0.439917	0.0514607	0.827293	0.00513525	0.14676	0.0696148	0.872908	0.00804261	0.15671	0.102646	-1.30977	0.747389	Steady	Down	Up
mmu-miR-540-5p	17	15	11	31	10	14	23	52	46	17	25	20	25	12	18	13	14	32	0.950725	0.973062	0.516384	NA	0.206227	0.999076	0.0487611	0.439518	0.557561	0.995391	0.819285	0.955587	-0.0430644	0.913289	-0.391774	Steady	Up	Steady
mmu-miR-667-3p	250	131	130	943	149	148	95	392	435	103	171	115	192	86	119	143	187	90	0.235734	0.519127	NA	NA	0.0699447	0.897836	0.034453	0.375194	0.81643	0.995391	0.786548	0.938176	-1.09932	1.22038	-0.0972048	Down	Up	Steady
mmu-miR-99b-5p	87263	75537	59094	55568	63770	78791	66040	51851	50091	148807	105267	83135	167907	156138	141912	130156	123264	130956	0.0607387	0.420652	0.695842	0.834033	0.191148	0.999076	0.00215221	0.0951512	0.654097	0.995391	0.133281	0.574703	0.60749	-0.866884	0.196569	Up	Down	Steady
mmu-miR-410-5p	15	6	5	22	13	4	4	14	14	6	4	0	15	4	7	0	0	2	0.751209	0.87048	0.435877	NA	0.062784	0.868751	0.100434	0.710601	0.000491783	0.0746611	0.0120608	0.191209	-0.266347	1.64009	3.35589	Steady	Up	Up
mmu-miR-96-5p	311	255	245	260	364	421	214	1484	240	705	702	228	1503	962	1094	591	665	224	0.819698	0.909893	0.151854	0.552748	0.704179	0.999076	0.745293	0.99758	0.00134729	0.118898	0.00109227	0.0354988	0.0938386	-0.25097	1.35605	Steady	Steady	Up
mmu-miR-21a-5p	70148	66063	73516	69712	78606	73882	69426	96472	85101	92850	81691	60796	380613	339772	329065	130661	125808	125284	0.2511	0.529185	0.4926	0.760636	0.842138	0.999076	0.760872	0.99758	0.00134519	0.118898	1.39e-18	9.07e-16	0.33766	0.131157	1.38441	Steady	Steady	Up
mmu-miR-470-5p	5	12	10	10	16	13	4	5	4	3	6	8	7	4	4	22	13	14	0.898768	0.947588	0.367831	NA	0.590097	0.999076	0.647685	NA	0.00313005	0.200892	0.0108891	0.188788	-0.0672654	-0.481909	-1.71454	Steady	Steady	Down
mmu-miR-7236-3p	9	7	6	8	4	4	5	9	4	3	12	9	7	5	2	16	15	13	0.197687	0.494918	0.601348	NA	0.514943	0.999076	0.615096	0.99758	0.00669581	0.363634	0.0191861	0.254509	0.839107	-0.554184	-1.64847	Up	Steady	Down
mmu-miR-383-5p	137	110	82	61	95	109	96	95	139	102	52	95	48	41	54	115	82	156	0.0807713	0.442497	0.511903	0.771428	0.496405	0.999076	0.27888	0.99758	0.00725091	0.365653	0.00010757	0.00632847	0.78543	0.459711	-1.5021	Up	Steady	Down
mmu-miR-205-5p	3674	3250	2511	1086	3669	3966	2047	2267	3177	3351	875	1903	462	821	356	1140	1574	2370	0.15797	0.470646	0.937088	0.969551	0.617731	0.999076	0.558043	0.99758	0.00888327	0.37779	1.7e-05	0.0013815	0.655943	0.3346	-1.74727	Up	Steady	Down
mmu-miR-185-3p	13	10	15	9	15	7	24	9	16	16	10	18	7	4	6	14	17	15	0.154079	0.470646	0.721135	NA	0.67876	0.999076	0.78367	0.99758	0.00909693	0.37779	0.0237732	0.280956	0.733641	0.31401	-1.4806	Up	Steady	Down
mmu-miR-7059-5p	4	6	4	0	3	6	7	9	5	3	8	9	0	1	2	5	7	4	0.158019	0.470646	0.62144	NA	0.965889	0.999076	0.911689	0.99758	0.00967741	0.379569	0.0668665	NA	1.11132	-0.0358831	-2.2697	Up	Steady	Down
mmu-miR-183-5p	11963	14424	11099	8400	15320	12132	9897	11866	12479	9909	8113	9850	24211	28286	21740	9681	10156	10623	0.0915348	0.454328	0.985792	0.987998	0.627828	0.999076	0.194431	0.913824	0.0104946	0.38375	1.08e-10	3.5e-08	0.544896	0.322948	1.22281	Steady	Steady	Up
mmu-miR-21a-3p	687	567	437	340	170	652	1354	588	788	682	375	717	3821	5352	3256	598	545	1699	0.107161	0.454841	0.299054	0.669207	0.244953	0.999076	0.138611	0.807542	0.0108711	0.38375	1.32e-06	0.000171377	0.964882	0.775722	1.85609	Up	Up	Up
mmu-miR-182-5p	149003	125696	101959	100323	178994	160772	75877	121206	101504	68819	78745	64806	257009	277561	247998	130240	129655	111792	0.403	0.651071	0.377072	0.705037	0.4608	0.999076	0.103371	0.715257	0.0133523	0.441298	9.89e-10	2.14e-07	0.255231	0.486683	1.04817	Steady	Steady	Up
mmu-miR-653-5p	212	272	266	307	267	231	366	234	248	322	536	323	269	170	411	666	556	502	0.54321	0.760925	0.567788	0.784211	0.692551	0.999076	0.181654	0.883335	0.0140972	0.441298	0.00102627	0.0351091	0.285767	-0.261673	-1.1214	Steady	Steady	Down
mmu-miR-3085-3p	7	12	12	10	7	0	8	9	6	7	7	9	0	0	0	0	4	1	0.206333	0.504791	0.429165	NA	0.931796	0.999076	0.988751	0.99775	0.0165129	0.485755	0.281877	NA	1.17866	-0.0708722	-3.83563	Up	Steady	Down
mmu-miR-5101	10	4	6	3	2	7	2	6	5	4	8	2	21	19	17	11	6	7	0.103275	0.454841	0.451883	NA	0.868272	0.999076	0.909032	NA	0.0172901	0.488273	0.0343451	0.343451	1.15447	-0.149029	1.24995	Up	Steady	Up
mmu-miR-539-5p	23	10	11	90	13	11	4	40	27	8	16	6	10	4	11	28	22	9	0.239018	0.51922	0.109103	NA	0.166416	0.999076	0.142126	0.813206	0.0182675	0.496033	0.0594905	0.465889	-1.19587	1.06947	-1.19006	Down	Up	Down
mmu-miR-1960	2	12	3	4	6	10	10	10	8	1	7	9	3	0	7	0	0	1	0.745673	0.868958	0.767082	NA	0.417643	0.999076	0.355708	0.99758	0.0254911	0.620576	0.185359	NA	0.259534	0.68263	2.78904	Steady	Up	Up
mmu-miR-1298-5p	18	17	25	15	21	17	7	5	6	7	12	7	0	4	0	10	7	3	0.159583	0.470646	0.807138	NA	0.626171	0.999076	0.437705	0.99758	0.0274786	0.624385	0.103134	NA	0.619102	-0.409027	-2.04669	Up	Steady	Down
mmu-miR-450b-3p	73	72	93	101	67	91	63	38	64	62	47	67	31	39	38	79	68	70	0.60237	0.785736	0.60342	0.78871	0.943064	0.999076	0.804124	0.99758	0.0276057	0.624385	0.0012684	0.03926	0.252826	0.0490961	-1.04476	Steady	Steady	Down
mmu-miR-224-5p	317	233	204	213	362	328	186	404	227	318	284	207	700	811	495	415	328	263	0.621869	0.796805	0.340515	0.687166	0.879902	0.999076	0.953559	0.99758	0.0292776	0.624385	0.000558116	0.024185	0.211997	-0.0999722	1.04159	Steady	Steady	Up
mmu-miR-466p-5p	10	12	11	9	8	20	16	8	9	8	12	12	10	7	8	15	20	20	0.605101	0.786743	0.744435	NA	0.818413	0.999076	0.94336	0.99758	0.0300695	0.624385	0.042242	0.392247	0.286285	0.182257	-1.21773	Steady	Steady	Down
mmu-miR-201-5p	2	3	5	3	2	3	8	8	13	13	9	12	7	10	11	17	24	21	0.35275	0.61644	0.794185	NA	0.824805	0.999076	0.705009	0.99758	0.0339307	0.665419	0.0328819	0.339258	0.725074	-0.175826	-1.18566	Up	Steady	Down
mmu-miR-19b-1-5p	45	39	44	32	30	38	27	24	23	41	41	25	78	41	67	45	39	22	0.0747034	0.439505	0.394543	0.705037	0.564985	0.999076	0.206886	0.929787	0.0390981	0.690082	0.0560635	0.453534	0.7766	-0.412363	0.811862	Up	Steady	Up
mmu-miR-511-3p	40	43	57	58	39	31	43	49	54	57	27	22	61	82	128	36	33	46	0.375332	0.643165	0.845196	0.919048	0.441674	0.999076	0.341627	0.99758	0.0417273	0.708904	0.00146205	0.0413187	0.479961	0.538499	1.10706	Steady	Steady	Up
mmu-miR-3069-5p	2	4	2	5	2	0	7	22	7	11	10	7	3	3	5	9	14	5	0.59806	0.784473	0.919055	NA	0.921428	0.999076	0.599712	0.99758	0.0421728	0.708904	0.107095	0.573757	0.518754	0.0789681	-1.28011	Steady	Steady	Down
mmu-miR-770-5p	11	1	1	12	2	0	0	3	6	3	0	0	0	0	0	0	0	3	0.966065	0.977137	0.914983	NA	0.199218	0.999076	0.423823	NA	0.044414	0.729217	0.472215	NA	0.060714	1.43714	-3.3064	Steady	Up	Down
mmu-miR-3091-3p	3	2	0	4	2	0	6	7	3	5	7	5	0	0	3	3	8	2	0.934314	0.968613	0.846472	NA	0.854554	0.999076	0.913959	0.99758	0.0461718	0.740848	0.18632	NA	0.0901627	-0.16035	-1.96452	Steady	Steady	Down
mmu-let-7b-3p	540	598	572	547	447	396	1052	576	902	642	898	963	763	916	807	1203	986	1089	0.136881	0.46185	0.307326	0.669207	0.759147	0.999076	0.966478	0.99758	0.348499	0.995391	0.0323508	0.339161	0.678967	0.203546	-0.448412	Up	Steady	Steady
mmu-let-7j	10315	9690	10929	9886	10050	10370	6765	9294	7361	9896	10262	8009	12982	12581	13233	10766	10203	8527	0.174446	0.478134	0.894633	0.947916	0.71029	0.999076	0.36224	0.99758	0.374307	0.995391	0.0301689	0.326829	0.441732	-0.247817	0.364948	Steady	Steady	Steady
mmu-miR-129-5p	197	123	172	122	91	171	79	146	112	132	100	126	65	63	94	115	132	108	0.118643	0.455827	0.37756	0.705037	0.783543	0.999076	0.845598	0.99758	0.0966277	0.995391	0.0138281	0.214006	0.763584	-0.184719	-0.739282	Up	Steady	Down
mmu-miR-132-3p	986	1126	1130	851	1316	1462	805	648	646	850	695	887	2370	1996	1274	799	692	1471	0.401408	0.651071	0.474558	0.748824	0.836953	0.999076	0.360165	0.99758	0.253463	0.995391	0.0110368	0.188788	0.306191	-0.136425	0.701258	Steady	Steady	Up
mmu-miR-134-5p	754	521	593	1364	459	582	259	503	492	336	203	243	385	340	261	160	169	284	0.888884	0.942271	0.369167	0.705037	0.33923	0.999076	0.0849253	0.627875	0.396442	0.995391	0.034322	0.343451	-0.0891793	0.63453	0.489283	Steady	Up	Steady
mmu-miR-141-5p	209	221	162	137	196	224	259	217	305	212	202	228	258	325	250	197	120	163	0.194272	0.491007	0.9346	0.969551	0.545703	0.999076	0.255477	0.99758	0.139679	0.995391	0.00487928	0.113269	0.555306	0.400587	0.754843	Steady	Steady	Up
mmu-miR-148a-3p	160302	172691	157731	147250	160960	163897	101373	91014	101581	93573	112246	99298	149812	142548	174989	222835	226692	184819	0.103221	0.454841	0.992968	0.992968	0.924693	0.999076	0.802079	0.99758	0.22345	0.995391	0.0101741	0.188712	0.481633	0.0621779	-0.484478	Steady	Steady	Steady
mmu-miR-150-5p	296	196	162	193	140	221	885	412	821	381	1559	526	376	406	366	689	661	501	0.20735	0.504791	0.580846	0.784211	0.78493	0.999076	0.683187	0.99758	0.120798	0.995391	0.000977922	0.0351091	0.639775	0.180905	-0.682336	Up	Steady	Down
mmu-miR-212-3p	144	161	146	118	187	222	151	113	138	121	98	163	164	180	137	81	89	136	0.548012	0.766132	0.40549	0.706847	0.831557	0.999076	0.785657	0.99758	0.378005	0.995391	0.0398501	0.3754	0.250759	0.142406	0.497503	Steady	Steady	Steady
mmu-miR-218-1-3p	56	57	52	35	51	50	63	52	58	47	62	60	79	98	80	62	48	40	0.0722424	0.43223	0.5368	0.779622	0.839831	0.999076	0.908894	0.99758	0.0737406	0.872908	0.0172205	0.253585	0.735763	0.139055	0.809517	Up	Steady	Up
mmu-miR-218-5p	6932	7330	6236	5506	4437	6702	7759	4352	6257	4838	3930	5956	7557	10434	7306	4684	4306	7055	0.0586197	0.420652	0.269781	0.668723	0.493115	0.999076	0.297524	0.99758	0.351994	0.995391	0.0228021	0.274469	0.711601	0.459184	0.521599	Up	Steady	Steady
mmu-miR-221-3p	3283	2995	3413	2954	3538	3475	2265	3705	2194	4383	2819	2383	7343	7044	6934	4483	3706	4167	0.235826	0.519127	0.657225	0.813361	0.657052	0.999076	0.577073	0.99758	0.115477	0.995391	7.89e-06	0.000801053	0.389711	-0.298097	0.708641	Steady	Steady	Up
mmu-miR-222-3p	1790	1446	1490	1528	2030	1817	2216	2329	1905	2693	2762	2042	3646	3721	3558	2459	2023	1990	0.469935	0.713492	0.318891	0.676129	0.834502	0.999076	0.424257	0.99758	0.105235	0.995391	3.93e-05	0.0026164	0.255039	-0.139902	0.715262	Steady	Steady	Up
mmu-miR-222-5p	60	57	42	46	45	31	95	46	68	60	53	67	47	67	71	46	31	33	0.11098	0.454841	0.39835	0.705037	0.566891	0.999076	0.566269	0.99758	0.118459	0.995391	0.0434575	0.39785	0.786061	0.391865	0.746659	Up	Steady	Up
mmu-miR-23b-3p	18271	22409	21134	17959	25392	29061	16924	20776	13975	27730	21994	15726	45027	39542	31473	27567	25086	28300	0.437918	0.68628	0.325771	0.677899	0.635602	0.999076	0.331933	0.99758	0.347028	0.995391	0.0185034	0.253585	0.233763	-0.314126	0.43109	Steady	Steady	Steady
mmu-miR-26a-2-3p	249	286	275	286	228	279	153	148	119	258	174	197	208	271	260	183	172	118	0.348724	0.612436	0.934437	0.969551	0.413893	0.999076	0.054018	0.473069	0.122118	0.995391	0.0187263	0.253585	0.426201	-0.545696	0.684515	Steady	Steady	Up
mmu-miR-27a-5p	253	277	261	269	239	274	272	258	302	235	279	267	254	340	338	209	195	158	0.337316	0.596855	0.864987	0.927068	0.772617	0.999076	0.687095	0.99758	0.108452	0.995391	0.00343108	0.092925	0.422711	0.191257	0.736081	Steady	Steady	Up
mmu-miR-3074-5p	27	43	37	35	16	27	74	24	41	42	32	62	17	19	25	40	35	36	0.158242	0.470646	0.370674	NA	0.761867	0.999076	0.950391	0.99758	0.0566061	0.832582	0.0291062	0.320662	0.815885	0.210117	-0.915966	Up	Steady	Down
mmu-miR-3084-3p	13	30	14	12	22	25	30	28	49	30	27	38	43	43	37	60	70	84	0.419257	0.669345	0.852873	NA	0.711303	0.999076	0.666004	0.99758	0.0780854	0.872908	0.011975	0.191209	0.442854	0.261739	-0.914363	Steady	Steady	Down
mmu-miR-30c-1-3p	874	837	880	828	649	553	1751	1733	1558	1676	2558	2178	548	540	677	1162	1083	494	0.114021	0.454841	0.236664	0.651392	0.689549	0.999076	0.20591	0.929787	0.179567	0.995391	0.0442447	0.399432	0.721479	-0.267151	-0.550073	Up	Steady	Steady
mmu-miR-328-3p	1281	1133	1118	1007	757	864	912	536	671	907	621	933	818	827	847	1005	1061	1324	0.0619542	0.420652	0.0657743	0.382687	0.895003	0.999076	0.493129	0.99758	0.25124	0.995391	0.0199512	0.259366	0.807716	-0.0875134	-0.576613	Up	Steady	Steady
mmu-miR-363-3p	262	255	279	244	278	318	459	307	351	394	413	461	238	206	238	336	311	283	0.386668	0.648001	0.585397	0.784211	0.938178	0.999076	0.470502	0.99758	0.248283	0.995391	0.0209877	0.262346	0.355579	-0.0512826	-0.505451	Steady	Steady	Steady
mmu-miR-378a-3p	81156	84062	84495	85362	92898	96933	79193	59619	64572	73774	86834	83232	73048	78762	87552	131559	108927	98311	0.334306	0.595085	0.302603	0.669207	0.841115	0.999076	0.240059	0.975056	0.198567	0.995391	0.00635816	0.13776	0.284064	-0.132036	-0.527948	Steady	Steady	Steady
mmu-miR-378c	11880	12179	11439	10753	12240	13580	11059	7721	8627	8767	10887	10915	10528	11714	12661	19242	16799	15951	0.20856	0.505991	0.626084	0.800796	0.976267	0.999076	0.524634	0.99758	0.151642	0.995391	0.000754957	0.0306701	0.39145	-0.0198051	-0.616122	Steady	Steady	Down
mmu-miR-378d	879	954	976	818	724	875	796	546	776	722	738	905	7585	8989	9853	13745	11924	10908	0.124292	0.461026	0.399038	0.705037	0.970702	0.999076	0.542088	0.99758	0.248381	0.995391	0.0116847	0.191209	0.622811	-0.0243453	-0.49745	Up	Steady	Steady
mmu-miR-467a-3p	128	151	133	110	116	166	118	77	98	114	80	103	99	112	77	61	53	59	0.237504	0.519127	0.944334	0.970396	0.872394	0.999076	0.953296	0.99758	0.160455	0.995391	0.0183683	0.253585	0.513112	0.108289	0.696398	Steady	Steady	Up
mmu-miR-467d-3p	128	151	133	110	116	166	118	77	98	114	80	103	99	112	77	61	53	59	0.237504	0.519127	0.944334	0.970396	0.872394	0.999076	0.953296	0.99758	0.160455	0.995391	0.0183683	0.253585	0.513112	0.108289	0.696398	Steady	Steady	Up
mmu-miR-483-3p	696	719	804	1044	534	424	278	207	226	308	180	340	104	107	93	132	186	128	0.432281	0.682745	0.792599	0.884677	0.802524	0.999076	0.523836	0.99758	0.212084	0.995391	0.0364592	0.353709	0.453616	-0.165557	-0.566346	Steady	Steady	Steady
mmu-miR-488-3p	525	339	421	451	187	369	253	349	417	332	275	294	337	272	315	428	449	470	0.228186	0.515272	0.414328	0.716676	0.741643	0.999076	0.547655	0.99758	0.160536	0.995391	0.00401885	0.100471	0.686315	0.218136	-0.655313	Up	Steady	Down
mmu-miR-503-5p	328	337	434	366	396	515	226	291	209	302	248	217	596	666	623	349	295	403	0.606377	0.786952	0.348273	0.694933	0.905397	0.999076	0.810521	0.99758	0.149671	0.995391	0.000126569	0.00632847	0.213235	-0.0786599	0.737041	Steady	Steady	Up
mmu-miR-671-3p	295	295	239	236	207	161	609	330	498	316	419	648	168	199	243	345	321	272	0.0813257	0.442497	0.149442	0.552748	0.776374	0.999076	0.870711	0.99758	0.151013	0.995391	0.00661129	0.138624	0.844096	0.187862	-0.646767	Up	Steady	Down
mmu-miR-802-5p	284	405	338	290	275	292	1136	529	817	542	1402	1036	769	602	828	1110	1077	917	0.131255	0.461026	0.413203	0.716676	0.999665	0.999665	0.551383	0.99758	0.185775	0.995391	0.0104517	0.188712	0.674872	-0.000278889	-0.563877	Up	Steady	Steady
mmu-miR-874-3p	495	534	609	402	431	551	676	612	657	719	835	902	717	685	878	1026	985	961	0.0956656	0.454841	0.451961	0.733313	0.700622	0.999076	0.11385	0.731433	0.305517	0.995391	0.0270855	0.30887	0.673713	-0.25491	-0.461807	Up	Steady	Steady
mmu-miR-99a-3p	311	256	348	297	297	349	258	295	257	301	300	252	430	422	500	571	576	554	0.381408	0.648001	0.709403	0.834453	0.972647	0.999076	0.781366	0.99758	0.372053	0.995391	0.0501918	0.440731	0.370119	-0.0226844	-0.406366	Steady	Steady	Steady
