# Supplementary material for: Profiling of miRNAs and target genes related to cystogenesis in ADPKD mouse models
Source: Sci Rep. 2017 Oct 26;7:14151. doi: 10.1038/s41598-017-14083-8 (PMC5658336; doi:10.1038/s41598-017-14083-8)
Supplement: Supplementary file 4 — Suppplementary Table S3 [file 41598_2017_14083_MOESM4_ESM.xlsx]

## Sheet: Sheet1
Suppplementary Table S3. The list of differentially expressed genes (DEGs) in Pkd2 conditional knockout mice
RefseqID	GeneID	EnsemblID	Gene.Symbol	Pkd2f_P1_KO1	Pkd2f_P1_KO2	Pkd2f_P1_KO3	Pkd2f_P1_WT1	Pkd2f_P1_WT2	Pkd2f_P1_WT3	Pkd2f_P3_KO1	Pkd2f_P3_KO2	Pkd2f_P3_KO3	Pkd2f_P3_WT1	Pkd2f_P3_WT2	Pkd2f_P3_WT3	Pkd2f_P7_KO1	Pkd2f_P7_KO2	Pkd2f_P7_KO3	Pkd2f_P7_WT1	Pkd2f_P7_WT2	Pkd2f_P7_WT3	P1.logFC	P1.Pvalue.edgeR	P1.FDR.edgeR	P1.Pvalue.Deseq2	P1.FDR.Deseq2	P3.logFC	P3.Pvalue.edgeR	P3.FDR.edgeR	P3.Pvalue.Deseq2	P3.FDR.Deseq2	P7.logFC	P7.Pvalue.edgeR	P7.FDR.edgeR	P7.Pvalue.Deseq2	P7.FDR.Deseq2	P1.Expression.Pattern	P3.Expression.Pattern	P7.Expression.Pattern
NM_010779	17227	ENSMUST00000043249	Mcpt4	168	30	16	0	0	0	7	3	57	4	176	3	1	1	4	3	9	2	9.165	4.96e-10	6.27e-06	0.0634913	0.999588	-1.42954	0.34766	1	NA	NA	-1.20306	0.149708	0.388749	0.354234	NA	Up	Down	Down
NM_146015	216616	ENSMUST00000020759	Efemp1	638	672	704	452	332	371	1190	816	869	503	599	370	1436	2146	2536	753	617	1136	0.794364	2.86e-08	0.000180536	1.12e-08	0.000127523	0.961754	4.59e-05	0.0326907	9.52e-06	0.00650906	1.25088	4.28e-06	0.000106539	0.000354923	0.00354295	Up	Up	Up
NM_007753	12873	ENSMUST00000001921	Cpa3	394	126	86	17	11	28	37	23	113	15	285	19	1	2	26	5	13	9	3.42799	7.49e-08	0.000249964	0.000851839	0.226635	-0.872422	0.437326	1	NA	NA	0.0638179	0.949311	0.984224	0.932046	0.973882	Up	Down	Steady
NM_008524	17022	ENSMUST00000038160	Lum	1156	1338	541	242	180	369	607	289	733	253	2225	212	348	440	431	770	1174	881	1.93593	7.91e-08	0.000249964	0.000216193	0.0983506	-0.721103	0.403773	1	NA	NA	-1.24434	6.05e-11	5.06e-09	2.03e-13	1.64e-11	Up	Down	Down
NM_007568	12223	ENSMUST00000121044	Btc	677	672	765	422	470	468	650	984	943	549	373	462	1093	1490	1504	518	379	355	0.628495	1.08e-07	0.000271658	7.32e-08	0.00027739	0.894844	0.000131561	0.0573107	1.8e-05	0.00984901	1.67314	3.35e-17	6.72e-15	4.9e-24	1.14e-21	Up	Up	Up
NM_001081185	68794	ENSMUST00000065090	Flnc	1523	1711	1504	1111	1023	1180	1365	1349	1332	1285	1355	977	1412	1486	1503	989	1001	872	0.508592	1.54e-07	0.000323551	2.15e-07	0.000487961	0.158898	0.285878	1	0.2243	0.999968	0.588044	1.37e-08	6.81e-07	1.72e-11	1.01e-09	Steady	Steady	Up
NM_134127	106648	ENSMUST00000168171	Cyp4f15	11	22	12	1	1	1	7	2	72	1	3	11	0	0	0	0	0	15	3.74177	2.2e-07	0.00039686	0.00174791	NA	2.41495	0.068423	1	NA	NA	-5.38427	0.00720289	0.0471228	NA	NA	Up	Up	Down
NM_009930	12825	ENSMUST00000087883	Col3a1	46199	59792	52047	33242	32798	38836	52480	43150	40030	46478	79953	24457	46422	59209	60650	50201	51481	54104	0.58406	4.68e-07	0.000739149	2.59e-08	0.000147488	-0.156555	0.690988	1	0.748528	0.999968	0.0603541	0.618488	0.825892	0.415444	0.671416	Steady	Steady	Steady
NM_010780	17228	ENSMUST00000022834	Cma1	438	114	44	16	7	12	17	17	104	7	350	27	1	5	39	11	19	3	4.0776	5.6e-07	0.000786689	0.00519217	0.527586	-1.46177	0.256015	1	NA	NA	0.408676	0.70234	0.869468	0.680763	0.85326	Up	Down	Steady
NM_028770	74127	ENSMUST00000077196	Krt80	152	195	250	88	52	38	331	279	275	86	71	52	358	657	571	142	95	270	1.73387	6.8e-07	0.00085902	1.02e-07	0.00028922	2.07662	1.1e-11	6.96e-08	5.57e-18	6.1e-14	1.60725	4.26e-05	0.000801797	0.00161951	0.01213	Up	Up	Up
NM_007710	12715	ENSMUST00000003643	Ckm	13	88	12	0	1	1	13	54	47	0	504	11	2	2	3	3	0	9	5.56999	8.09e-07	0.000866702	NA	NA	-2.16787	0.212098	1	NA	NA	-0.784048	0.388909	0.661275	0.579551	NA	Up	Down	Down
NM_010781	17229	ENSMUST00000069616	Tpsb2	534	115	64	21	14	18	28	18	75	29	329	17	1	7	56	12	9	9	3.74242	8.23e-07	0.000866702	0.00385101	0.461027	-1.62099	0.139084	1	NA	NA	1.04352	0.311399	0.584967	0.289536	0.550244	Up	Down	Up
NM_008289	15484	ENSMUST00000034363	Hsd11b2	999	893	1060	1455	1666	1295	1143	1437	1150	1746	1106	1769	2431	2372	2139	3230	3579	2590	-0.588887	9.84e-07	0.000956588	1.3e-06	0.00207313	-0.31298	0.139306	1	0.125483	0.999968	-0.468607	0.000290412	0.00397484	0.000122319	0.00146251	Down	Steady	Steady
NM_008008	14178	ENSMUST00000064794	Fgf7	27	46	34	10	6	9	18	8	7	5	74	2	14	7	3	8	9	19	2.07342	1.27e-06	0.00114731	0.000243986	0.102772	-1.29007	0.274508	1	NA	NA	-0.610762	0.33736	0.61302	0.456499	0.704295	Up	Down	Down
NM_010358	14862	ENSMUST00000004140	Gstm1	2407	2508	2084	1823	1535	1595	2468	1460	2506	1606	1804	1397	1528	1656	1732	1835	1796	2833	0.492101	4.43e-06	0.00372764	2.24e-06	0.00283594	0.418917	0.073791	1	0.0405279	0.999968	-0.430156	0.0192983	0.0975185	0.0114176	0.057667	Steady	Steady	Steady
NM_015734	12831	ENSMUST00000028280	Col5a1	7967	7597	7548	5911	5164	6169	7208	6670	6166	7155	10849	4663	10156	11308	11124	6237	6565	5911	0.415781	4.73e-06	0.00373156	5.03e-07	0.000953314	-0.180312	0.542692	1	0.493867	0.999968	0.767528	2.81e-17	5.83e-15	1.62e-27	5.05e-25	Steady	Steady	Up
NM_001081421	108760	ENSMUST00000021558	Galnt16	452	525	417	251	275	311	395	468	528	417	732	338	356	378	480	382	450	331	0.728851	6.23e-06	0.00462981	1.46e-06	0.00207313	-0.0968329	0.757737	1	0.760643	0.999968	0.0291669	0.871705	0.951295	0.754579	0.892672	Up	Steady	Steady
NM_001166067	232156	ENSMUST00000039212	Slc4a5	90	92	106	194	167	186	100	86	94	146	83	106	86	69	59	164	116	185	-0.932267	7.59e-06	0.00532708	5.7e-06	0.00539898	-0.261745	0.457254	1	0.397978	0.999968	-1.1523	4.98e-05	0.000921498	2.15e-05	0.000340391	Down	Steady	Down
NM_177369	17885	ENSMUST00000019625	Myh8	49	3	5	0	0	0	6	147	1	0	1522	0	0	0	0	0	0	3	7.26379	8.39e-06	0.00557797	NA	NA	-3.30765	0.230793	1	NA	NA	-3.18637	0.0454726	0.177082	0.477636	NA	Up	Down	Down
NM_020047	56753	ENSMUST00000058178	Tacstd2	2143	2468	2762	1901	1322	1475	2909	2285	2575	1098	622	1071	5789	6719	6896	1682	1342	3063	0.641838	1.13e-05	0.00715833	4.14e-06	0.00470633	1.47289	8.75e-10	2.76e-06	2.62e-12	7.16e-09	1.6357	7.99e-09	4.16e-07	2.12e-05	0.000335052	Up	Up	Up
NM_009063	19737	ENSMUST00000027997	Rgs5	1187	1197	1390	998	785	829	1559	1593	1622	1621	1098	1504	2282	1635	1764	1538	1584	984	0.522956	1.37e-05	0.00826376	1.39e-05	0.0105657	0.173773	0.297112	1	0.222533	0.999968	0.437309	0.0306306	0.134969	0.00807967	0.0438955	Steady	Steady	Steady
NM_029639	76509	ENSMUST00000114474	Plet1	1404	1374	1866	1159	798	903	1941	1464	1686	633	431	692	1131	2276	2379	733	500	1761	0.69083	3.1e-05	0.0177828	1.06e-05	0.00926979	1.53151	6.13e-13	7.74e-09	1.93e-15	1.06e-11	0.911189	0.0481649	0.184328	0.146261	0.362409	Up	Up	Up
NM_009933	12833	ENSMUST00000001147	Col6a1	10094	10033	8900	6830	6670	8046	8009	7550	6844	8060	14567	5968	8228	9089	10313	8666	9642	7810	0.423563	3.83e-05	0.0199913	5.13e-06	0.00530679	-0.35491	0.266844	1	0.388694	0.999968	0.0484105	0.681507	0.861465	0.488328	0.727936	Steady	Steady	Steady
NM_001190451	13179	ENSMUST00000105287	Dcn	170	230	154	72	81	106	166	93	138	128	337	51	85	113	100	186	226	172	1.08924	3.88e-05	0.0199913	1.33e-05	0.0105657	-0.379215	0.558215	1	0.52134	0.999968	-1.00183	7.8e-06	0.000179916	3.57e-06	7.04e-05	Up	Steady	Down
NM_007758	12902	ENSMUST00000082321	Cr2	13	25	33	124	55	75	35	23	22	54	14	32	23	16	14	62	52	68	-1.84337	3.96e-05	0.0199913	7.38e-05	0.0381533	-0.326061	0.575524	1	0.602502	0.999968	-1.80598	1.1e-07	4.34e-06	3.45e-06	6.82e-05	Down	Steady	Down
NM_011519	20969	ENSMUST00000020911	Sdc1	1568	1686	1401	1157	1160	1215	1430	1312	1650	1340	1379	1292	1574	1598	1626	1050	1182	1104	0.391452	5.94e-05	0.0288522	4.79e-05	0.0272503	0.129044	0.322368	1	0.224504	0.999968	0.491386	2.13e-07	7.71e-06	7.56e-10	3.33e-08	Steady	Steady	Steady
NM_009189	20471	ENSMUST00000050029	Six1	4	12	9	1	1	0	2	2	5	1	28	1	4	4	2	2	1	4	3.40905	6.76e-05	0.0316347	0.0254227	NA	-1.69135	0.180337	1	NA	NA	0.460231	0.551809	0.785642	0.695191	NA	Up	Down	Steady
NM_001039554	654812	ENSMUST00000030840	Angptl7	12	100	32	7	1	5	28	11	32	12	31	19	19	29	36	62	66	79	3.42359	7.77e-05	0.0350786	0.000817514	0.226635	0.194128	0.745606	1	0.750523	0.999968	-1.33171	4.67e-05	0.000871839	0.000218277	0.00234484	Up	Steady	Down
NM_013467	11668	ENSMUST00000087638	Aldh1a1	1231	190	223	87	73	106	506	422	395	96	162	123	510	866	936	96	33	399	2.62786	8.16e-05	0.0355634	NA	NA	1.79099	5.92e-11	2.49e-07	6.67e-15	2.43e-11	2.08742	0.00492118	0.0355456	0.0442278	0.158505	Up	Up	Up
NM_013589	16997	ENSMUST00000110254	Ltbp2	277	127	45	28	26	35	29	31	47	43	337	63	364	303	394	46	35	25	2.33001	8.64e-05	0.0363737	3.7e-05	0.0247782	-2.04373	0.0114201	0.668954	NA	NA	3.28577	4.24e-36	6.69e-33	4.55e-46	4.9e-43	Up	Down	Up
NM_133903	100689	ENSMUST00000046186	Spon2	267	365	242	163	80	152	226	88	194	102	347	81	143	189	240	215	177	367	1.13873	0.000121413	0.0494778	2.41e-05	0.017122	-0.0619476	0.921907	1	0.92694	0.999968	-0.44493	0.167541	0.413146	0.13759	0.348133	Up	Steady	Steady
NM_053191	94227	ENSMUST00000088476	Pi15	342	380	326	195	252	231	255	234	246	239	535	155	166	223	264	260	375	271	0.620779	0.000230731	0.0787791	9.18e-05	0.0454089	-0.339426	0.449391	1	0.410898	0.999968	-0.504803	0.0313998	0.13721	0.0244818	0.101145	Up	Steady	Steady
NM_146007	12834	ENSMUST00000001181	Col6a2	8397	7620	7052	5418	5631	6492	7069	6483	5795	6953	9787	5035	6956	7504	8307	7696	8782	6192	0.388995	0.00023704	0.0788032	4.56e-05	0.0272503	-0.173906	0.487459	1	0.442191	0.999968	-0.0259675	0.849488	0.941863	0.977867	0.992016	Steady	Steady	Steady
NM_153107	242939	ENSMUST00000038676	Cpz	257	268	207	166	115	130	216	218	221	217	318	82	368	368	533	223	240	193	0.825685	0.000182364	0.0641713	5.98e-05	0.0323808	0.0846536	0.856664	1	0.819549	0.999968	0.918068	4.9e-06	0.000119756	4.04e-07	9.71e-06	Up	Steady	Up
NM_199079	67040	ENSMUST00000054014	Ddx17	247	199	354	559	379	603	190	448	709	375	49	340	205	358	298	353	346	226	-0.953634	0.000144918	0.0554771	4.11e-05	0.0259582	0.819863	0.267232	1	0.373137	0.999968	-0.135112	0.602959	0.817207	0.628443	0.823719	Down	Up	Steady
NM_008342	16008	ENSMUST00000047328	Igfbp2	1455	1415	1785	1226	1284	1294	2071	1676	2307	1258	878	905	5198	5168	6020	1054	461	4203	0.283134	0.00717587	0.427607	0.00790585	0.681161	0.991391	6.17e-07	0.00136644	3.25e-08	4.48e-05	1.47732	0.0236446	0.112168	0.0970183	0.278414	Steady	Up	Up
NM_001013767	268958	ENSMUST00000120717	Capn11	4	1	3	2	84	0	1	0	0	10	26	94	67	107	90	128	89	0	-3.37654	0.0273422	0.788712	NA	NA	-6.57386	7.09e-07	0.00136644	0.00160346	0.224793	0.2541	0.818066	0.927622	0.867215	0.946539	Down	Down	Steady
NM_178920	105853	ENSMUST00000025356	Mal2	2341	2468	2948	2168	1663	1902	3533	2798	2906	1745	1089	1629	4352	6656	6375	2013	1483	4183	0.428045	0.000474252	0.124817	0.000367369	0.130565	1.04506	7.57e-07	0.00136644	9.74e-09	1.99e-05	1.14087	0.0015576	0.0146299	0.0220534	0.093963	Steady	Up	Up
NM_010664	16668	ENSMUST00000023803	Krt18	2550	4109	3396	2713	2064	2419	3633	2341	3378	1625	1127	1552	5121	6044	6063	2099	1603	4041	0.474307	0.00520966	0.390409	0.00203705	0.3717	1.11648	8.74e-07	0.00138041	1.09e-08	1.99e-05	1.11661	0.000286666	0.00392783	0.00816285	0.0442257	Steady	Up	Up
NM_172799	237930	ENSMUST00000167258	Ttll6	2	4	3	1	2	1	12	8	5	0	0	0	39	60	59	5	3	6	1.09217	0.202657	0.998982	0.436957	NA	6.07617	1.3e-06	0.0018252	0.0294404	NA	3.42811	4.71e-14	6.76e-12	5.84e-11	3.13e-09	Up	Up	Up
NM_008909	19041	ENSMUST00000035672	Ppl	577	829	736	567	371	463	936	546	762	381	230	320	720	995	1070	581	362	1460	0.604284	0.00140981	0.228335	0.000663258	0.198506	1.2651	5.87e-06	0.00642655	4.6e-07	0.000503116	0.173525	0.701228	0.869157	0.746177	0.888142	Up	Up	Steady
NM_023655	72169	ENSMUST00000034511	Trim29	60	254	203	127	62	81	196	52	154	18	20	25	9	42	43	60	16	182	0.925306	0.0622153	0.998982	0.0326307	0.999588	2.66344	6e-06	0.00642655	2.86e-06	0.00240458	-1.49518	0.0742064	0.248051	0.186546	0.421669	Up	Up	Down
NM_178715	238257	ENSMUST00000042975	Tmem30b	595	992	1171	968	574	674	1798	883	913	525	278	365	777	1373	1293	922	462	2918	0.305621	0.24182	0.998982	0.369154	0.999588	1.61471	6.1e-06	0.00642655	3.24e-07	0.000393862	-0.361854	0.528629	0.770053	0.672284	0.849477	Steady	Up	Steady
NM_133731	70835	ENSMUST00000041649	Prss22	3	38	16	6	5	9	20	15	32	2	4	3	48	67	43	12	6	35	1.48412	0.0558516	0.987977	0.100216	NA	2.84556	1.06e-05	0.0103478	0.00097293	NA	1.53184	0.00892883	0.0554262	0.00629717	0.0361157	Up	Up	Up
NM_008471	16669	ENSMUST00000007317	Krt19	832	1961	1171	962	567	730	1593	501	1403	263	356	370	1389	2038	2169	446	232	1640	0.802762	0.00773789	0.440005	0.0596904	0.999588	1.81945	1.7e-05	0.0153288	7.55e-07	0.000750137	1.23023	0.0428993	0.170389	0.13236	0.339613	Up	Up	Up
NM_007729	12814	ENSMUST00000092155	Col11a1	393	480	550	316	424	359	647	538	487	357	291	257	644	657	729	261	199	456	0.363782	0.0389201	0.910779	0.0275839	0.999588	0.881016	2.76e-05	0.0232428	1.71e-06	0.00155448	1.11107	0.000116579	0.00188331	2.78e-06	5.65e-05	Steady	Up	Up
NM_008597	17313	ENSMUST00000032342	Mgp	4406	3047	2605	2991	3241	4131	2728	3150	3164	4090	4910	4823	17526	14407	14545	4409	5242	3407	-0.0474441	0.813206	0.998982	0.874125	0.999588	-0.614708	3.39e-05	0.0267671	3.28e-08	4.48e-05	1.80049	2.16e-27	1.27e-24	5.22e-41	3.86e-38	Steady	Down	Up
NM_020610	78593	ENSMUST00000033331	Nrip3	56	57	120	96	55	47	69	40	46	17	12	12	53	117	78	38	8	158	0.223551	0.593637	0.998982	0.556351	0.999588	1.9044	4.87e-05	0.0326907	8.41e-05	0.0306466	0.239971	0.771366	0.906227	0.808547	0.919784	Steady	Up	Steady
NM_024291	16716	ENSMUST00000039390	Ky	19	15	2	15	15	11	2	4	3	13	22	17	3	4	1	4	21	9	-0.188974	0.764304	0.998982	0.809135	NA	-2.48462	4.92e-05	0.0326907	0.00409365	NA	-2.06485	0.00788972	0.0504407	0.0470735	NA	Steady	Down	Down
NM_198024	223332	ENSMUST00000053308; ENSMUST00000166524	Ranbp3l	753	1375	1747	1650	580	798	1991	667	726	403	156	150	111	355	320	1335	447	4196	0.345106	0.381238	0.998982	0.523632	0.999588	2.2464	7.79e-05	0.0492235	NA	NA	-2.96811	9.13e-05	0.00153446	0.00815167	0.0441853	Steady	Up	Down
NM_001002268	215798	ENSMUST00000041168	Adgrg6	430	588	643	626	466	525	685	533	565	419	244	339	547	752	698	411	284	625	0.0299173	0.8669	0.998982	0.818526	0.999588	0.827091	0.000690394	0.168141	0.000142469	0.0432751	0.560848	0.047569	0.18299	0.0142564	0.068335	Steady	Up	Steady
NM_001081171	16776	ENSMUST00000015791	Lama5	11487	12944	14642	12943	10919	11104	15094	13766	12879	10518	7250	9149	15257	20546	19760	14268	11439	19350	0.151831	0.173043	0.998982	0.125665	0.999588	0.628753	0.000466389	0.163664	5.12e-06	0.00399843	0.266853	0.190207	0.44447	0.262019	0.519717	Steady	Up	Steady
NM_001081205	70701	ENSMUST00000087212	Nipal1	226	283	397	334	127	230	408	200	236	137	64	94	176	353	306	179	86	583	0.381461	0.267491	0.998982	0.200013	0.999588	1.50958	0.000364856	0.144038	5.1e-05	0.0232222	-0.0627697	0.917879	0.971391	0.961412	0.984986	Steady	Up	Steady
NM_001162532	100038347	ENSMUST00000107456	Fam174b	630	814	858	761	729	700	879	794	859	652	595	628	647	804	747	843	814	1088	0.0633539	0.631428	0.998982	0.585731	0.999588	0.430268	0.00116799	0.222025	2.97e-05	0.0147578	-0.354845	0.0295552	0.131191	0.0200564	0.0877254	Steady	Steady	Steady
NM_008305	15530	ENSMUST00000171332	Hspg2	15506	16035	18453	17161	16287	15189	19449	19766	18263	16741	15866	15420	17909	22463	20898	19642	17155	26405	0.0315036	0.739388	0.998982	0.644047	0.999588	0.255731	0.0438192	1	5.74e-05	0.0243459	-0.0797399	0.644844	0.840866	0.692095	0.859404	Steady	Steady	Steady
NM_010478	15511	ENSMUST00000172753	Hspa1b	633	998	1061	1089	559	576	1813	552	849	382	395	389	647	832	812	859	485	3056	0.265862	0.347571	0.998982	0.479013	0.999588	1.45601	0.000381243	0.145947	4.95e-05	0.0232222	-0.981835	0.0866189	0.273646	0.217696	0.462937	Steady	Up	Down
NM_010613	16549	ENSMUST00000007814	Khsrp	3032	3626	3715	3046	4110	4140	3189	2859	2748	4085	4355	3662	2657	3005	2734	2719	2561	2598	-0.131049	0.330061	0.998982	0.342882	0.999588	-0.463875	0.000705411	0.168141	1.24e-05	0.00750971	0.0588471	0.514758	0.761095	0.305857	0.565735	Steady	Steady	Steady
NM_011719	22412	ENSMUST00000018630	Wnt9b	886	1273	1538	1558	1289	1110	2280	1172	1239	923	474	707	756	1227	1138	1519	750	3758	-0.107966	0.584972	0.998982	0.59584	0.999588	1.15032	0.000617333	0.167388	9.95e-05	0.0351107	-0.988894	0.0485155	0.185109	0.161488	0.386325	Steady	Up	Down
NM_013605	17829	ENSMUST00000041142	Muc1	1503	1421	1932	1569	1224	1268	2219	1217	1419	1017	516	792	1926	2573	2719	1519	1104	3460	0.24952	0.0787396	0.998982	0.0645625	0.999588	1.05674	0.000704404	0.168141	0.00012712	0.0408839	0.208443	0.582975	0.805063	0.654656	0.838053	Steady	Up	Steady
NM_013657	20348	ENSMUST00000030568	Sema3c	2927	4056	4141	3196	2876	2832	3431	3053	3522	2651	2286	2469	3452	4010	3847	3851	3764	3720	0.312309	0.0183804	0.673043	0.0121132	0.810493	0.431379	0.00151274	0.256709	9.13e-06	0.00650906	-0.036427	0.689283	0.86388	0.859593	0.94381	Steady	Steady	Steady
NM_015759	30938	ENSMUST00000110087	Fgd3	128	189	196	200	130	174	265	200	282	134	120	145	427	592	553	199	136	483	0.0169369	0.946789	0.998982	0.91234	0.999588	0.901774	0.00111917	0.222025	2.7e-05	0.0140811	0.903806	0.0334756	0.143229	0.0981689	0.280767	Steady	Up	Up
NM_018827	12931	ENSMUST00000008032	Crlf1	182	94	88	165	251	262	86	83	73	138	162	142	60	96	52	13	6	80	-0.900522	0.00693503	0.425292	0.00290295	0.407644	-0.871743	0.0031895	0.390764	0.000137858	0.0430707	1.02803	0.201611	0.460653	0.322154	0.581458	Down	Down	Up
NM_020052	56788	ENSMUST00000106729	Scube2	123	214	193	112	65	98	179	113	158	64	25	23	108	106	88	97	49	144	0.937054	0.0020242	0.280781	0.000956172	0.236403	1.99992	9.37e-05	0.0523935	1.58e-05	0.00906475	0.0222743	0.954173	0.985373	0.899625	0.960749	Up	Up	Steady
NM_028982	74525	ENSMUST00000111915	Fam234b	1543	1406	1727	1849	1769	1723	1329	1292	1228	1636	1549	1641	1181	1117	1070	1599	1391	1612	-0.199606	0.0368634	0.890462	0.0542599	0.999588	-0.329837	0.00152404	0.256709	0.000103316	0.0353051	-0.483764	1.08e-05	0.000237942	2.43e-06	4.98e-05	Steady	Steady	Steady
NM_031170	16691	ENSMUST00000023952	Krt8	3738	5786	5117	4389	3625	3916	5648	3989	4826	3271	1889	3026	9197	9645	9021	5177	5126	6721	0.286863	0.0609596	0.998982	0.036872	0.999588	0.817188	0.000953661	0.215136	6.9e-05	0.0279648	0.676715	1.31e-07	5.06e-06	2.11e-10	1.04e-08	Steady	Up	Up
NM_148933	108115	ENSMUST00000038225	Slco4a1	382	705	772	702	377	434	1048	285	467	243	141	180	323	471	442	580	329	1853	0.286948	0.336349	0.998982	0.464462	0.999588	1.66661	0.000652501	0.168141	0.000120201	0.0398304	-1.19984	0.0295737	0.131228	0.113832	0.308789	Steady	Up	Down
NM_153393	237759	ENSMUST00000102765	Col23a1	866	1388	1747	1313	924	1059	1119	861	860	653	500	357	210	274	326	507	379	932	0.269509	0.247584	0.998982	0.37175	0.999588	0.907306	0.000234926	0.0989274	5.79e-05	0.0243459	-1.20362	0.000369071	0.00477713	0.00753117	0.0415234	Steady	Up	Down
NM_172891	243659	ENSMUST00000049150	Styk1	108	197	152	103	62	118	157	111	149	73	70	60	154	246	271	82	70	204	0.68292	0.0364179	0.890238	0.0238814	0.999588	1.0346	0.00172204	0.282526	8.29e-05	0.0306466	0.875462	0.0433893	0.171884	0.0145472	0.0693594	Up	Up	Up
NM_176999	319767	ENSMUST00000077659	Atp10b	118	249	242	204	129	171	283	150	277	97	41	77	163	243	216	200	130	487	0.263195	0.40249	0.998982	0.343561	0.999588	1.71916	0.000114574	0.0523935	1.08e-05	0.0069149	-0.431609	0.338365	0.614077	0.484302	0.72465	Steady	Up	Steady
NM_198664	381605	ENSMUST00000084621	Tbc1d2	279	538	419	430	281	323	487	380	399	286	160	214	355	593	473	348	225	586	0.248575	0.334609	0.998982	0.27128	0.999588	0.935263	0.000622752	0.167388	8.3e-05	0.0306466	0.257233	0.457742	0.720131	0.532832	0.760479	Steady	Up	Steady
NM_001290308	12816	ENSMUST00000071750	Col12a1	3542	4416	4227	3303	3204	4012	3805	5176	4883	4584	3862	3303	16731	15488	17669	3028	2902	2500	0.204448	0.0805261	0.998982	0.0636661	0.999588	0.236889	0.219397	1	0.116091	0.999968	2.53219	3.24e-116	4.09e-112	2.6e-184	3.08e-180	Steady	Steady	Up
NM_007392	11475	ENSMUST00000039631	Acta2	7017	18907	12928	8387	8113	7365	12710	11998	13959	12097	6798	6758	36733	35260	39078	11655	11763	9494	0.693349	0.0159429	0.633354	0.0710001	0.999588	0.589765	0.0228529	0.876974	0.00457408	0.391017	1.72226	2.89e-53	1.82e-49	1.67e-82	9.9e-79	Up	Up	Up
NM_011526	21345	ENSMUST00000034590	Tagln	2258	5473	4447	3164	2550	2176	4934	4036	5060	4014	2716	2089	15434	17103	19145	4941	3997	4930	0.615957	0.0288007	0.804954	0.0940727	0.999588	0.667671	0.00914202	0.607848	0.0017386	0.231849	1.86344	2.99e-46	1.26e-42	4.29e-67	1.69e-63	Up	Up	Up
NM_009527	22421	ENSMUST00000032180	Wnt7a	61	2	0	3	0	2	2	1	11	2	0	2	180	213	127	0	0	0	3.56664	0.0269052	0.784974	NA	NA	1.72184	0.120155	1	0.314047	NA	10.4233	3.61e-45	1.14e-41	5.34e-47	7.91e-44	Up	Up	Up
NM_013468	107765	ENSMUST00000025718	Ankrd1	17	23	31	17	19	15	32	51	87	30	6	12	467	826	604	55	49	38	0.465347	0.22878	0.998982	0.350511	0.999588	1.81849	0.00941185	0.61927	0.0108766	0.60273	3.70409	4.44e-40	1.12e-36	1.06e-55	2.52e-52	Steady	Up	Up
NM_008745	18212	ENSMUST00000109838	Ntrk2	431	296	289	224	193	266	379	444	297	286	521	219	700	694	818	174	131	166	0.567665	0.00997495	0.504617	0.00513215	0.527586	0.122655	0.729003	1	0.675762	0.999968	2.19644	9.05e-39	1.91e-35	5.49e-49	9.28e-46	Steady	Steady	Up
NM_029035	74646	ENSMUST00000038562	Spsb1	362	309	206	260	273	293	182	307	256	257	486	252	685	629	763	164	194	175	0.0813985	0.716461	0.998982	0.673298	0.999588	-0.418614	0.238767	1	0.197826	0.999968	1.92836	2.76e-36	4.99e-33	1.82e-44	1.66e-41	Steady	Steady	Up
NM_010663	16667	ENSMUST00000080893	Krt17	6	2	0	0	0	0	0	5	6	0	2	0	165	143	115	1	5	1	4.48174	0.00267787	0.299766	0.251142	NA	2.26335	0.068659	1	0.369027	NA	5.81258	6.31e-36	8.86e-33	3.04e-37	2e-34	Up	Up	Up
NM_023279	22152	ENSMUST00000071134	Tubb3	3	3	4	3	5	3	5	9	7	3	214	4	140	129	106	0	4	3	-0.140302	0.838306	0.998982	0.904012	NA	-3.37155	0.0216984	0.853944	NA	NA	5.63822	1.51e-35	1.9e-32	2.13e-34	9.34e-32	Steady	Down	Up
NM_010118	13654	ENSMUST00000048289	Egr2	24	18	7	21	8	17	34	17	38	28	28	22	315	368	238	17	24	11	0.0871238	0.874965	0.998982	0.890342	0.999588	0.188304	0.690403	1	0.688005	0.999968	4.10635	3.2e-35	3.67e-32	7.8e-47	1.03e-43	Steady	Steady	Up
NM_010935	18169	ENSMUST00000042747	Npy6r	37	14	17	10	24	10	34	68	116	35	17	5	1178	1256	1679	189	138	94	0.618695	0.264417	0.998982	0.325807	0.999588	1.93234	0.011674	0.668954	0.0115535	0.622352	3.25405	4.21e-34	4.19e-31	1.42e-55	2.8e-52	Up	Up	Up
NM_010516	16007	ENSMUST00000029846	Cyr61	809	920	1029	937	847	770	1112	1270	1283	881	1181	974	5028	6698	5532	1779	2031	1692	0.102408	0.408307	0.998982	0.374076	0.999588	0.269422	0.0795554	1	0.0457078	0.999968	1.61705	4.31e-34	4.19e-31	1.5e-45	1.48e-42	Steady	Steady	Up
NM_007791	13007	ENSMUST00000027677	Csrp1	6370	7497	8693	6556	6432	6615	8136	8442	7355	7905	5146	5213	15469	15774	16706	7866	7534	7382	0.194082	0.0801117	0.998982	0.0580139	0.999588	0.386267	0.0617472	1	0.0184582	0.807362	1.04037	4.75e-34	4.28e-31	5.96e-64	1.76e-60	Steady	Steady	Up
NM_177577	195208	ENSMUST00000069614	Dcdc2a	2029	2214	2758	2404	2360	2281	2094	2167	2462	2190	1134	2079	5646	6256	5355	2303	2392	2593	-0.017709	0.875894	0.998982	0.944758	0.999588	0.312699	0.223745	1	0.148224	0.999968	1.2105	8.11e-32	6.83e-29	2.1e-44	1.78e-41	Steady	Steady	Up
NM_011580	21825	ENSMUST00000039559	Thbs1	3736	4236	5495	4191	3975	4010	3467	4210	3991	4476	1998	2247	12345	16922	13398	4708	3899	4219	0.136391	0.298542	0.998982	0.247744	0.999588	0.417416	0.18621	1	0.105272	0.999968	1.70086	9.23e-32	7.28e-29	2.22e-46	2.63e-43	Steady	Steady	Up
NM_013460	11550	ENSMUST00000103184	Adra1d	50	66	82	59	82	64	56	81	57	71	116	44	204	241	267	31	29	31	-0.0593012	0.844691	0.998982	0.874889	0.999588	-0.254015	0.586759	1	0.569127	0.999968	2.92916	2.36e-31	1.75e-28	5.24e-35	2.48e-32	Steady	Steady	Up
NM_029568	76293	ENSMUST00000064783	Mfap4	3853	2566	2300	2321	2005	2611	2938	3051	2897	3057	4033	2790	5893	4775	5084	2247	2215	2137	0.325421	0.0920929	0.998982	0.051029	0.999588	-0.155722	0.361249	1	0.316245	0.999968	1.22235	5.04e-31	3.54e-28	3.48e-42	2.75e-39	Steady	Steady	Up
NM_009382	21838	ENSMUST00000114840	Thy1	770	919	1684	969	971	1054	1151	1035	815	869	522	311	1873	2024	2249	705	586	771	0.161296	0.518742	0.998982	0.625995	0.999588	0.813609	0.0231537	0.881026	0.00981655	0.586579	1.54092	3.57e-29	2.37e-26	3.66e-37	2.29e-34	Steady	Up	Up
NM_172994	269643	ENSMUST00000031003	Ppp2r2c	14	5	2	2	3	1	5	5	7	5	127	10	75	83	101	3	1	2	1.74268	0.0343421	0.878226	0.162083	NA	-3.0329	0.0103988	0.638603	NA	NA	5.31358	5.62e-29	3.55e-26	1.47e-24	3.56e-22	Up	Down	Up
NM_001114088	67399	ENSMUST00000046246	Pdlim7	1043	1032	1123	957	920	965	1037	1069	1168	1146	1031	894	2066	2169	2153	1054	1116	1056	0.162742	0.0674575	0.998982	0.062674	0.999588	0.0901579	0.526324	1	0.424981	0.999968	0.95262	2.22e-27	1.27e-24	6.1e-37	3.44e-34	Steady	Steady	Up
NM_018865	22402	ENSMUST00000005255	Wisp1	777	647	695	654	538	654	643	735	698	685	627	574	1599	1698	1656	746	659	596	0.192406	0.141472	0.998982	0.120348	0.999588	0.135742	0.359516	1	0.232799	0.999968	1.27465	4.73e-27	2.6e-24	2.05e-36	1.1e-33	Steady	Steady	Up
NM_010217	14219	ENSMUST00000020171	Ctgf	1129	1319	1253	1263	1195	1349	1091	1269	1314	1075	1560	1227	5769	7922	7892	2218	2409	1799	-0.0482649	0.613829	0.998982	0.691307	0.999588	-0.0738693	0.668618	1	0.697916	0.999968	1.71547	6.88e-27	3.62e-24	2.46e-37	1.71e-34	Steady	Steady	Up
NM_198860	192734	ENSMUST00000051129	Lrrc75b	239	261	237	231	285	240	238	255	363	318	228	305	959	962	1069	391	373	322	-0.0442037	0.792905	0.998982	0.825453	0.999588	0.00771711	0.977689	1	0.936751	0.999968	1.42787	8.39e-27	4.24e-24	7.27e-36	3.59e-33	Steady	Steady	Up
NM_008081	14422	ENSMUST00000038343	B4galnt2	158	124	109	84	132	116	198	220	267	131	100	167	418	453	461	100	124	131	0.229808	0.398601	0.998982	0.357171	0.999588	0.780859	0.0128194	0.681691	0.00201798	0.262698	1.87326	9.51e-27	4.62e-24	5.19e-32	2.12e-29	Steady	Up	Up
NM_008495	16852	ENSMUST00000089377	Lgals1	3583	3577	3133	2593	2466	3194	3805	3597	3823	3745	4769	2419	8382	7208	7896	3285	3377	2595	0.312393	0.00692478	0.425292	0.00424293	0.492396	0.0359387	0.883777	1	0.822651	0.999968	1.31101	1.53e-26	7.15e-24	2.51e-36	1.29e-33	Steady	Steady	Up
NM_026280	67622	ENSMUST00000021170	Mxra7	359	383	384	376	400	328	460	459	382	436	620	413	1130	1097	1202	455	502	462	0.0206271	0.8867	0.998982	0.830682	0.999588	-0.178836	0.410602	1	0.400983	0.999968	1.23968	3.61e-26	1.63e-23	5.34e-37	3.17e-34	Steady	Steady	Up
NM_007707	12702	ENSMUST00000054002	Socs3	300	231	209	242	235	281	172	202	329	228	291	189	744	674	542	134	184	140	-0.0402128	0.838395	0.998982	0.856338	0.999588	-0.0087888	0.979588	1	0.99999	0.99999	2.06519	2.18e-25	9.25e-23	8.3e-33	3.51e-30	Steady	Steady	Up
NM_011019	18414	ENSMUST00000022746	Osmr	234	244	189	213	263	281	193	225	306	218	295	244	1124	869	758	203	238	170	-0.18891	0.328623	0.998982	0.323067	0.999588	-0.0644709	0.819841	1	0.819082	0.999968	2.13889	2.2e-25	9.25e-23	7.54e-35	3.44e-32	Steady	Steady	Up
NM_009368	21809	ENSMUST00000003687	Tgfb3	1112	807	606	506	717	863	589	592	583	499	1146	597	853	939	1097	359	327	341	0.271343	0.280803	0.998982	0.210714	0.999588	-0.348137	0.265874	1	0.236667	0.999968	1.45798	7e-24	2.85e-21	8.95e-31	3.42e-28	Steady	Steady	Up
NM_001039385	381677	ENSMUST00000041543	Vgf	3	1	0	0	5	1	2	4	2	2	85	2	63	71	63	1	5	2	-0.548313	0.594276	0.998982	0.774865	NA	-3.41663	0.018239	0.794529	NA	NA	4.52718	4.25e-23	1.68e-20	2.52e-17	3.32e-15	Steady	Down	Up
NM_010234	14281	ENSMUST00000021674	Fos	60	105	52	44	48	34	95	35	114	49	227	44	456	840	641	120	120	117	0.774996	0.0341041	0.875685	0.0353455	0.999588	-0.388711	0.605673	1	0.576408	0.999968	2.40573	1.09e-22	4.17e-20	5.65e-30	2.03e-27	Up	Steady	Up
NM_001166065	218476	ENSMUST00000171324	Gcnt4	226	129	159	221	193	214	206	268	236	249	140	138	437	503	434	160	139	140	-0.294343	0.226475	0.998982	0.203675	0.999588	0.427067	0.196613	1	0.123062	0.999968	1.6124	1.49e-22	5.53e-20	6.14e-27	1.87e-24	Steady	Steady	Up
NM_008985	19275	ENSMUST00000027404	Ptprn	1	13	5	10	4	5	11	2	7	2	851	7	140	155	284	1	6	9	-0.00920175	0.990173	0.998982	0.999364	NA	-5.40068	0.00490913	0.479276	NA	NA	5.10936	3.84e-22	1.39e-19	3.56e-30	1.32e-27	Steady	Down	Up
NM_011404	20539	ENSMUST00000045557	Slc7a5	917	736	693	706	817	830	555	737	748	691	1065	699	759	947	981	329	326	324	-0.0103191	0.941105	0.998982	0.980179	0.999588	-0.268358	0.244983	1	0.224422	0.999968	1.42282	4.39e-22	1.54e-19	3.32e-28	1.12e-25	Steady	Steady	Up
NM_010639	16612	ENSMUST00000075162	Klk1	427	906	966	740	1138	505	779	931	1079	754	962	1107	2877	3150	2705	5387	5462	5149	-0.0635661	0.853987	0.998982	0.916381	0.999588	-0.018992	0.92497	1	0.967258	0.999968	-0.905994	4.94e-22	1.69e-19	2.15e-29	7.48e-27	Steady	Steady	Down
NM_146230	235674	ENSMUST00000010795	Acaa1b	902	714	806	1415	1017	659	1392	1348	1110	1687	748	1535	1128	1150	1198	2026	2305	2057	-0.35929	0.141307	0.998982	0.102437	0.999588	-0.049361	0.867388	1	0.895471	0.999968	-0.910626	5.99e-22	1.99e-19	2.27e-25	5.84e-23	Steady	Steady	Down
NM_011836	23928	ENSMUST00000028187	Lamc3	482	859	909	759	731	676	583	505	606	587	541	524	158	163	224	612	617	799	0.0449242	0.833427	0.998982	0.778468	0.999588	0.0337175	0.831107	1	0.725469	0.999968	-1.93	6.78e-22	2.2e-19	1.05e-26	3.04e-24	Steady	Steady	Down
NM_007930	13803	ENSMUST00000041623	Enc1	1896	1628	1934	1724	1949	2030	1454	1717	1831	1838	1286	1876	1458	1810	1591	644	738	610	-0.070565	0.490179	0.998982	0.548916	0.999588	-0.00172357	0.992706	1	0.951303	0.999968	1.25403	1.87e-21	5.91e-19	4.3e-28	1.42e-25	Steady	Steady	Up
NM_019977	56727	ENSMUST00000023282	Miox	1057	1220	1141	3151	1784	1019	6784	5207	3743	6525	4132	7066	3793	3253	3488	8021	7883	6347	-0.809211	0.0143295	0.610237	0.0845554	0.999588	-0.178571	0.530198	1	0.494521	0.999968	-1.11104	6.77e-21	2.09e-18	1.79e-26	5.06e-24	Down	Steady	Down
NM_033075	110956	-	D17H6S56E-5	2733	2744	2664	2054	2793	2835	3111	3388	3509	2935	3214	3276	3557	4503	4840	1861	1936	1594	0.076659	0.539063	0.998982	0.483538	0.999588	0.0841235	0.520355	1	0.272436	0.999968	1.22579	1.9e-19	5.71e-17	1.14e-24	2.87e-22	Steady	Steady	Up
NM_172118	98932	ENSMUST00000088552	Myl9	4959	7402	6342	5285	4681	4202	6646	6114	6702	6204	4174	4247	12485	11537	12721	7014	6968	6237	0.392041	0.0085853	0.465531	0.00337662	0.441405	0.409435	0.0364564	1	0.00795821	0.521096	0.828899	3.12e-19	9.18e-17	7.32e-31	2.89e-28	Steady	Steady	Up
NM_001167879	242915	ENSMUST00000058045	Garem2	21	3	38	28	16	28	27	34	24	23	10	19	54	79	72	5	4	5	-0.223939	0.745365	0.998982	0.76428	0.999588	0.700556	0.144327	1	0.181381	0.999968	3.80371	4.55e-19	1.31e-16	1.04e-15	1.09e-13	Steady	Up	Up
NM_010729	16949	ENSMUST00000061799	Loxl1	2233	1652	1339	1497	1741	1829	1689	2197	1869	1977	2641	2083	6016	4701	5063	1887	2252	1483	0.0391532	0.827364	0.998982	0.78201	0.999588	-0.222227	0.192707	1	0.161162	0.999968	1.45759	6.55e-19	1.84e-16	4.31e-26	1.16e-23	Steady	Steady	Up
NM_011267	19734	ENSMUST00000027748	Rgs16	106	107	135	88	122	123	90	112	155	109	112	94	444	1058	848	111	87	66	0.0554172	0.824292	0.998982	0.790586	0.999588	0.180443	0.602967	1	0.506746	0.999968	3.11968	8.07e-19	2.22e-16	2.62e-13	2.08e-11	Steady	Steady	Up
NM_010113	13645	ENSMUST00000029653	Egf	115	183	187	193	161	155	204	195	186	308	158	253	170	264	248	681	709	662	-0.0787945	0.747607	0.998982	0.768751	0.999588	-0.301318	0.335565	1	0.282747	0.999968	-1.62178	9.21e-19	2.48e-16	1.08e-22	2.42e-20	Steady	Steady	Down
NM_009251	20715	ENSMUST00000043315	Serpina3g	424	483	401	406	527	750	251	301	273	323	457	302	1048	639	714	172	224	162	-0.369921	0.0886766	0.998982	0.0725547	0.999588	-0.3935	0.103629	1	0.0680127	0.999968	2.07314	1.13e-18	2.96e-16	1.6e-25	4.2e-23	Steady	Steady	Up
NM_008493	16846	ENSMUST00000069789	Lep	0	3	1	0	0	0	2	0	16	0	18	2	28	62	67	0	0	0	3.54037	0.0227753	0.727649	0.391167	NA	-0.135014	0.933426	1	0.941996	NA	8.69563	1.8e-18	4.64e-16	2.66e-13	2.09e-11	Up	Steady	Up
NM_016689	11828	ENSMUST00000055327	Aqp3	2283	2404	2465	3168	2609	2559	1657	1893	1593	1962	1148	1764	1462	1636	1552	3091	2788	2583	-0.228703	0.0233755	0.729144	0.0292367	0.999588	0.0735124	0.729784	1	0.653419	0.999968	-0.896527	2.02e-18	5.1e-16	4.49e-21	8.72e-19	Steady	Steady	Down
NM_134156	109711	ENSMUST00000021554	Actn1	3862	3967	4045	3587	3817	3388	4532	4886	4768	4775	4017	4578	7383	7627	7228	4074	4266	3473	0.130165	0.102822	0.998982	0.0658449	0.999588	0.082465	0.547871	1	0.296657	0.999968	0.880466	3.02e-18	7.49e-16	4.13e-26	1.14e-23	Steady	Steady	Up
NM_009180	20446	ENSMUST00000079545	St6galnac2	919	747	789	887	737	636	1215	1267	1327	1062	811	1180	2233	2172	2437	1104	1161	1298	0.112506	0.452916	0.998982	0.403314	0.999588	0.316176	0.0571924	1	0.0307162	0.96796	0.907459	3.22e-18	7.68e-16	2.35e-22	5.15e-20	Steady	Steady	Up
NM_030061	78242	ENSMUST00000081271	Spink12	19	20	38	19	25	23	31	48	38	33	9	14	253	231	203	53	62	59	0.190194	0.637483	0.998982	0.683966	0.999588	1.05505	0.0674886	1	0.0768589	0.999968	1.94649	3.19e-18	7.68e-16	9.38e-21	1.79e-18	Steady	Up	Up
NM_011397	20522	ENSMUST00000025212	Slc23a1	1458	1691	1668	2263	1615	1280	1591	1452	1281	2015	1084	1598	1459	1486	1494	2756	2872	2334	-0.107022	0.565633	0.998982	0.567173	0.999588	-0.123954	0.590083	1	0.603489	0.999968	-0.875178	9.66e-18	2.24e-15	4.85e-20	8.33e-18	Steady	Steady	Down
NM_008871	18787	ENSMUST00000041388	Serpine1	65	54	49	43	43	28	69	55	88	55	105	49	802	1401	963	89	94	192	0.551107	0.0858567	0.998982	0.111277	0.999588	0.0203369	0.964069	1	0.940728	0.999968	3.04102	9.74e-18	2.24e-15	5.72e-12	3.71e-10	Steady	Steady	Up
NM_134160	171166	ENSMUST00000039450	Mcoln3	477	502	618	562	505	475	643	644	664	627	270	446	1040	1232	1250	553	530	538	0.042118	0.767641	0.998982	0.715755	0.999588	0.535394	0.0743525	1	0.0434596	0.999968	1.08594	9.93e-18	2.24e-15	4.24e-24	1.01e-21	Steady	Steady	Up
NM_001002927	18619	ENSMUST00000070375	Penk	5750	6132	9622	6514	6435	6457	6290	8159	5720	8094	3201	3381	10068	11574	13658	5551	4287	4532	0.138466	0.427985	0.998982	0.343319	0.999588	0.454552	0.231523	1	0.291232	0.999968	1.2625	1.03e-17	2.28e-15	1.24e-24	3.05e-22	Steady	Steady	Up
NM_007725	12798	ENSMUST00000004784	Cnn2	4336	5127	5846	5087	5130	4448	5444	5823	5278	6023	3830	4041	9004	8907	9278	5377	5235	4545	0.0531559	0.651446	0.998982	0.57931	0.999588	0.248545	0.227083	1	0.124125	0.999968	0.810359	1.05e-17	2.29e-15	8.26e-27	2.45e-24	Steady	Steady	Up
NM_013470	11745	ENSMUST00000031447	Anxa3	886	1004	1092	1118	937	924	994	1090	1112	1087	1026	696	1785	2010	2283	1006	1019	994	-0.00675536	0.954751	0.998982	0.983915	0.999588	0.184123	0.335953	1	0.274634	0.999968	0.975891	1.1e-17	2.35e-15	2.01e-21	4.18e-19	Steady	Steady	Up
NM_138951	192653	ENSMUST00000044694	Ttc36	1990	2159	1997	3298	2448	1818	2316	2057	1424	2575	1387	1950	1618	1358	1391	2693	3085	2565	-0.307371	0.100685	0.998982	0.0760147	0.999588	-0.0344297	0.898333	1	0.935283	0.999968	-0.966017	1.41e-17	2.96e-15	3.07e-20	5.51e-18	Steady	Steady	Down
NM_145575	109624	ENSMUST00000115021	Cald1	4586	5458	5413	4769	4655	4497	5247	5258	5624	5467	4750	4983	8654	9163	9339	5121	5650	5081	0.142916	0.111452	0.998982	0.0828977	0.999588	0.0829635	0.538181	1	0.257376	0.999968	0.743808	2.94e-17	5.98e-15	1.2e-27	3.85e-25	Steady	Steady	Up
NM_016801	20907	ENSMUST00000005509	Stx1a	696	539	542	524	623	622	550	598	547	557	584	520	916	916	939	487	451	452	0.000349169	0.998133	0.999196	0.958366	0.999588	0.0261216	0.858173	1	0.738956	0.999968	0.961976	1.42e-16	2.8e-14	2.87e-23	6.55e-21	Steady	Steady	Up
NM_010171	14066	ENSMUST00000029771	F3	291	282	223	316	232	270	338	276	364	334	310	356	1030	1247	1307	503	485	563	-0.0454939	0.813088	0.998982	0.832967	0.999588	-0.0344416	0.868198	1	0.895599	0.999968	1.17417	2.34e-16	4.55e-14	8.92e-22	1.89e-19	Steady	Steady	Up
NM_007572	12259	ENSMUST00000046285	C1qa	315	309	253	258	267	366	193	217	221	227	687	188	792	726	888	330	331	381	-0.0287573	0.88293	0.998982	0.905543	0.999588	-0.804854	0.107675	1	0.073214	0.999968	1.17297	3.62e-16	6.93e-14	1.28e-20	2.37e-18	Steady	Down	Up
NM_144942	246277	ENSMUST00000023805	Csad	2597	2666	2464	2827	2534	2491	2338	2032	1973	2407	2234	2490	1974	1919	1942	2922	3139	2977	-0.0302974	0.723806	0.998982	0.791534	0.999588	-0.172899	0.175003	1	0.113438	0.999968	-0.664098	4.01e-16	7.56e-14	1.39e-20	2.53e-18	Steady	Steady	Down
NM_010493	15894	ENSMUST00000086399	Icam1	312	349	368	297	283	295	360	294	390	380	405	300	924	892	884	470	470	430	0.225952	0.121318	0.998982	0.0966806	0.999588	-0.0573666	0.794852	1	0.810159	0.999968	0.945877	1.05e-15	1.96e-13	5.29e-22	1.14e-19	Steady	Steady	Up
NM_011197	19221	ENSMUST00000102694	Ptgfrn	2294	2323	2041	1746	1813	1951	2347	2570	2563	2377	2403	2179	3325	3734	3627	1983	2092	2186	0.266325	0.0031933	0.319531	0.0024162	0.381659	0.101611	0.405729	1	0.182535	0.999968	0.737918	1.17e-15	2.14e-13	1.13e-20	2.12e-18	Steady	Steady	Up
NM_027519	70717	ENSMUST00000093110	Medag	59	62	13	4	3	45	12	29	6	4	208	0	99	54	100	8	2	5	1.36045	0.15321	0.998982	0.133337	0.999588	-2.1686	0.200847	1	NA	NA	4.00829	1.26e-15	2.27e-13	1.29e-15	1.3e-13	Up	Down	Up
NM_023047	65254	ENSMUST00000088081	Dpysl5	198	153	162	161	220	241	244	284	328	299	335	388	321	341	335	103	133	92	-0.283978	0.209173	0.998982	0.193808	0.999588	-0.25734	0.25851	1	0.189094	0.999968	1.57082	1.39e-15	2.47e-13	8.91e-19	1.45e-16	Steady	Steady	Up
NM_025994	27984	ENSMUST00000036854	Efhd2	995	930	1063	917	897	952	1055	1097	1161	943	1115	969	1590	1653	1683	928	944	984	0.103926	0.27507	0.998982	0.251476	0.999588	0.127865	0.318934	1	0.205376	0.999968	0.753028	1.55e-15	2.72e-13	4.22e-21	8.34e-19	Steady	Steady	Up
NM_178598	21346	ENSMUST00000111230	Tagln2	3132	3370	3365	3304	3273	3175	4100	4082	4272	3914	4126	3701	8163	8059	8117	4234	4878	3677	0.00926599	0.900627	0.998982	0.80217	0.999588	0.0824289	0.510534	1	0.207541	0.999968	0.896398	1.78e-15	3.09e-13	2.84e-21	5.7e-19	Steady	Steady	Up
NM_029631	76491	ENSMUST00000048527	Abhd14b	1502	1429	1386	1944	1593	1414	1985	1919	1664	2075	1648	2020	1974	1949	1891	2939	3091	2869	-0.204872	0.0979712	0.998982	0.10562	0.999588	-0.0489299	0.733274	1	0.778613	0.999968	-0.646765	4.58e-15	7.82e-13	3.34e-19	5.57e-17	Steady	Steady	Down
NM_133980	102570	ENSMUST00000084797	Slc22a13	557	728	688	933	778	597	708	676	525	731	411	661	242	307	305	767	861	603	-0.234856	0.187265	0.998982	0.184865	0.999588	0.0771632	0.758815	1	0.692918	0.999968	-1.417	4.73e-15	7.97e-13	5.45e-18	7.98e-16	Steady	Steady	Down
NM_026473	67951	ENSMUST00000001513	Tubb6	1183	1765	1467	1057	1350	1363	1437	1616	1606	1580	1954	1364	2538	2493	2433	1192	1350	917	0.219708	0.164651	0.998982	0.133477	0.999588	-0.0743083	0.645023	1	0.670843	0.999968	1.07798	8.88e-15	1.48e-12	1.43e-18	2.29e-16	Steady	Steady	Up
NM_145423	216225	ENSMUST00000020255	Slc5a8	1612	1853	1940	2190	1940	1425	1429	1466	1045	1848	877	1253	771	1079	895	2102	2429	1797	-0.0481241	0.754904	0.998982	0.792889	0.999588	-0.0191369	0.945385	1	0.984232	0.999968	-1.23657	9.97e-15	1.64e-12	8.73e-18	1.23e-15	Steady	Steady	Down
NM_177092	320183	ENSMUST00000092143	Msrb3	1062	1426	1297	1172	1033	937	1376	1272	1270	1332	1366	936	1941	2305	2416	1189	1266	1129	0.260256	0.0505375	0.960061	0.0424457	0.999588	0.105592	0.528516	1	0.461611	0.999968	0.86129	1.31e-14	2.12e-12	1.39e-17	1.89e-15	Steady	Steady	Up
NM_010686	16792	ENSMUST00000151698	Laptm5	280	288	310	289	366	313	240	283	286	250	662	255	625	630	628	300	284	325	-0.148584	0.350457	0.998982	0.360662	0.999588	-0.529433	0.200669	1	0.160887	0.999968	1.0169	1.37e-14	2.19e-12	1.78e-18	2.81e-16	Steady	Steady	Up
NM_007913	13653	ENSMUST00000165033	Egr1	818	686	812	683	825	772	1339	1350	959	1002	2147	1088	1829	3860	2729	688	661	798	0.0153209	0.900995	0.998982	0.84731	0.999588	-0.220143	0.479026	1	0.459566	0.999968	1.93736	1.7e-14	2.69e-12	5.93e-10	2.65e-08	Steady	Steady	Up
NM_016748	51797	ENSMUST00000030381	Ctps	1474	1395	1158	1008	1262	1385	1185	1378	1283	1166	1277	1231	1480	1842	1735	846	846	666	0.133766	0.350307	0.998982	0.306755	0.999588	0.0631748	0.590263	1	0.447917	0.999968	1.06825	1.97e-14	3.08e-12	2.01e-18	3.05e-16	Steady	Steady	Up
NM_026380	67792	ENSMUST00000041776	Rgs8	8	5	9	3	2	9	6	6	3	5	2	2	32	44	37	3	1	3	0.631945	0.316108	0.998982	0.503957	NA	0.709011	0.334972	1	0.51206	NA	3.90982	2.1e-14	3.24e-12	2e-09	8.09e-08	Up	Up	Up
NM_021391	58200	ENSMUST00000023133	Ppp1r1a	839	767	1053	1217	862	796	927	956	697	1005	587	817	709	698	603	1271	1395	1183	-0.121159	0.507347	0.998982	0.517965	0.999588	0.0937929	0.686462	1	0.617838	0.999968	-0.96918	2.46e-14	3.75e-12	2.11e-18	3.17e-16	Steady	Steady	Down
NM_199465	68810	ENSMUST00000046045	Nexn	330	654	524	452	432	323	632	557	552	651	352	368	1054	1043	1148	558	584	592	0.311552	0.210121	0.998982	0.15525	0.999588	0.340968	0.207147	1	0.153612	0.999968	0.870598	2.9e-14	4.36e-12	3.45e-20	6.09e-18	Steady	Steady	Up
NM_174998	170638	ENSMUST00000059667	Hpcal4	70	79	99	83	73	72	59	67	83	72	71	94	420	337	311	127	116	127	0.112599	0.669452	0.998982	0.649033	0.999588	-0.182716	0.610319	1	0.567352	0.999968	1.49556	3.28e-14	4.88e-12	2.98e-17	3.83e-15	Steady	Steady	Up
NM_022004	59095	ENSMUST00000085939	Fxyd6	2590	1903	1717	1824	2280	2656	1587	2377	2142	1884	3109	2442	1471	1293	1555	779	752	780	-0.12744	0.483013	0.998982	0.45707	0.999588	-0.285841	0.226058	1	0.182863	0.999968	0.868499	3.7e-14	5.44e-12	7.65e-19	1.26e-16	Steady	Steady	Up
NM_008439	16548	ENSMUST00000201621	Khk	665	657	675	856	792	684	975	980	721	1158	755	1050	1130	986	1108	1889	2058	1696	-0.231287	0.0491032	0.954277	0.0567682	0.999588	-0.15216	0.465908	1	0.48053	0.999968	-0.840021	4.08e-14	5.92e-12	5.2e-16	5.81e-14	Steady	Steady	Down
NM_177371	326623	ENSMUST00000062246	Tnfsf15	31	42	86	46	55	31	37	53	40	62	12	27	235	246	237	47	44	79	0.255761	0.56296	0.998982	0.545259	0.999588	0.359272	0.566033	1	0.545217	0.999968	2.04132	4.9e-14	6.95e-12	2.81e-17	3.66e-15	Steady	Steady	Up
NM_146189	233199	ENSMUST00000165208	Mybpc2	34	18	37	26	13	37	12	15	35	21	67	9	134	125	119	35	26	20	0.220509	0.639571	0.998982	0.663268	0.999588	-0.637274	0.431175	1	0.443141	0.999968	2.18484	5.25e-14	7.37e-12	3.68e-14	3.23e-12	Steady	Down	Up
NM_054077	116847	ENSMUST00000048432	Prelp	159	240	83	83	73	80	84	148	236	103	610	103	420	444	588	165	177	193	1.02369	0.00669277	0.42133	0.00301082	0.407644	-0.7969	0.294239	1	0.398436	0.999968	1.40553	5.33e-14	7.4e-12	1.58e-16	1.88e-14	Up	Down	Up
NM_008777	18478	ENSMUST00000020241	Pah	697	1092	655	1406	1008	467	2409	1347	1227	1698	1359	2187	1425	1382	1761	3220	3187	2547	-0.245667	0.491952	0.998982	0.635014	0.999588	-0.0806187	0.785956	1	0.808809	0.999968	-1.00387	6.2e-14	8.52e-12	8.64e-16	9.22e-14	Steady	Steady	Down
NM_172840	240675	ENSMUST00000026068	Vwa2	1361	1167	1248	1320	1319	1453	1180	1295	1273	1165	750	1215	1860	1999	1997	1150	1100	1223	-0.122676	0.204555	0.998982	0.240817	0.999588	0.256676	0.201289	1	0.145797	0.999968	0.720124	6.93e-14	9.41e-12	5.82e-18	8.41e-16	Steady	Steady	Up
NM_007739	12837	ENSMUST00000089332	Col8a1	222	142	148	149	165	282	141	188	140	132	264	129	407	391	766	37	43	92	-0.223408	0.465099	0.998982	0.434766	0.999588	-0.165406	0.666051	1	0.647107	0.999968	3.14379	9.92e-14	1.33e-11	4.89e-09	1.81e-07	Steady	Steady	Up
NM_009643	66395	ENSMUST00000092956	Ahnak	3366	3535	3566	3145	2569	3008	3992	4033	4704	3756	3435	3156	7804	10356	9835	4932	4668	4985	0.255779	0.00600829	0.402105	0.00452007	0.49717	0.297054	0.0444412	1	0.00475586	0.391017	0.907096	1.24e-13	1.65e-11	1.92e-18	2.95e-16	Steady	Steady	Up
NM_008586	17288	ENSMUST00000082235	Mep1b	1202	1612	1568	2074	1707	1149	1961	1872	1525	2326	1334	1917	644	1012	1078	2280	2643	2184	-0.179108	0.382653	0.998982	0.360482	0.999588	-0.0626579	0.776816	1	0.80815	0.999968	-1.41118	1.35e-13	1.77e-11	3.36e-17	4.28e-15	Steady	Steady	Down
NM_053106	93689	ENSMUST00000059352	Lmod1	95	413	231	178	172	134	233	169	312	247	163	126	491	670	640	244	178	230	0.599753	0.175843	0.998982	0.301976	0.999588	0.41335	0.27048	1	0.197519	0.999968	1.43115	1.61e-13	2.1e-11	7.23e-17	8.92e-15	Up	Steady	Up
NM_008036	14282	ENSMUST00000003640	Fosb	11	11	17	6	7	7	6	7	10	29	27	10	87	107	79	9	17	18	0.942396	0.0488565	0.954277	0.182127	NA	-1.50609	0.0130046	0.681691	0.0413132	NA	2.59065	1.74e-13	2.25e-11	1.28e-12	9.21e-11	Up	Down	Up
NM_009367	21808	ENSMUST00000045288	Tgfb2	719	583	579	493	532	528	647	573	544	501	433	432	1068	1314	1184	539	467	607	0.270008	0.0437861	0.930512	0.0315634	0.999588	0.364962	0.0239878	0.894032	0.00555874	0.422117	1.11039	2.46e-13	3.14e-11	5.19e-18	7.69e-16	Steady	Steady	Up
NM_011403	20533	ENSMUST00000006749	Slc4a1	328	452	453	459	461	273	518	586	1040	491	1796	648	355	404	456	879	867	745	0.0381273	0.869649	0.998982	0.820218	0.999588	-0.450043	0.381811	1	0.494294	0.999968	-1.06857	2.62e-13	3.31e-11	8.62e-16	9.22e-14	Steady	Steady	Down
NM_029182	75141	ENSMUST00000139848	Rasd2	304	195	160	131	161	149	163	171	165	163	60	122	352	388	367	150	110	152	0.574478	0.0365104	0.890238	0.0214228	0.999588	0.528348	0.198088	1	0.130691	0.999968	1.39115	3.04e-13	3.8e-11	4.17e-16	4.75e-14	Steady	Steady	Up
NM_008486	16790	ENSMUST00000049004	Anpep	9860	15970	11772	9970	10481	10439	6904	6496	5660	7133	5316	6492	5134	5360	5083	8787	8782	7424	0.275582	0.0810398	0.998982	0.0439535	0.999588	0.00464041	0.97784	1	0.888822	0.999968	-0.714424	3.44e-13	4.26e-11	2.36e-17	3.14e-15	Steady	Steady	Down
NM_146136	229699	ENSMUST00000029502	Slc16a4	250	472	374	385	327	280	600	440	362	666	411	594	492	444	513	1000	996	823	0.134648	0.57728	0.998982	0.516103	0.999588	-0.259114	0.330331	1	0.321351	0.999968	-0.992603	3.55e-13	4.36e-11	4.91e-16	5.54e-14	Steady	Steady	Down
NM_010288	14609	ENSMUST00000068581	Gja1	2029	1606	1342	1544	1801	1906	1574	1784	2173	1909	3135	2431	1188	1075	1194	660	566	585	-0.082625	0.598725	0.998982	0.60028	0.999588	-0.43534	0.0510505	1	0.0296679	0.945827	0.89922	3.62e-13	4.4e-11	1.92e-18	2.95e-16	Steady	Steady	Up
NM_009369	21810	ENSMUST00000045173	Tgfbi	6322	4364	4789	4142	4496	5714	4127	4142	3448	4115	3908	3235	5853	5379	5280	3142	3474	2749	0.103292	0.5344	0.998982	0.457918	0.999588	0.0537076	0.728964	1	0.593395	0.999968	0.786162	3.9e-13	4.69e-11	8.8e-18	1.23e-15	Steady	Steady	Up
NM_172841	240726	ENSMUST00000115403	Slco5a1	44	40	34	32	46	52	38	41	51	37	40	42	62	41	32	0	3	3	-0.145565	0.656801	0.998982	0.706984	0.999588	0.125495	0.742249	1	0.69923	0.999968	4.37754	4.14e-13	4.94e-11	3.78e-10	1.77e-08	Steady	Steady	Up
NM_139198	231507	ENSMUST00000031264	Plac8	701	988	976	717	885	943	916	708	700	585	569	521	1323	1306	1543	603	659	769	0.0579951	0.716362	0.998982	0.66639	0.999588	0.468222	0.00448732	0.468498	0.0013135	0.197718	1.00427	5.3e-13	6.25e-11	4.29e-17	5.41e-15	Steady	Steady	Up
NM_001007570	73095	ENSMUST00000110127	Slc25a42	491	509	485	741	551	391	682	628	624	750	667	793	601	604	610	1126	1029	999	-0.188379	0.379332	0.998982	0.364038	0.999588	-0.196032	0.167513	1	0.12204	0.999968	-0.830105	6.05e-13	7.08e-11	8.52e-17	1.04e-14	Steady	Steady	Down
NM_153054	110877	ENSMUST00000037478	Slc18a1	616	596	486	1150	523	368	1152	952	709	1033	1165	1039	536	517	589	1203	1310	940	-0.272379	0.449988	0.998982	0.594048	0.999588	-0.208003	0.27037	1	0.28444	0.999968	-1.10439	6.55e-13	7.59e-11	7.45e-16	8.1e-14	Steady	Steady	Down
NM_011819	23886	ENSMUST00000003808	Gdf15	18	19	42	35	35	34	46	56	59	32	37	40	350	504	353	147	106	100	-0.405096	0.319501	0.998982	0.39839	0.999588	0.558986	0.138939	1	0.0980582	0.999968	1.74026	6.73e-13	7.73e-11	2.73e-16	3.2e-14	Steady	Steady	Up
NM_008496	16858	ENSMUST00000081457	Lgals7	152	24	38	6	13	40	20	26	16	12	33	3	95	91	158	21	10	14	1.85458	0.0232718	0.729144	0.0183475	0.918459	0.363959	0.637841	1	0.655167	0.999968	2.88882	6.96e-13	7.92e-11	5.12e-14	4.36e-12	Up	Steady	Up
NM_016789	53324	ENSMUST00000071782	Nptx2	129	76	38	50	67	81	28	76	41	42	39	67	83	85	67	15	17	9	0.292738	0.511633	0.998982	0.476598	0.999588	-0.0334085	0.948344	1	0.965724	0.999968	2.47676	8.13e-13	9.17e-11	3.51e-11	1.94e-09	Steady	Steady	Up
NM_018754	55948	ENSMUST00000057311	Sfn	285	877	462	405	352	360	553	305	584	275	241	365	1221	1588	1278	435	461	641	0.530766	0.122717	0.998982	0.253215	0.999588	0.708542	0.0236051	0.890159	0.0103415	0.590581	1.37665	8.32e-13	9.31e-11	8.12e-18	1.16e-15	Steady	Up	Up
NM_016861	54132	ENSMUST00000068439	Pdlim1	300	360	363	257	219	202	422	315	362	344	439	179	617	823	976	312	313	313	0.585004	0.000632526	0.153667	0.000326974	0.12823	0.189495	0.580346	1	0.518508	0.999968	1.33061	8.53e-13	9.45e-11	3.57e-16	4.11e-14	Up	Steady	Up
NM_016778	51800	ENSMUST00000027499	Bok	994	1200	1292	982	1066	1093	1246	1222	1073	992	799	739	2344	2543	2910	1142	1163	1497	0.142048	0.212208	0.998982	0.200646	0.999588	0.481146	0.00179996	0.291525	0.000580144	0.127192	1.00146	1.17e-12	1.29e-10	1.13e-15	1.16e-13	Steady	Steady	Up
NM_010218	14221	ENSMUST00000099678	Fjx1	307	348	368	382	414	486	422	441	512	436	338	466	540	534	618	268	278	288	-0.333162	0.0308249	0.830301	0.0300681	0.999588	0.146794	0.471264	1	0.362161	0.999968	0.986721	1.34e-12	1.45e-10	2.88e-15	2.85e-13	Steady	Steady	Up
NM_019545	56185	ENSMUST00000029464	Hao2	1839	2426	2340	2810	2447	1978	2020	1829	1630	2430	2255	2093	1261	1364	1571	2222	2724	2392	-0.140152	0.345256	0.998982	0.356359	0.999588	-0.311013	0.0192855	0.811982	0.00864052	0.533808	-0.839377	1.81e-12	1.96e-10	1.59e-13	1.31e-11	Steady	Steady	Down
NM_008485	16782	ENSMUST00000027753	Lamc2	4008	4292	4671	4380	4663	4876	3508	3882	4263	3578	2119	3906	5340	5663	5645	3685	3491	3647	-0.109605	0.203734	0.998982	0.236564	0.999588	0.27652	0.263273	1	0.163862	0.999968	0.587907	1.84e-12	1.97e-10	4.39e-20	7.66e-18	Steady	Steady	Up
NM_018881	55990	ENSMUST00000045902	Fmo2	889	737	580	1090	609	637	1144	1101	853	1055	1267	1098	1139	972	1113	1728	1860	1669	-0.088166	0.720736	0.998982	0.707576	0.999588	-0.1472	0.341707	1	0.363494	0.999968	-0.738148	1.98e-12	2.1e-10	3.37e-14	2.98e-12	Steady	Steady	Down
NM_153553	225872	ENSMUST00000056129	Npas4	12	34	13	23	10	10	21	8	13	26	24	6	101	91	73	18	9	18	0.445115	0.435989	0.998982	0.493444	0.999588	-0.415293	0.538744	1	0.598673	NA	2.5147	2.03e-12	2.14e-10	1.08e-11	6.67e-10	Steady	Steady	Up
NM_028820	74211	ENSMUST00000034846	1700017B05Rik	679	641	610	584	721	626	615	765	713	697	918	662	1005	912	938	520	539	526	-0.00780031	0.950095	0.998982	0.998564	0.999588	-0.123741	0.501546	1	0.504202	0.999968	0.815928	2.23e-12	2.33e-10	1.48e-17	1.99e-15	Steady	Steady	Up
NM_144785	207151	ENSMUST00000025666	Slc22a19	938	1508	1305	1786	1369	886	1800	1495	1043	1781	1098	1548	833	734	820	1358	1476	1258	-0.116856	0.642245	0.998982	0.759326	0.999588	-0.0356567	0.886136	1	0.929534	0.999968	-0.810122	2.34e-12	2.42e-10	4.37e-15	4.21e-13	Steady	Steady	Down
NM_177282	320878	ENSMUST00000050149	Mical2	558	560	358	416	441	455	375	367	356	354	498	349	666	622	659	323	366	308	0.164294	0.388242	0.998982	0.334855	0.999588	-0.132221	0.532115	1	0.515507	0.999968	0.932756	2.41e-12	2.47e-10	1.18e-15	1.21e-13	Steady	Steady	Up
NM_009777	12260	ENSMUST00000046384	C1qb	398	481	355	336	339	484	294	299	326	274	725	236	804	715	854	432	395	384	0.0841464	0.668701	0.998982	0.621232	0.999588	-0.42722	0.326525	1	0.282926	0.999968	0.93695	2.61e-12	2.66e-10	6.23e-16	6.83e-14	Steady	Steady	Up
NM_009626	11529	ENSMUST00000090171	Adh7	33	32	29	51	27	19	24	8	58	19	351	11	368	644	889	23	8	55	-0.0525191	0.900913	0.998982	0.924547	0.999588	-2.06877	0.102425	1	NA	NA	4.4197	2.91e-12	2.94e-10	5.16e-06	9.76e-05	Steady	Down	Up
NM_021487	66240	ENSMUST00000134825	Kcne1l	315	272	331	239	206	270	390	291	328	269	195	199	682	795	982	319	389	304	0.353311	0.042787	0.924481	0.0321218	0.999588	0.601972	0.0156238	0.732322	0.00334501	0.338682	1.24752	3.4e-12	3.41e-10	2.01e-15	2e-13	Steady	Up	Up
NM_029250	75320	ENSMUST00000032413	Etnk1	5691	6076	6744	6453	6369	6306	5115	5346	5284	5963	4126	4967	4313	4444	4229	6613	7045	6036	-0.0553459	0.511509	0.998982	0.567237	0.999588	0.0614676	0.720896	1	0.58369	0.999968	-0.633139	3.57e-12	3.55e-10	3.49e-16	4.05e-14	Steady	Steady	Down
NM_022995	65112	ENSMUST00000036248	Pmepa1	933	911	849	902	1017	941	1028	1146	1029	1153	1580	1176	2648	2669	2610	1573	1820	1583	-0.0938244	0.351086	0.998982	0.390162	0.999588	-0.290244	0.0689011	1	0.0637194	0.999968	0.639275	4.22e-12	4.17e-10	1.06e-15	1.1e-13	Steady	Steady	Up
NM_001001491	326618	ENSMUST00000003575	Tpm4	10596	10701	10999	10444	10213	9823	13014	13400	13073	13415	12182	12428	18394	18170	19185	11470	12782	11576	0.0759694	0.305811	0.998982	0.170409	0.999588	0.0513531	0.687289	1	0.32795	0.999968	0.605038	5.03e-12	4.92e-10	2.53e-21	5.17e-19	Steady	Steady	Up
NM_145619	235587	ENSMUST00000067218	Parp3	202	333	268	221	243	241	187	185	210	179	336	130	507	480	594	199	202	262	0.179333	0.390559	0.998982	0.346359	0.999588	-0.149343	0.70298	1	0.688397	0.999968	1.21878	5.11e-12	4.97e-10	1.67e-14	1.53e-12	Steady	Steady	Up
NM_054094	117147	ENSMUST00000047929	Acsm1	585	961	657	1281	992	561	1013	631	637	958	601	942	548	477	549	966	927	876	-0.3721	0.203495	0.998982	0.35435	0.999588	-0.138496	0.60344	1	0.617207	0.999968	-0.847861	7.5e-12	7.23e-10	9.97e-15	9.16e-13	Steady	Steady	Down
NM_030704	80888	ENSMUST00000036991	Hspb8	220	306	219	191	182	178	229	178	280	184	511	145	648	614	820	237	276	331	0.427525	0.0333269	0.866811	0.0228574	0.999588	-0.289539	0.564135	1	0.528004	0.999968	1.26773	8.02e-12	7.67e-10	8.52e-15	7.89e-13	Steady	Steady	Up
NM_028572	73569	ENSMUST00000168064	Vgll3	42	81	49	69	51	50	62	68	79	32	79	39	255	246	192	52	72	80	0.00886284	0.979662	0.998982	0.960351	0.999588	0.476606	0.305356	1	0.256509	0.999968	1.72982	8.72e-12	8.29e-10	4.13e-14	3.6e-12	Steady	Steady	Up
NM_019932	56744	ENSMUST00000031320	Pf4	174	177	154	107	111	229	168	144	122	100	354	68	340	245	339	117	112	104	0.17041	0.591408	0.998982	0.544963	0.999588	-0.268969	0.661053	1	0.636049	0.999968	1.43804	9.11e-12	8.59e-10	5.07e-14	4.36e-12	Steady	Steady	Up
NM_010169	14062	ENSMUST00000059193	F2r	2946	3016	2841	2848	3081	3274	3093	3281	3080	3482	3162	3349	6738	6056	5982	3248	3809	2674	-0.071122	0.392621	0.998982	0.437619	0.999588	-0.0832309	0.495024	1	0.341953	0.999968	0.91673	9.29e-12	8.69e-10	9.58e-16	1.01e-13	Steady	Steady	Up
NM_011701	22352	ENSMUST00000028062	Vim	10591	11157	11659	9023	8984	9804	10752	10011	9526	10849	13032	8542	14798	14596	15044	9730	9970	8620	0.256944	0.00124379	0.22663	0.000258947	0.105179	-0.10139	0.585227	1	0.552228	0.999968	0.617381	1.04e-11	9.67e-10	1.36e-19	2.31e-17	Steady	Steady	Up
NM_011356	20378	ENSMUST00000028389	Frzb	629	684	769	599	776	755	718	706	644	642	1069	624	1173	1790	1823	690	590	666	-0.0409515	0.764706	0.998982	0.816087	0.999588	-0.178183	0.449154	1	0.449455	0.999968	1.26398	1.07e-11	9.89e-10	1.45e-15	1.46e-13	Steady	Steady	Up
NM_008343	16009	ENSMUST00000020702	Igfbp3	6034	5388	6026	5804	5087	5546	5859	5643	5174	7435	5761	5353	22834	21400	23728	8923	12044	6851	0.07898	0.375364	0.998982	0.297851	0.999588	-0.157214	0.354906	1	0.284339	0.999968	1.25769	1.28e-11	1.17e-09	3.59e-08	1.09e-06	Steady	Steady	Up
NM_009673	11747	ENSMUST00000029266	Anxa5	3484	3617	3789	3579	3570	3250	4708	4376	4090	4170	5819	3906	6725	6611	7485	4312	4657	4392	0.0587539	0.464233	0.998982	0.384497	0.999588	-0.0801783	0.669669	1	0.666144	0.999968	0.606793	1.34e-11	1.22e-09	4.77e-17	5.94e-15	Steady	Steady	Up
NM_175643	216725	ENSMUST00000040523	Adamts2	721	454	487	440	312	418	421	379	355	429	704	295	983	1222	1356	514	595	582	0.501245	0.0210594	0.713425	0.0108621	0.788727	-0.308907	0.338458	1	0.313749	0.999968	1.04065	1.39e-11	1.25e-09	3.64e-15	3.54e-13	Steady	Steady	Up
NM_001033227	109342	ENSMUST00000051552	Slc5a10	516	469	599	1156	654	487	885	939	838	1119	565	1009	340	384	548	1124	1270	915	-0.544589	0.05489	0.983628	0.174046	0.999588	-0.0207601	0.935358	1	0.975252	0.999968	-1.41212	1.39e-11	1.25e-09	8.38e-15	7.82e-13	Steady	Steady	Down
NM_178406	100129	ENSMUST00000105651	Gpr153	758	679	579	511	547	548	750	728	734	813	870	574	1258	1226	1116	710	686	650	0.321747	0.0176244	0.664626	0.0116126	0.810246	-0.0316913	0.864613	1	0.908365	0.999968	0.782488	1.9e-11	1.69e-09	9.22e-17	1.11e-14	Steady	Steady	Up
NM_010271	14555	ENSMUST00000023760	Gpd1	1709	1637	1565	2336	1892	1601	2441	2031	3008	2280	4106	2924	1939	1600	1778	3102	3267	2602	-0.254458	0.0613531	0.998982	0.0593856	0.999588	-0.316494	0.21865	1	0.166699	0.999968	-0.786854	3.09e-11	2.73e-09	1.17e-12	8.46e-11	Steady	Steady	Down
NM_013667	20518	ENSMUST00000046959	Slc22a2	1024	1200	1030	1964	1369	927	1612	1503	1128	1558	988	1740	756	741	847	1513	1619	1206	-0.396655	0.0902315	0.998982	0.217616	0.999588	-0.0202773	0.932392	1	0.98075	0.999968	-0.920292	3.28e-11	2.85e-09	3.39e-13	2.59e-11	Steady	Steady	Down
NM_177756	269132	ENSMUST00000044311	Colgalt2	123	177	188	227	135	143	260	210	196	225	138	249	227	231	226	401	443	465	-0.0583605	0.833979	0.998982	0.852982	0.999588	0.116923	0.708883	1	0.623748	0.999968	-0.969206	3.29e-11	2.85e-09	3.7e-12	2.5e-10	Steady	Steady	Down
NM_009982	13032	ENSMUST00000032779	Ctsc	685	759	731	654	598	681	693	757	738	769	914	626	1195	1194	1313	726	703	747	0.162769	0.131939	0.998982	0.118143	0.999588	-0.0800324	0.64749	1	0.670384	0.999968	0.732964	3.29e-11	2.85e-09	5.89e-16	6.52e-14	Steady	Steady	Up
NM_175638	69847	ENSMUST00000103108	Wnk4	4525	3917	4442	5478	4529	4386	3623	4100	3352	4227	2736	4068	3165	3200	2577	4965	4908	4634	-0.167056	0.130543	0.998982	0.128578	0.999588	0.00154146	0.99393	1	0.929901	0.999968	-0.730287	4.08e-11	3.51e-09	1.29e-13	1.07e-11	Steady	Steady	Down
NM_021451	58801	ENSMUST00000025399	Pmaip1	92	96	118	67	89	95	138	94	135	93	74	139	335	393	365	105	75	147	0.277441	0.291951	0.998982	0.269142	0.999588	0.258736	0.496854	1	0.404003	0.999968	1.70453	4.28e-11	3.65e-09	2.92e-14	2.6e-12	Steady	Steady	Up
NM_001081084	65969	ENSMUST00000091436	Cubn	2070	2738	2429	3368	2615	1895	3717	3628	2722	3713	2056	3735	3030	3015	3228	5242	4944	4253	-0.131029	0.501895	0.998982	0.484692	0.999588	0.0774677	0.767785	1	0.68125	0.999968	-0.671575	4.52e-11	3.81e-09	4.5e-13	3.39e-11	Steady	Steady	Down
NM_008729	18163	ENSMUST00000081728	Ctnnd2	129	122	142	101	171	186	96	139	133	156	142	185	128	144	132	32	22	44	-0.227979	0.401278	0.998982	0.392001	0.999588	-0.394195	0.200986	1	0.118259	0.999968	2.00477	4.51e-11	3.81e-09	5.38e-12	3.52e-10	Steady	Steady	Up
NM_025378	66141	ENSMUST00000026565	Ifitm3	1480	2166	1445	1322	1956	1697	1319	1418	1448	1543	1936	1188	2087	1866	2187	1163	1196	1331	0.0257656	0.891519	0.998982	0.842622	0.999588	-0.159257	0.39718	1	0.400159	0.999968	0.700769	6.57e-11	5.46e-09	1.85e-13	1.5e-11	Steady	Steady	Up
NM_010332	13617	ENSMUST00000034029	Ednra	1234	1091	1329	1200	1134	1146	1153	1053	1128	1279	1128	1004	1369	1488	1518	915	909	898	0.0628253	0.528045	0.998982	0.486554	0.999588	-0.0357952	0.790755	1	0.847942	0.999968	0.651343	7.19e-11	5.92e-09	7.18e-15	6.81e-13	Steady	Steady	Up
NM_029614	76453	ENSMUST00000041761	Prss23	1687	1601	1692	1499	1717	1839	1820	2026	1954	1810	2015	1941	2579	2890	3139	1866	1690	1711	-0.0286887	0.765533	0.998982	0.834892	0.999588	0.00570764	0.96142	1	0.839259	0.999968	0.675101	7.21e-11	5.92e-09	2.56e-13	2.05e-11	Steady	Steady	Up
NM_177628	219148	ENSMUST00000121288	Fam167a	250	246	201	163	218	234	213	334	337	220	227	426	142	186	167	59	49	54	0.174169	0.400466	0.998982	0.354308	0.999588	0.0160366	0.96392	1	0.92877	0.999968	1.57591	7.46e-11	6.08e-09	1.25e-11	7.54e-10	Steady	Steady	Up
NM_010924	18113	ENSMUST00000034808	Nnmt	33	47	41	29	27	30	37	19	40	29	88	11	164	171	190	37	47	66	0.482989	0.127223	0.998982	0.201039	0.999588	-0.412951	0.586926	1	0.587527	0.999968	1.77043	8.07e-11	6.54e-09	3.12e-12	2.16e-10	Steady	Steady	Up
NM_008416	16477	ENSMUST00000064922	Junb	188	290	196	315	193	200	299	261	324	203	324	182	754	1140	1018	268	275	427	-0.0786108	0.767162	0.998982	0.775637	0.999588	0.316534	0.282767	1	0.20175	0.999968	1.55059	9.65e-11	7.77e-09	6.7e-15	6.41e-13	Steady	Steady	Up
NM_008766	18399	ENSMUST00000010250	Slc22a6	3142	4525	2847	4403	3610	2704	2778	2267	1774	2595	1987	2955	2181	1863	1924	3659	3572	2851	-0.035166	0.868317	0.998982	0.925833	0.999588	-0.15035	0.491845	1	0.485373	0.999968	-0.788537	1.1e-10	8.78e-09	3.14e-12	2.16e-10	Steady	Steady	Down
NM_001033877	233332	ENSMUST00000098382	Adamts17	456	434	641	571	366	419	1464	827	667	660	230	259	637	927	852	1573	1560	2000	0.166389	0.433129	0.998982	0.377054	0.999588	1.35695	0.00437741	0.464705	0.0245623	0.8902	-1.12137	1.14e-10	9.06e-09	5.77e-13	4.3e-11	Steady	Up	Down
NM_026064	67268	ENSMUST00000148960	Myl12a	6552	6823	7135	6461	6522	6461	7532	7316	6938	7162	6391	6117	11168	10081	11253	6921	7189	7258	0.0693338	0.346811	0.998982	0.233585	0.999588	0.143961	0.284972	1	0.0709468	0.999968	0.571762	1.15e-10	9.06e-09	1.26e-17	1.73e-15	Steady	Steady	Steady
NM_025610	66514	ENSMUST00000049948	Asrgl1	496	456	419	500	514	412	435	447	548	438	382	489	644	611	699	331	382	315	-0.0637058	0.664075	0.998982	0.68923	0.999588	0.125602	0.518756	1	0.405661	0.999968	0.893615	1.34e-10	1.05e-08	3.14e-13	2.43e-11	Steady	Steady	Up
NM_025961	67092	ENSMUST00000028624	Gatm	4752	4085	3114	7308	3621	2577	7347	5923	4754	6349	5074	8370	4486	4051	4814	8013	8230	6328	-0.182599	0.58957	0.998982	0.706735	0.999588	-0.141079	0.561485	1	0.535983	0.999968	-0.789971	1.75e-10	1.36e-08	1.35e-12	9.64e-11	Steady	Steady	Down
NM_023142	11867	ENSMUST00000085679	Arpc1b	2340	2548	2305	2254	2286	2465	2637	2432	2566	2356	3170	2149	3865	3584	3627	2392	2334	2563	0.0310878	0.705065	0.998982	0.635106	0.999588	-0.0101129	0.954003	1	0.990486	0.999968	0.570258	1.75e-10	1.36e-08	8.32e-15	7.82e-13	Steady	Steady	Steady
NM_175438	212647	ENSMUST00000039818	Aldh4a1	3449	4200	3563	4410	4106	3407	4682	4079	3588	4333	3377	4444	3497	2823	2928	5415	5601	4543	-0.0965177	0.425778	0.998982	0.445192	0.999588	0.0181792	0.916474	1	0.820703	0.999968	-0.78257	1.82e-10	1.4e-08	1.5e-12	1.07e-10	Steady	Steady	Down
NM_007574	12262	ENSMUST00000046332	C1qc	352	403	314	327	314	422	259	220	258	258	651	219	721	680	952	340	307	391	0.00168836	0.992435	0.998982	0.957263	0.999588	-0.615168	0.155015	1	0.118028	0.999968	1.14549	1.92e-10	1.47e-08	3.39e-13	2.59e-11	Steady	Down	Up
NM_026555	52377	ENSMUST00000019683	Rcn3	3142	2818	2717	2690	2822	3127	2616	2788	3059	2799	3812	2689	3863	3496	3335	2229	2422	2180	-0.000113185	0.999061	0.999391	0.937735	0.999588	-0.137759	0.441914	1	0.401849	0.999968	0.614228	2.01e-10	1.53e-08	4.82e-14	4.17e-12	Steady	Steady	Up
NM_009608	11464	ENSMUST00000090269	Actc1	22	195	41	17	3	17	49	3	85	2	44	27	130	90	71	12	2	14	2.78203	0.00138529	0.228335	0.043041	0.999588	0.909569	0.438636	1	0.418319	0.999968	3.32555	2.41e-10	1.82e-08	5.5e-12	3.58e-10	Up	Up	Up
NM_001002786	442827	ENSMUST00000087942	Rab44	54	17	16	11	6	8	26	25	30	15	47	13	86	91	159	18	13	25	1.78191	0.00373134	0.340148	0.0129253	0.816227	0.109743	0.855436	1	0.849636	0.999968	2.54061	2.43e-10	1.83e-08	2.63e-11	1.47e-09	Up	Steady	Up
NM_019701	56365	ENSMUST00000006378	Clcnkb	4465	3746	3834	4890	4037	3423	4118	4073	3117	4496	2518	3515	5022	4600	4150	7329	7223	6637	-0.0429703	0.758002	0.998982	0.783207	0.999588	0.0979088	0.680884	1	0.582477	0.999968	-0.65388	2.64e-10	1.97e-08	3.02e-13	2.36e-11	Steady	Steady	Down
NM_172776	236293	ENSMUST00000113298	Slc22a29	305	342	280	417	302	198	506	444	330	562	381	473	437	483	514	790	903	790	0.00794926	0.975713	0.998982	0.944231	0.999588	-0.151168	0.524228	1	0.529714	0.999968	-0.824728	2.73e-10	2.03e-08	3.41e-12	2.33e-10	Steady	Steady	Down
NM_175451	216197	ENSMUST00000053871	Ckap4	2820	2787	3074	2871	2994	2977	3107	3457	3271	3291	3472	2995	3666	4112	3850	2652	2606	2454	-0.0341432	0.655226	0.998982	0.737191	0.999588	0.00859155	0.947474	1	0.82027	0.999968	0.55959	2.78e-10	2.05e-08	2.01e-14	1.82e-12	Steady	Steady	Steady
NM_011978	26458	ENSMUST00000061491	Slc27a2	2912	3789	3958	5268	4134	3127	4018	4783	4163	5363	2811	4573	3727	4128	4236	6667	7301	5613	-0.242347	0.197307	0.998982	0.164408	0.999588	0.0207064	0.933719	1	0.871923	0.999968	-0.727767	2.97e-10	2.18e-08	3.95e-12	2.64e-10	Steady	Steady	Down
NM_023644	72039	ENSMUST00000029259	Mccc1	1536	1876	1737	2296	2132	1604	2004	1722	1667	2045	1622	2020	1181	1257	1265	1911	1902	1691	-0.236659	0.0948302	0.998982	0.095579	0.999588	-0.0807305	0.58306	1	0.606738	0.999968	-0.604489	3.09e-10	2.25e-08	1.46e-11	8.7e-10	Steady	Steady	Down
NM_016894	51801	ENSMUST00000097648	Ramp1	50	39	18	18	9	23	27	16	25	14	104	17	133	96	149	27	16	35	1.08894	0.0321071	0.852963	0.0535713	0.999588	-0.985888	0.231375	1	NA	NA	2.23567	3.13e-10	2.27e-08	2.62e-11	1.47e-09	Up	Down	Up
NM_134042	104776	ENSMUST00000085192	Aldh6a1	3201	3639	3133	3980	3232	2515	4169	3369	2942	4103	3398	4020	3505	3109	3453	4773	5333	4724	0.0283195	0.857159	0.998982	0.796953	0.999588	-0.141669	0.413108	1	0.380886	0.999968	-0.591592	3.56e-10	2.57e-08	2.29e-12	1.62e-10	Steady	Steady	Down
NM_007483	11852	ENSMUST00000067384	Rhob	2286	2428	2554	2793	2627	2377	2950	2928	2906	3065	3419	2553	5425	7002	6276	3886	3601	3691	-0.109293	0.223479	0.998982	0.269509	0.999588	-0.0437275	0.768493	1	0.790983	0.999968	0.709401	3.91e-10	2.81e-08	1.72e-13	1.41e-11	Steady	Steady	Up
NM_138654	192136	ENSMUST00000068545	Sugct	275	369	294	459	392	192	864	712	515	921	613	796	830	861	989	1491	1565	1323	-0.161728	0.591824	0.998982	0.568665	0.999588	-0.162168	0.49845	1	0.511334	0.999968	-0.741191	4.16e-10	2.97e-08	1.46e-11	8.7e-10	Steady	Steady	Down
NM_007382	11364	ENSMUST00000072697	Acadm	4216	4678	4936	5740	4713	4183	4933	4118	3893	4922	5067	4479	3909	3752	3978	5466	6027	5234	-0.0899616	0.469235	0.998982	0.493528	0.999588	-0.164644	0.264035	1	0.181631	0.999968	-0.555825	4.19e-10	2.97e-08	6.77e-13	5.02e-11	Steady	Steady	Steady
NM_177450	338403	ENSMUST00000070139	Cndp1	122	162	150	238	162	120	264	226	186	289	172	306	316	278	269	507	577	501	-0.269245	0.345949	0.998982	0.329218	0.999588	-0.187557	0.54561	1	0.521619	0.999968	-0.909076	4.29e-10	3.03e-08	2.14e-11	1.23e-09	Steady	Steady	Down
NM_175149	69551	ENSMUST00000034464	2310022B05Rik	2601	2675	3128	2635	2794	2780	2889	2995	2788	2935	2634	2250	4226	4369	4604	2798	2930	3089	0.0258137	0.774765	0.998982	0.706868	0.999588	0.146237	0.309348	1	0.167753	0.999968	0.548565	4.41e-10	3.1e-08	2.82e-14	2.53e-12	Steady	Steady	Steady
NM_011653	22142	ENSMUST00000097014	Tuba1a	5405	5585	6101	4943	4746	5594	5619	6153	6127	6466	7337	5733	7651	8113	9042	5507	5168	4569	0.153786	0.0918284	0.998982	0.0687182	0.999588	-0.128609	0.393699	1	0.284197	0.999968	0.66937	4.64e-10	3.24e-08	1.01e-13	8.5e-12	Steady	Steady	Up
NM_010011	13117	ENSMUST00000058785	Cyp4a10	618	454	487	1120	546	443	1312	1246	892	1433	992	1470	724	928	1211	1922	2115	1941	-0.442486	0.165134	0.998982	0.314919	0.999588	-0.180713	0.394988	1	0.406048	0.999968	-1.09596	4.7e-10	3.26e-08	5.18e-12	3.41e-10	Steady	Steady	Down
NM_011333	20296	ENSMUST00000000193	Ccl2	4	8	4	12	4	18	2	10	21	9	33	7	62	54	81	8	17	7	-1.07581	0.090588	0.998982	0.224043	NA	-0.55796	0.539675	1	0.581522	NA	2.57595	5.12e-10	3.54e-08	6.44e-09	2.31e-07	Down	Steady	Up
NM_144945	246316	ENSMUST00000039750	Lgi2	112	198	212	208	165	156	171	172	178	171	118	131	461	456	376	184	205	130	-0.0290145	0.915862	0.998982	0.943749	0.999588	0.307763	0.279452	1	0.146766	0.999968	1.28525	5.35e-10	3.67e-08	2.47e-12	1.73e-10	Steady	Steady	Up
NM_183201	327978	ENSMUST00000067443	Slfn5	820	1300	1027	1255	1210	1132	977	941	930	1101	1133	1097	1115	1291	1297	1940	2153	1768	-0.201152	0.197495	0.998982	0.204958	0.999588	-0.229208	0.0367536	1	0.0103696	0.590581	-0.694914	6.84e-10	4.67e-08	8.64e-11	4.49e-09	Steady	Steady	Down
NM_001111279	69368	ENSMUST00000113512	Wdfy1	928	1463	1501	698	1336	1245	1384	836	884	1312	833	1226	1069	1052	1129	1513	1635	1602	0.237958	0.351801	0.998982	0.485401	0.999588	-0.124522	0.626791	1	0.645227	0.999968	-0.580597	6.9e-10	4.69e-08	1.77e-11	1.03e-09	Steady	Steady	Steady
NM_029562	76279	ENSMUST00000006094	Cyp2d26	1780	1781	1835	2363	1817	1567	1631	1733	1866	1892	1181	1962	1221	1326	1556	2519	2595	2003	-0.0986457	0.486351	0.998982	0.50867	0.999588	0.0519975	0.805849	1	0.733355	0.999968	-0.827251	7.55e-10	5.1e-08	7.57e-11	3.99e-09	Steady	Steady	Down
NM_008585	17287	ENSMUST00000024707	Mep1a	5580	6975	6730	8661	7116	5278	8378	8849	6692	9717	5260	8369	6971	8223	8550	13573	14960	11420	-0.135357	0.431051	0.998982	0.409583	0.999588	0.0299739	0.904845	1	0.83217	0.999968	-0.783091	8.24e-10	5.53e-08	4.05e-12	2.7e-10	Steady	Steady	Down
NM_019755	18824	ENSMUST00000033486	Plp2	2077	1924	2032	1849	1824	1950	2041	1886	1982	1797	1970	1938	2723	2493	2701	1672	1798	1825	0.0944538	0.228512	0.998982	0.19614	0.999588	0.0476273	0.67494	1	0.468013	0.999968	0.547056	8.68e-10	5.8e-08	7.22e-13	5.32e-11	Steady	Steady	Steady
NM_153568	231296	ENSMUST00000087177	Lrrc66	72	39	52	102	57	42	113	80	77	126	44	66	36	34	20	109	99	106	-0.308006	0.454927	0.998982	0.454207	0.999588	0.188856	0.694771	1	0.640267	0.999968	-1.83082	1.01e-09	6.74e-08	3.54e-09	1.35e-07	Steady	Steady	Down
NM_134090	105785	ENSMUST00000010974	Kdelr3	725	715	649	507	505	673	606	687	605	560	651	433	943	978	1089	602	592	592	0.30364	0.0350036	0.883422	0.027381	0.999588	0.204389	0.289699	1	0.217134	0.999968	0.719474	1.07e-09	7.06e-08	2.67e-13	2.09e-11	Steady	Steady	Up
NM_011985	26561	ENSMUST00000030937	Mmp23	1172	919	1095	856	935	954	835	886	822	845	1031	715	1308	1234	1339	848	758	783	0.208035	0.0769178	0.998982	0.0659033	0.999588	-0.0298013	0.858134	1	0.907821	0.999968	0.666579	1.08e-09	7.1e-08	1.18e-13	9.83e-12	Steady	Steady	Up
NM_133990	16164	ENSMUST00000033418	Il13ra1	1037	1006	997	981	911	916	1107	1028	1033	965	950	977	1703	1895	1797	1207	1179	1176	0.107361	0.237989	0.998982	0.206103	0.999588	0.128139	0.253927	1	0.109674	0.999968	0.565833	1.2e-09	7.86e-08	8.4e-13	6.14e-11	Steady	Steady	Steady
NM_007742	12842	ENSMUST00000001547	Col1a1	21111	22920	24835	17748	17038	20872	25855	28215	22865	24690	41265	14167	32906	42756	39593	22114	22655	17342	0.299565	0.00376955	0.340148	0.00153597	0.31761	-0.0613113	0.864382	1	0.899259	0.999968	0.859745	1.22e-09	7.93e-08	9.79e-14	8.29e-12	Steady	Steady	Up
NM_007472	11826	ENSMUST00000004774	Aqp1	5187	6091	8234	8847	6553	5935	7837	6586	4952	7940	3946	4171	4639	6634	6878	11832	10496	12670	-0.138473	0.470855	0.998982	0.448119	0.999588	0.265424	0.399304	1	0.435225	0.999968	-0.98167	1.25e-09	8.1e-08	2.57e-12	1.79e-10	Steady	Steady	Down
NM_009922	12797	ENSMUST00000001384	Cnn1	144	1361	563	241	152	172	630	220	864	279	267	236	1511	1635	2038	269	122	462	1.86082	0.00295285	0.305331	0.0468184	0.999588	1.13304	0.0140041	0.707656	0.00494688	0.393565	2.56424	1.31e-09	8.48e-08	3.99e-06	7.76e-05	Up	Up	Up
NM_031168	16193	ENSMUST00000026845	Il6	2	1	3	3	0	0	1	0	2	1	1	0	22	27	21	3	3	0	0.910243	0.364424	0.998982	0.629542	NA	0.506081	0.681521	1	0.817565	NA	3.43364	1.4e-09	9e-08	2.24e-05	0.000353485	Up	Steady	Up
NM_028901	74376	ENSMUST00000086617	Myo18b	17	72	13	11	6	9	21	15	48	21	24	16	134	206	190	28	12	44	1.94975	0.0061113	0.402105	NA	NA	0.462294	0.422455	1	0.441898	0.999968	2.61534	1.43e-09	9.13e-08	1.17e-12	8.46e-11	Up	Steady	Up
NM_013722	27204	ENSMUST00000120638	Syn3	393	382	417	463	357	472	368	349	339	406	313	382	226	223	235	440	378	446	-0.12333	0.420485	0.998982	0.437188	0.999588	-0.0638075	0.740273	1	0.745553	0.999968	-0.919316	1.5e-09	9.45e-08	2.49e-10	1.2e-08	Steady	Steady	Down
NM_080458	140475	ENSMUST00000054472	Bsnd	1210	1345	1420	1662	1380	1118	1725	1368	1156	1308	816	1300	1263	1371	1107	2298	2149	3271	-0.0739891	0.608555	0.998982	0.64617	0.999588	0.305788	0.185876	1	0.137171	0.999968	-1.07901	1.5e-09	9.45e-08	9.3e-12	5.8e-10	Steady	Steady	Down
NM_009502	22330	ENSMUST00000022369	Vcl	3938	4566	4414	4174	3912	3765	4559	4127	4547	4380	3529	3723	6440	7093	7002	4748	4569	4687	0.116496	0.18237	0.998982	0.141552	0.999588	0.183147	0.209486	1	0.0695191	0.999968	0.518955	1.52e-09	9.53e-08	3.31e-15	3.24e-13	Steady	Steady	Steady
NM_144908	231050	ENSMUST00000045737	Galnt11	4204	4942	4051	6125	4436	3341	5630	5166	4075	6047	4095	5526	5327	4979	5202	8146	9055	6949	-0.0828146	0.676524	0.998982	0.66559	0.999588	-0.0805344	0.693779	1	0.697417	0.999968	-0.671055	1.56e-09	9.76e-08	1.17e-11	7.17e-10	Steady	Steady	Down
NM_147222	216453	ENSMUST00000077530	Rdh19	586	756	642	1203	607	431	1167	765	745	975	489	1124	509	529	708	1072	1111	1043	-0.184097	0.571127	0.998982	0.694399	0.999588	0.0426992	0.897995	1	0.844491	0.999968	-0.919312	1.71e-09	1.06e-07	2.43e-11	1.38e-09	Steady	Steady	Down
NM_008061	14377	ENSMUST00000019469	G6pc	783	1350	834	1112	1078	652	1715	1135	931	1761	1107	1749	2202	1635	2649	4632	3878	4462	0.0535841	0.833563	0.998982	0.85573	0.999588	-0.294802	0.281448	1	0.265694	0.999968	-1.0347	1.74e-09	1.08e-07	1.08e-11	6.67e-10	Steady	Steady	Down
NM_019811	60525	ENSMUST00000029135	Acss2	601	612	692	781	641	584	756	786	687	808	656	727	670	677	795	1212	1303	1080	-0.0825635	0.552172	0.998982	0.592792	0.999588	0.0210289	0.885498	1	0.787505	0.999968	-0.779779	1.81e-09	1.11e-07	2.14e-11	1.23e-09	Steady	Steady	Down
NM_008287	15473	ENSMUST00000022946	Rida	2127	2567	2355	3323	2580	2021	3821	3463	3150	4022	2628	4029	3457	3483	3680	4986	5654	4752	-0.177029	0.291579	0.998982	0.276846	0.999588	-0.0380301	0.851378	1	0.888808	0.999968	-0.567931	1.86e-09	1.14e-07	2.47e-11	1.39e-09	Steady	Steady	Steady
NM_022410	17886	ENSMUST00000016771	Myh9	14486	15999	16900	16568	16326	15783	17627	18655	18681	18478	14481	17695	26141	28871	27343	19349	17840	17894	-0.0468444	0.575771	0.998982	0.621175	0.999588	0.114798	0.450823	1	0.228063	0.999968	0.54717	1.92e-09	1.17e-07	1.39e-16	1.67e-14	Steady	Steady	Steady
NM_010560	16195	ENSMUST00000183663	Il6st	2172	2704	2440	2357	2437	2486	2324	2501	2918	2225	2677	2216	3753	4141	4155	2675	2681	2817	-0.000634648	0.994626	0.998982	0.933156	0.999588	0.119961	0.442596	1	0.306725	0.999968	0.526543	2.12e-09	1.29e-07	3.91e-13	2.97e-11	Steady	Steady	Steady
NM_033601	12051	ENSMUST00000120537	Bcl3	64	53	41	36	67	65	57	63	122	54	106	77	239	263	185	83	95	79	-0.0939778	0.79008	0.998982	0.809564	0.999588	0.0321936	0.945899	1	0.923728	0.999968	1.38557	2.14e-09	1.3e-07	4.81e-11	2.6e-09	Steady	Steady	Up
NM_011057	18591	ENSMUST00000000500	Pdgfb	782	724	874	947	972	825	968	949	886	951	882	832	1836	2168	1852	1030	1290	1117	-0.213259	0.0671726	0.998982	0.0820025	0.999588	0.0693696	0.574157	1	0.426213	0.999968	0.736481	2.2e-09	1.32e-07	1.16e-11	7.13e-10	Steady	Steady	Up
NM_008182	14858	ENSMUST00000034902	Gsta2	1237	1685	1172	1772	1529	954	1542	1360	1125	1469	991	1301	961	880	975	1705	1670	1313	-0.0636167	0.77925	0.998982	0.858516	0.999588	0.0935499	0.618355	1	0.546418	0.999968	-0.767638	2.43e-09	1.45e-07	1.24e-10	6.34e-09	Steady	Steady	Down
NM_053087	71920	ENSMUST00000041516	Epgn	1	5	5	1	3	1	1	10	3	4	4	3	13	12	19	0	1	0	1.07264	0.192365	0.998982	0.433119	NA	0.334219	0.688194	1	0.773316	NA	4.98342	2.62e-09	1.56e-07	0.000184526	NA	Up	Steady	Up
NM_008258	15374	ENSMUST00000021083	Hn1	2421	2264	2276	1936	2483	2513	2366	2713	2797	2416	2889	2731	2642	2617	2695	1828	1900	1629	-0.000889642	0.993685	0.998982	0.949624	0.999588	-0.0311967	0.827308	1	0.859384	0.999968	0.537634	2.65e-09	1.57e-07	3.76e-12	2.53e-10	Steady	Steady	Steady
NM_007925	13717	ENSMUST00000015138	Eln	7593	6343	4474	6591	6952	6751	12271	7360	8593	5638	36888	7903	14523	19757	27255	9182	7556	8328	-0.145626	0.399675	0.998982	0.34995	0.999588	-0.839824	0.207021	1	NA	NA	1.26063	2.75e-09	1.62e-07	2.47e-06	5.03e-05	Steady	Down	Up
NM_001004141	100066	ENSMUST00000015368	Cyp2j11	203	247	230	356	234	201	366	355	354	423	292	420	254	215	243	410	443	419	-0.226176	0.343466	0.998982	0.332663	0.999588	-0.0818813	0.704606	1	0.71042	0.999968	-0.869776	2.82e-09	1.66e-07	5.23e-10	2.38e-08	Steady	Steady	Down
NM_144920	109135	ENSMUST00000087622	Plekha5	1659	1708	2123	1855	1718	1682	2070	1943	1751	1843	1262	1700	1476	1523	1471	2301	1996	2397	0.0547263	0.61344	0.998982	0.566988	0.999588	0.258238	0.130525	1	0.0800168	0.999968	-0.616276	2.93e-09	1.71e-07	3.66e-10	1.73e-08	Steady	Steady	Down
NM_001081147	18430	ENSMUST00000053306	Oxtr	322	300	444	399	433	463	403	505	530	521	598	508	230	386	432	114	78	114	-0.289101	0.104774	0.998982	0.10325	0.999588	-0.179763	0.327377	1	0.284141	0.999968	1.73946	2.93e-09	1.71e-07	7.69e-12	4.9e-10	Steady	Steady	Up
NM_139298	216795	ENSMUST00000108783	Wnt9a	137	91	56	65	47	61	65	90	87	67	80	48	275	424	381	102	71	141	0.710366	0.0580417	0.993552	0.0464392	0.999588	0.309498	0.415436	1	0.32839	0.999968	1.74538	2.98e-09	1.72e-07	4.55e-12	3.01e-10	Up	Steady	Up
NM_011867	23985	ENSMUST00000001253	Slc26a4	176	167	226	203	221	214	334	455	312	435	304	491	329	387	259	897	792	595	-0.173256	0.366836	0.998982	0.376172	0.999588	-0.164381	0.530049	1	0.520808	0.999968	-1.25896	2.98e-09	1.72e-07	1.64e-11	9.74e-10	Steady	Steady	Down
NM_016908	53420	ENSMUST00000065957	Syt5	65	44	35	39	77	49	62	75	81	87	136	93	174	117	148	42	50	50	-0.201502	0.602757	0.998982	0.618901	0.999588	-0.536279	0.13848	1	0.082167	0.999968	1.59269	3.36e-09	1.93e-07	6.6e-10	2.94e-08	Steady	Steady	Up
NM_011396	20520	ENSMUST00000019044	Slc22a5	1424	1335	1400	1734	1419	1270	1862	1651	1446	1760	1446	1905	1862	1717	1851	2903	2819	2381	-0.0962176	0.429026	0.998982	0.467384	0.999588	-0.0482591	0.758617	1	0.812103	0.999968	-0.610043	3.5e-09	2e-07	4.11e-10	1.92e-08	Steady	Steady	Down
NM_008491	16819	ENSMUST00000050785	Lcn2	230	168	148	156	237	272	157	199	255	207	213	160	2042	2354	2114	262	128	562	-0.289336	0.285583	0.998982	0.255522	0.999588	0.0749081	0.803819	1	0.73414	0.999968	2.73476	3.54e-09	2.02e-07	1.01e-05	0.000175698	Steady	Steady	Up
NM_011377	20465	ENSMUST00000072182	Sim2	451	426	722	613	683	567	583	715	588	699	334	532	486	543	410	888	804	889	-0.230054	0.259054	0.998982	0.254306	0.999588	0.265298	0.34457	1	0.275815	0.999968	-0.875533	3.64e-09	2.06e-07	3.55e-11	1.96e-09	Steady	Steady	Down
NM_176921	319477	ENSMUST00000085658	6030419C18Rik	275	212	258	180	255	254	186	252	215	194	228	197	336	358	335	185	178	160	0.105796	0.608344	0.998982	0.561456	0.999588	0.074441	0.768797	1	0.659476	0.999968	0.943193	3.91e-09	2.21e-07	8.21e-11	4.3e-09	Steady	Steady	Up
NM_022018	63913	ENSMUST00000148810	Fam129a	753	706	829	706	406	457	787	717	666	497	590	424	837	1138	1313	548	504	491	0.536457	0.00789106	0.441758	0.00376718	0.455789	0.518565	0.00321693	0.390764	0.000862199	0.160992	1.05741	4.1e-09	2.3e-07	6.97e-12	4.49e-10	Steady	Steady	Up
NM_024406	11770	ENSMUST00000029041	Fabp4	3167	4405	3976	3581	3971	4216	3681	3333	4686	3373	7394	4318	2618	2629	2787	3621	3677	4065	-0.035354	0.777843	0.998982	0.828659	0.999588	-0.367032	0.235998	1	0.349872	0.999968	-0.533787	4.32e-09	2.41e-07	1.16e-10	5.95e-09	Steady	Steady	Steady
NM_009199	20510	ENSMUST00000025875	Slc1a1	785	860	856	1145	885	752	1012	976	754	1149	531	867	947	954	860	1615	1710	1291	-0.161585	0.29629	0.998982	0.308171	0.999588	0.101199	0.722668	1	0.657047	0.999968	-0.77311	4.68e-09	2.61e-07	1.74e-10	8.69e-09	Steady	Steady	Down
NM_009203	20521	ENSMUST00000113451	Slc22a12	992	1092	1154	1726	1419	1077	1576	1567	1213	1758	1137	1729	1562	1639	1433	2739	3072	2150	-0.391221	0.0162074	0.637285	0.0137183	0.825493	-0.0912145	0.655566	1	0.685395	0.999968	-0.811999	4.82e-09	2.67e-07	2.47e-10	1.2e-08	Steady	Steady	Down
NM_177161	320452	ENSMUST00000057023	P4ha3	151	173	125	146	160	174	132	117	105	131	170	87	120	114	149	42	15	23	-0.102805	0.633989	0.998982	0.643992	0.999588	-0.135621	0.703147	1	0.686168	0.999968	2.21929	5.27e-09	2.9e-07	2.4e-10	1.17e-08	Steady	Steady	Up
NM_027450	384009	ENSMUST00000030202	Glipr2	819	940	1076	923	840	884	922	980	891	1191	925	667	1992	1996	2062	1187	1327	926	0.0906526	0.440715	0.998982	0.410438	0.999588	0.00217553	0.992009	1	0.94448	0.999968	0.782617	5.57e-09	3.06e-07	3.73e-11	2.04e-09	Steady	Steady	Up
NM_011324	20276	ENSMUST00000081440	Scnn1a	1642	1849	2384	1912	1807	1727	1937	1853	1527	1776	931	1538	3606	4666	5064	2668	2128	1908	0.100391	0.44502	0.998982	0.40176	0.999588	0.319891	0.190602	1	0.132782	0.999968	0.958824	5.85e-09	3.2e-07	8.02e-12	5.06e-10	Steady	Steady	Up
NM_001013390	399548	ENSMUST00000060125	Scn4b	334	325	358	474	303	204	394	363	323	500	275	429	573	564	470	900	1038	857	0.0437188	0.875264	0.998982	0.832032	0.999588	-0.161268	0.5391	1	0.533497	0.999968	-0.830145	5.87e-09	3.2e-07	6.11e-11	3.26e-09	Steady	Steady	Down
NM_009398	21930	ENSMUST00000065927	Tnfaip6	74	58	55	52	69	77	59	112	72	60	96	69	76	53	71	18	17	9	-0.0883088	0.764316	0.998982	0.789717	0.999588	0.107914	0.794937	1	0.744801	0.999968	2.14273	6.22e-09	3.37e-07	8.1e-08	2.28e-06	Steady	Steady	Up
NM_172838	240638	ENSMUST00000009522	Slc16a12	832	1220	1214	1412	987	944	1425	1052	1005	1072	585	1034	1359	1306	1266	1873	1803	1824	-0.0426642	0.825391	0.998982	0.856281	0.999588	0.366422	0.16385	1	0.115097	0.999968	-0.517482	6.59e-09	3.56e-07	1.41e-10	7.09e-09	Steady	Steady	Steady
NM_009902	12739	ENSMUST00000094245	Cldn3	489	418	479	488	447	496	484	425	461	436	248	322	819	713	706	438	438	426	-0.0531241	0.683	0.998982	0.721642	0.999588	0.442096	0.0739456	1	0.0397324	0.999968	0.748546	6.86e-09	3.68e-07	8.74e-12	5.48e-10	Steady	Steady	Up
NM_011846	23948	ENSMUST00000031390	Mmp17	239	246	259	307	333	248	386	343	311	368	323	419	815	772	746	442	499	426	-0.263152	0.12751	0.998982	0.124977	0.999588	-0.0983356	0.624449	1	0.615248	0.999968	0.73866	6.88e-09	3.68e-07	7.16e-12	4.59e-10	Steady	Steady	Up
NM_011392	20505	ENSMUST00000057167	Slc34a1	11472	11186	8135	17990	11154	8549	17872	15161	11305	16448	13315	20189	18778	16172	16686	30811	30867	23471	-0.298109	0.243012	0.998982	0.414973	0.999588	-0.178101	0.439963	1	0.39148	0.999968	-0.753513	6.98e-09	3.72e-07	1.74e-11	1.02e-09	Steady	Steady	Down
NM_153574	58909	ENSMUST00000089860	Fam13a	511	551	569	762	579	496	750	574	532	692	466	594	586	653	590	1001	1074	897	-0.179606	0.284167	0.998982	0.290702	0.999588	0.078251	0.717969	1	0.644585	0.999968	-0.732526	7.04e-09	3.74e-07	6.69e-11	3.54e-09	Steady	Steady	Down
NM_007993	14118	ENSMUST00000028633	Fbn1	4063	4894	4048	3320	3405	3936	4083	4296	4616	4554	6378	3659	7777	7497	9135	4725	5606	4899	0.279666	0.00979114	0.504617	0.0060327	0.562377	-0.168761	0.446873	1	0.39624	0.999968	0.647399	7.18e-09	3.79e-07	7.87e-12	4.99e-10	Steady	Steady	Up
NM_009987	13051	ENSMUST00000064165	Cx3cr1	287	237	251	211	198	201	227	214	242	251	333	202	542	546	607	286	318	339	0.338452	0.0466659	0.947808	0.0333936	0.999588	-0.204502	0.449674	1	0.395364	0.999968	0.812135	7.8e-09	4.1e-07	8.25e-11	4.31e-09	Steady	Steady	Up
NM_001162977	230971	ENSMUST00000030897	Megf6	1021	474	431	466	416	541	530	619	594	399	981	488	1720	1074	1962	516	388	668	0.433897	0.164903	0.998982	0.294349	0.999588	-0.101624	0.764146	1	0.766338	0.999968	1.56055	7.97e-09	4.16e-07	1.74e-06	3.77e-05	Steady	Steady	Up
NM_025359	66109	ENSMUST00000020896	Tspan13	1216	1519	1383	1268	1344	1218	1201	1151	1181	1096	1155	1166	847	843	805	1298	1182	1276	0.096612	0.351837	0.998982	0.323526	0.999588	0.0450787	0.675306	1	0.490613	0.999968	-0.623315	8e-09	4.16e-07	3.61e-11	1.98e-09	Steady	Steady	Down
NM_023653	22413	ENSMUST00000010941	Wnt2	16	29	23	1	6	24	6	2	9	4	46	1	29	31	60	3	4	6	1.11795	0.148596	0.998982	0.185771	0.999588	-1.55998	0.202545	1	NA	NA	3.13486	8.33e-09	4.31e-07	3.69e-07	8.94e-06	Up	Down	Up
NM_001081064	68070	ENSMUST00000075317	Pdzd2	1372	1385	1247	1335	1511	1495	1338	1592	1794	1561	1208	1742	891	970	725	1518	1521	1348	-0.123491	0.189485	0.998982	0.223551	0.999588	0.0646469	0.729899	1	0.651177	0.999968	-0.794339	8.39e-09	4.33e-07	1.52e-10	7.64e-09	Steady	Steady	Down
NM_145953	107869	ENSMUST00000118539	Cth	977	1103	1131	1213	1148	880	1193	1404	1174	1593	936	1424	1247	1225	1189	1795	2030	1645	-0.0217644	0.871741	0.998982	0.925847	0.999588	-0.071882	0.73404	1	0.764907	0.999968	-0.611406	8.67e-09	4.45e-07	8.75e-10	3.78e-08	Steady	Steady	Down
NM_022411	20500	ENSMUST00000001122	Slc13a2	263	215	206	300	223	131	225	211	133	274	169	278	282	243	277	437	473	474	0.0576244	0.845324	0.998982	0.805954	0.999588	-0.347782	0.297954	1	0.254279	0.999968	-0.820092	9.52e-09	4.87e-07	1.56e-09	6.4e-08	Steady	Steady	Down
NM_008638	17768	ENSMUST00000005810	Mthfd2	376	377	380	379	393	383	392	477	531	439	563	584	440	516	488	246	285	218	-0.0350968	0.786129	0.998982	0.827985	0.999588	-0.181546	0.376693	1	0.345031	0.999968	0.914465	9.66e-09	4.92e-07	2.01e-10	9.95e-09	Steady	Steady	Up
NM_011817	23882	ENSMUST00000021903	Gadd45g	321	307	334	371	398	355	329	396	436	389	388	380	632	615	565	321	328	221	-0.232031	0.0989781	0.998982	0.0946343	0.999588	0.00328919	0.986326	1	0.925105	0.999968	1.02667	9.71e-09	4.93e-07	5.8e-11	3.13e-09	Steady	Steady	Up
NM_011472	20760	ENSMUST00000050397	Sprr2f	72	127	290	156	70	139	35	6	25	5	1	8	86	63	35	3	4	11	0.409361	0.409215	0.998982	0.520124	0.999588	2.20266	0.0110489	0.664673	0.0385253	NA	3.29378	1e-08	5.08e-07	1.28e-08	4.39e-07	Steady	Up	Up
NM_013770	27376	ENSMUST00000026899	Slc25a10	2635	3113	2771	3603	3003	2650	2702	2610	2353	2893	2261	2725	2784	2295	2371	3614	3950	3514	-0.127502	0.304409	0.998982	0.320528	0.999588	-0.0437649	0.764387	1	0.797805	0.999968	-0.60478	1.18e-08	5.95e-07	5.43e-10	2.46e-08	Steady	Steady	Down
NM_011655	22154	ENSMUST00000001566	Tubb5	22243	21001	19628	18356	21591	22789	21893	25016	22925	22361	22920	23528	19810	20199	19934	13351	14157	11273	-0.00344552	0.973886	0.998982	0.965477	0.999588	0.0182802	0.889629	1	0.674176	0.999968	0.596072	1.19e-08	5.95e-07	5.58e-13	4.19e-11	Steady	Steady	Up
NM_177469	52389	ENSMUST00000026548	Adgra1	12	12	28	10	22	11	16	15	25	16	62	23	47	26	27	4	3	5	0.261172	0.618851	0.998982	0.670726	0.999588	-0.845699	0.183303	1	0.209353	0.999968	2.9875	1.23e-08	6.14e-07	2.01e-06	4.27e-05	Steady	Down	Up
NM_001164785	223838	ENSMUST00000155907	Adamts20	90	106	108	57	74	124	61	107	72	112	78	85	160	132	143	48	64	49	0.246225	0.453132	0.998982	0.418025	0.999588	-0.19946	0.605261	1	0.569576	0.999968	1.39961	1.36e-08	6.76e-07	4.88e-09	1.81e-07	Steady	Steady	Up
NM_007498	11910	ENSMUST00000027941	Atf3	98	75	74	70	72	70	65	73	81	64	93	72	289	271	267	148	113	122	0.213782	0.415656	0.998982	0.407217	0.999588	-0.0660478	0.851314	1	0.852173	0.999968	1.07662	1.78e-08	8.78e-07	4.47e-10	2.07e-08	Steady	Steady	Up
NM_013701	22236	ENSMUST00000049289	Ugt1a2	864	1309	791	1405	934	588	2065	1472	1168	1381	1113	1757	804	604	865	1628	1419	1236	0.0102184	0.973145	0.998982	0.96376	0.999588	0.139828	0.577001	1	0.499734	0.999968	-0.947185	1.99e-08	9.78e-07	3.75e-10	1.76e-08	Steady	Steady	Down
NM_134157	110935	ENSMUST00000006431	Atp6v1b1	1519	1384	1567	2281	1848	1406	2546	2181	1938	2927	1642	2385	3207	2986	2500	4880	5158	4087	-0.316184	0.0511904	0.969365	0.0433435	0.999588	-0.066073	0.774155	1	0.799094	0.999968	-0.731836	2.03e-08	9.93e-07	4.76e-10	2.19e-08	Steady	Steady	Down
NM_008618	17449	ENSMUST00000102874	Mdh1	10395	10985	11615	13296	11436	9978	12205	11337	10561	11709	10312	12385	9871	9284	9728	13664	14728	12409	-0.0811631	0.47662	0.998982	0.494169	0.999588	-0.0168053	0.907029	1	0.972879	0.999968	-0.530822	2.08e-08	1.01e-06	1.98e-11	1.15e-09	Steady	Steady	Steady
NM_008625	17533	ENSMUST00000028045	Mrc1	357	570	434	373	271	471	380	450	432	332	789	249	855	817	1121	512	421	493	0.280279	0.241645	0.998982	0.190753	0.999588	-0.119602	0.776366	1	0.769705	0.999968	0.935075	2.15e-08	1.05e-06	9.46e-11	4.9e-09	Steady	Steady	Up
NM_001081202	381591	ENSMUST00000154279	L1td1	37	28	25	33	27	36	21	31	49	23	13	17	34	36	43	9	4	9	-0.0986367	0.769033	0.998982	0.82263	0.999588	0.926344	0.0749143	1	0.0912175	0.999968	2.30715	2.23e-08	1.08e-06	8.68e-06	0.00015342	Steady	Up	Up
NM_133983	102657	ENSMUST00000165365	Cd276	1518	1322	1378	1225	1336	1314	1217	1309	1147	1266	1274	1146	1638	1639	1837	999	880	1151	0.11548	0.218016	0.998982	0.190523	0.999588	-0.00850528	0.941079	1	0.967604	0.999968	0.720621	2.25e-08	1.08e-06	2e-10	9.93e-09	Steady	Steady	Up
NM_011055	18576	ENSMUST00000032909	Pde3b	459	467	417	421	417	479	412	419	556	451	441	479	541	526	507	311	305	314	0.0214511	0.87195	0.998982	0.820113	0.999588	0.0154717	0.936599	1	0.87143	0.999968	0.725879	2.45e-08	1.18e-06	2.29e-10	1.12e-08	Steady	Steady	Up
NM_011780	23792	ENSMUST00000087374	Adam23	76	104	70	49	109	86	43	56	58	78	128	64	165	92	101	34	33	27	0.0276397	0.937416	0.998982	0.915015	0.999588	-0.781841	0.062893	1	0.0400539	0.999968	1.8931	2.5e-08	1.2e-06	5.06e-09	1.87e-07	Steady	Down	Up
NM_053200	104158	ENSMUST00000034172	Ces1d	43	11	28	17	24	19	12	23	124	24	32	20	17	23	24	85	58	82	0.442915	0.383821	0.998982	0.428584	0.999588	1.07177	0.210736	1	0.200145	0.999968	-1.84208	2.67e-08	1.27e-06	3.34e-07	8.16e-06	Steady	Up	Down
NM_011795	23829	ENSMUST00000057849	C1ql1	57	43	34	42	30	50	56	74	68	55	257	62	55	48	73	14	11	17	0.13003	0.712968	0.998982	0.722976	0.999588	-0.916886	0.156567	1	NA	NA	2.02282	2.71e-08	1.29e-06	6.66e-07	1.56e-05	Steady	Down	Up
NM_025273	13180	ENSMUST00000020298	Pcbd1	1771	1896	1882	2374	1889	1611	2419	2222	2098	2236	1572	2441	2122	1839	1971	2849	2835	2617	-0.0899943	0.507363	0.998982	0.537435	0.999588	0.104626	0.577986	1	0.475196	0.999968	-0.517522	2.84e-08	1.35e-06	2.29e-09	9.1e-08	Steady	Steady	Steady
NM_201367	381413	ENSMUST00000039160	Gpr176	92	72	88	87	88	75	70	95	93	168	96	104	398	346	282	115	123	52	0.00418287	0.986892	0.998982	0.96096	0.999588	-0.513738	0.171024	1	0.116264	0.999968	1.79188	2.98e-08	1.41e-06	4.27e-11	2.32e-09	Steady	Steady	Up
NM_007974	14063	ENSMUST00000022185	F2rl1	896	935	1129	954	878	805	1107	917	904	826	477	632	1718	2101	2123	1225	1179	1310	0.158287	0.190418	0.998982	0.173905	0.999588	0.593267	0.00781024	0.556128	0.00334143	0.338682	0.644144	3.02e-08	1.42e-06	4.82e-10	2.2e-08	Steady	Up	Up
NM_012055	27053	ENSMUST00000031766	Asns	242	250	223	213	231	263	245	260	316	164	348	207	286	351	397	172	144	163	0.00942291	0.955841	0.998982	0.916578	0.999588	0.190442	0.572252	1	0.499078	0.999968	1.07546	3.03e-08	1.42e-06	9.52e-10	4.1e-08	Steady	Steady	Up
NM_009142	20312	ENSMUST00000034230	Cx3cl1	580	686	800	809	680	756	926	623	645	631	610	516	2048	2170	1969	854	824	1301	-0.128307	0.354421	0.998982	0.395837	0.999588	0.315946	0.118453	1	0.08203	0.999968	1.0196	3.1e-08	1.44e-06	6.22e-11	3.3e-09	Steady	Steady	Up
NM_001146161	18174	ENSMUST00000138843	Slc11a2	1133	1040	1132	1382	1138	1152	1262	984	826	1208	931	1037	1147	1182	1258	1771	1693	1593	-0.159199	0.138077	0.998982	0.16497	0.999588	-0.0533332	0.778556	1	0.829922	0.999968	-0.528543	3.13e-08	1.45e-06	3.05e-09	1.19e-07	Steady	Steady	Steady
NM_133660	13897	ENSMUST00000034173	Ces1e	69	81	71	78	90	43	163	121	111	161	96	157	90	108	120	239	265	204	0.058287	0.860105	0.998982	0.835907	0.999588	-0.0730148	0.834235	1	0.845212	0.999968	-1.18638	3.18e-08	1.47e-06	5.39e-09	1.98e-07	Steady	Steady	Down
NM_183187	268709	ENSMUST00000036070	Fam107a	687	633	626	778	678	744	707	872	813	936	831	1008	559	469	397	852	949	795	-0.183787	0.0978271	0.998982	0.109535	0.999588	-0.217081	0.151217	1	0.120043	0.999968	-0.896856	3.25e-08	1.5e-06	5.59e-10	2.52e-08	Steady	Steady	Down
NM_008173	14815	ENSMUST00000115571	Nr3c1	1381	1661	1864	1810	1587	1553	1716	1677	1669	1785	1376	1569	1504	1690	1597	2170	2209	2179	-0.0215013	0.857864	0.998982	0.922939	0.999588	0.0945702	0.477622	1	0.356231	0.999968	-0.485908	3.27e-08	1.5e-06	3.61e-09	1.37e-07	Steady	Steady	Steady
NM_008655	17873	ENSMUST00000015456	Gadd45b	163	177	172	251	144	144	153	139	177	140	152	121	459	330	449	150	142	213	-0.0817633	0.755823	0.998982	0.76616	0.999588	0.181565	0.521724	1	0.374298	0.999968	1.25809	3.52e-08	1.61e-06	4.38e-10	2.03e-08	Steady	Steady	Up
NM_009721	11931	ENSMUST00000027863	Atp1b1	25625	27433	31402	32025	27079	24369	26932	24515	21294	24978	16448	25731	27008	26582	23528	38343	38237	34291	0.00852977	0.94415	0.998982	0.872305	0.999588	0.110374	0.603545	1	0.468222	0.999968	-0.555989	3.59e-08	1.64e-06	1.2e-11	7.29e-10	Steady	Steady	Steady
NM_021384	58185	ENSMUST00000020970	Rsad2	926	1379	1525	1368	1157	1403	986	933	827	947	1105	950	432	616	591	1080	946	1351	-0.0455135	0.791468	0.998982	0.830293	0.999588	-0.132392	0.325868	1	0.326757	0.999968	-1.07758	3.63e-08	1.65e-06	3.46e-10	1.65e-08	Steady	Steady	Down
NM_010243	14348	ENSMUST00000084770	Fut9	1133	1363	1331	1826	1387	981	1676	1488	1475	1667	1063	1938	2046	1988	1665	2797	3031	2668	-0.14072	0.483719	0.998982	0.472301	0.999588	-0.0132899	0.952735	1	0.997007	0.999968	-0.608056	3.71e-08	1.67e-06	3.2e-09	1.24e-07	Steady	Steady	Down
NM_027406	107747	ENSMUST00000032175	Aldh1l1	1366	1418	1663	1986	1676	1328	1724	1636	1425	1876	1539	1626	1990	1773	1749	2570	2809	2459	-0.174757	0.241618	0.998982	0.251481	0.999588	-0.0793393	0.555384	1	0.585773	0.999968	-0.540232	3.71e-08	1.67e-06	3.77e-09	1.42e-07	Steady	Steady	Steady
NM_013500	12950	ENSMUST00000022108	Hapln1	168	218	191	182	215	216	255	240	242	238	237	259	132	113	120	234	243	242	-0.0949854	0.620345	0.998982	0.639566	0.999588	0.00254083	0.990523	1	0.918794	0.999968	-1.01037	3.89e-08	1.75e-06	9.25e-09	3.22e-07	Steady	Steady	Down
NM_145567	58875	ENSMUST00000031788	Hibadh	2114	2301	2270	2627	2364	2163	2753	2461	2374	2757	2651	2758	2520	2404	2518	3290	3547	3193	-0.10559	0.261449	0.998982	0.308021	0.999588	-0.109709	0.369854	1	0.265421	0.999968	-0.463275	3.92e-08	1.76e-06	8.43e-10	3.66e-08	Steady	Steady	Steady
NM_009828	12428	ENSMUST00000029270	Ccna2	2096	2383	2135	1955	2406	2451	2628	2863	3055	2646	2963	3089	1870	2081	2068	1328	1403	1121	-0.0498546	0.644347	0.998982	0.700623	0.999588	-0.0277294	0.840979	1	0.8757	0.999968	0.611483	4.12e-08	1.84e-06	5.84e-10	2.62e-08	Steady	Steady	Up
NM_019395	14121	ENSMUST00000092888	Fbp1	3827	5415	3821	5579	4701	3184	5132	3078	3015	4413	3122	4431	5041	4458	5434	8763	8600	6644	-0.0516948	0.807669	0.998982	0.881919	0.999588	-0.0982338	0.704379	1	0.709615	0.999968	-0.717494	4.44e-08	1.98e-06	1.16e-09	4.95e-08	Steady	Steady	Down
NM_054044	78560	ENSMUST00000033876	Adgra2	3512	3908	4286	3628	3817	3643	3667	4280	3948	4227	3571	3719	4365	4340	4547	3210	3273	2962	0.0700381	0.434572	0.998982	0.377373	0.999588	0.0436706	0.758192	1	0.583955	0.999968	0.455735	4.83e-08	2.13e-06	3.44e-12	2.35e-10	Steady	Steady	Steady
NM_054055	114644	ENSMUST00000029208	Slc13a3	486	337	298	1062	485	277	1642	1597	1226	1633	966	1872	1445	1423	1308	2352	2551	1835	-0.708076	0.0982247	0.998982	0.247662	0.999588	-0.00746065	0.976743	1	0.974804	0.999968	-0.7217	4.84e-08	2.13e-06	5.93e-09	2.14e-07	Down	Steady	Down
NM_007763	12925	ENSMUST00000006523	Crip1	697	611	544	487	530	679	769	780	739	630	1280	762	1215	1254	1640	722	833	644	0.12113	0.457298	0.998982	0.412674	0.999588	-0.226455	0.394484	1	0.381213	0.999968	0.868833	4.85e-08	2.13e-06	2.45e-10	1.19e-08	Steady	Steady	Up
NM_008770	18417	ENSMUST00000046174	Cldn11	461	904	1380	833	974	865	789	1022	568	1163	467	392	242	465	445	874	918	1143	0.0269652	0.931786	0.998982	0.928118	0.999588	0.229304	0.5991	1	0.655492	0.999968	-1.38356	4.91e-08	2.15e-06	1.38e-10	6.97e-09	Steady	Steady	Down
NM_080575	68738	ENSMUST00000028944	Acss1	1618	1435	1476	2339	1678	1144	2696	2194	1700	2489	1644	2543	2283	2062	2075	3422	3432	2747	-0.195977	0.374364	0.998982	0.33286	0.999588	-0.0247146	0.916322	1	0.96389	0.999968	-0.612702	5.06e-08	2.21e-06	5.91e-09	2.14e-07	Steady	Steady	Down
NM_001081123	75404	ENSMUST00000114904	Arhgap36	16	17	25	13	31	13	11	27	13	17	39	7	114	79	45	11	18	9	0.0152783	0.97431	0.998982	0.963861	0.999588	-0.305265	0.671363	1	0.704054	0.999968	2.60571	5.32e-08	2.32e-06	1.98e-08	6.48e-07	Steady	Steady	Up
NM_145419	216019	ENSMUST00000020277	Hkdc1	200	173	240	134	180	160	304	383	317	181	133	262	343	455	408	207	219	190	0.362643	0.0946004	0.998982	0.072531	0.999588	0.797185	0.0101456	0.634503	0.00245594	0.298396	0.936165	5.46e-08	2.37e-06	2.1e-09	8.44e-08	Steady	Up	Up
NM_177351	235386	ENSMUST00000039742	Hykk	696	819	745	1019	880	542	700	756	644	927	478	807	718	718	636	1162	1423	1015	-0.119533	0.572279	0.998982	0.568667	0.999588	-0.0791553	0.755492	1	0.778556	0.999968	-0.82825	5.81e-08	2.51e-06	1.1e-09	4.68e-08	Steady	Steady	Down
NM_011834	23923	ENSMUST00000079472	Aadat	4589	5020	5660	6061	5297	4220	4661	4874	3789	6564	2347	3750	2298	4470	4547	8759	10041	8465	-0.0375429	0.787271	0.998982	0.829152	0.999588	0.0688785	0.846051	1	0.848987	0.999968	-1.30205	5.87e-08	2.53e-06	1.12e-05	0.000191811	Steady	Steady	Down
NM_001111111	73683	ENSMUST00000120267	Atg16l2	368	294	265	338	291	265	417	360	448	343	378	344	616	517	602	350	334	322	0.0461318	0.807207	0.998982	0.763093	0.999588	0.199637	0.282218	1	0.156625	0.999968	0.752936	6.1e-08	2.61e-06	7.81e-10	3.43e-08	Steady	Steady	Up
NM_001309233	320352	ENSMUST00000130731; ENSMUST00000108263; ENSMUST00000126658; ENSMUST00000194840	Lrrc31	38	23	54	15	8	11	48	27	38	12	0	4	75	115	128	19	25	36	1.73847	0.000182868	0.0641713	0.00185982	0.355509	2.78749	0.00116418	0.222025	0.00731351	0.496541	1.95106	6.1e-08	2.61e-06	2.21e-08	7.22e-07	Up	Up	Up
NM_028808	74191	ENSMUST00000040622	P2ry13	24	13	7	10	11	10	18	13	21	10	51	16	47	43	26	8	4	7	0.49617	0.345186	0.998982	0.465366	NA	-0.563163	0.414423	1	0.452827	0.999968	2.55434	6.15e-08	2.63e-06	3.64e-06	7.16e-05	Steady	Steady	Up
NM_001031851	268782	ENSMUST00000022858	Agxt2	678	739	588	1018	735	544	1037	888	807	1154	744	1098	1131	839	931	1689	1969	1445	-0.203424	0.345536	0.998982	0.319941	0.999588	-0.137781	0.496854	1	0.514971	0.999968	-0.846429	6.27e-08	2.67e-06	2.83e-09	1.11e-07	Steady	Steady	Down
NM_175087	11831	ENSMUST00000023754	Aqp6	144	142	241	322	290	255	530	431	304	475	124	161	305	485	358	1000	691	847	-0.727438	0.00270508	0.299766	0.00177006	0.347084	0.728675	0.160548	1	0.104648	0.999968	-1.17783	6.52e-08	2.76e-06	6.83e-10	3.03e-08	Down	Up	Down
NM_011797	23831	ENSMUST00000036181	Car14	358	368	276	444	358	274	347	311	343	337	340	459	290	354	373	599	613	533	-0.109549	0.611045	0.998982	0.607524	0.999588	-0.185736	0.380231	1	0.333509	0.999968	-0.811636	6.53e-08	2.76e-06	8.68e-09	3.04e-07	Steady	Steady	Down
NM_008380	16323	ENSMUST00000164993	Inhba	3	2	1	1	1	3	3	3	5	3	16	2	67	66	61	21	6	7	0.240442	0.788115	0.998982	0.86723	NA	-0.909248	0.306934	1	0.447707	NA	2.46648	6.63e-08	2.79e-06	1.82e-07	4.79e-06	Steady	Down	Up
NM_009150	20341	ENSMUST00000090839	Selenbp1	1935	1917	1837	2196	1922	1640	1876	1502	1454	1756	1518	1750	1746	1467	1782	2429	2634	2266	-0.0247633	0.827547	0.998982	0.883466	0.999588	-0.0606047	0.674171	1	0.723046	0.999968	-0.585916	6.96e-08	2.92e-06	1.83e-08	6.06e-07	Steady	Steady	Down
NM_010612	16542	ENSMUST00000113516	Kdr	1956	2280	2179	2081	2234	2022	1994	2209	2230	1942	2387	2123	1670	1790	1682	2379	2415	2191	0.0097513	0.912094	0.998982	0.837571	0.999588	-0.00665344	0.960816	1	0.962016	0.999968	-0.474531	7.08e-08	2.95e-06	6.7e-09	2.4e-07	Steady	Steady	Steady
NM_010233	14268	ENSMUST00000055226	Fn1	152	202	306	189	166	197	245	316	266	270	92	145	425	413	481	254	230	175	0.247764	0.351497	0.998982	0.30198	0.999588	0.702143	0.0926962	1	0.0524943	0.999968	0.96802	7.07e-08	2.95e-06	2.37e-09	9.37e-08	Steady	Up	Up
NM_001081652	192950	ENSMUST00000045713	Nacad	39	65	66	53	45	47	47	72	67	69	73	35	160	156	169	71	77	66	0.22001	0.487261	0.998982	0.49997	0.999588	0.0702356	0.873568	1	0.842254	0.999968	1.14616	7.12e-08	2.96e-06	2.87e-08	9.08e-07	Steady	Steady	Up
NM_011340	20317	ENSMUST00000000769	Serpinf1	1345	917	670	594	664	801	657	674	768	505	1522	539	820	777	978	373	361	521	0.506031	0.0354366	0.883422	0.0158079	0.866294	-0.290465	0.494864	1	0.595661	0.999968	1.00155	7.43e-08	3.08e-06	3.71e-10	1.75e-08	Steady	Steady	Up
NM_011435	20657	ENSMUST00000101208	Sod3	1987	2817	2664	3585	2953	2413	3197	3202	2588	3559	2878	3513	2687	2696	2543	4315	4339	3347	-0.270257	0.108407	0.998982	0.0937827	0.999588	-0.151432	0.333718	1	0.281859	0.999968	-0.630397	7.56e-08	3.12e-06	5.86e-09	2.13e-07	Steady	Steady	Down
NM_029011	74580	ENSMUST00000076505	Pyroxd2	845	717	586	943	739	483	1205	892	775	1154	1138	1043	938	847	854	1334	1454	1202	-0.0178069	0.940762	0.998982	0.960863	0.999588	-0.220728	0.220285	1	0.232516	0.999968	-0.62857	7.76e-08	3.19e-06	2.7e-09	1.06e-07	Steady	Steady	Down
NM_133198	110095	ENSMUST00000071250	Pygl	1304	1233	1389	1468	1250	1404	1369	1378	1395	1351	1147	1392	937	774	860	1344	1247	1288	-0.0776604	0.418816	0.998982	0.487819	0.999588	0.0874044	0.470207	1	0.34258	0.999968	-0.626525	8.62e-08	3.54e-06	2.25e-09	8.99e-08	Steady	Steady	Down
NM_020626	57394	ENSMUST00000015545	Tmem27	2669	3810	2794	3736	2998	2381	4091	3586	3264	3837	2948	4030	3858	3375	3656	5555	5980	4672	0.0167755	0.927791	0.998982	0.876254	0.999588	0.0121233	0.944242	1	0.855535	0.999968	-0.605888	8.7e-08	3.56e-06	4.4e-09	1.65e-07	Steady	Steady	Down
NM_175386	108927	ENSMUST00000059562	Lhfp	2713	2864	3459	2734	2839	3059	3299	3194	2498	3128	2233	2164	4398	4689	4867	2708	2401	3289	0.0578028	0.577552	0.998982	0.526336	0.999588	0.252137	0.201681	1	0.12335	0.999968	0.697985	8.78e-08	3.58e-06	4.75e-10	2.19e-08	Steady	Steady	Up
NM_001034115	243961	ENSMUST00000107938	Shank1	288	226	341	342	293	288	378	399	456	439	370	474	215	239	224	384	381	371	-0.118364	0.536448	0.998982	0.549997	0.999588	-0.0595951	0.75643	1	0.76529	0.999968	-0.77722	9.03e-08	3.67e-06	2.55e-08	8.21e-07	Steady	Steady	Down
NM_001002011	16905	ENSMUST00000029699	Lmna	358	339	311	342	288	284	359	348	377	285	492	337	557	663	648	384	366	323	0.134339	0.39394	0.998982	0.340367	0.999588	-0.0415855	0.86798	1	0.893712	0.999968	0.766801	9.07e-08	3.67e-06	1.23e-09	5.19e-08	Steady	Steady	Up
NM_175499	239250	ENSMUST00000078386	Slitrk6	95	104	104	85	54	62	108	104	98	116	186	91	37	71	62	153	224	153	0.583657	0.0329757	0.866074	0.0295343	0.999588	-0.344628	0.352842	1	0.299033	0.999968	-1.67008	9.46e-08	3.82e-06	9.84e-09	3.42e-07	Steady	Steady	Down
NM_026512	68021	ENSMUST00000040656	Bphl	1170	1126	1053	1541	1242	961	1523	1304	1206	1497	1435	1387	1358	1198	1360	1788	1961	1771	-0.168146	0.300179	0.998982	0.296191	0.999588	-0.102971	0.40605	1	0.43801	0.999968	-0.528117	9.71e-08	3.91e-06	1.7e-08	5.68e-07	Steady	Steady	Steady
NM_178259	268379	ENSMUST00000042740	Abca13	595	629	1020	1069	633	548	739	678	434	715	319	421	599	646	587	1158	891	979	-0.0139487	0.960503	0.998982	0.994342	0.999588	0.340975	0.319873	1	0.252535	0.999968	-0.758102	1e-07	4.02e-06	2.53e-09	9.99e-08	Steady	Steady	Down
NM_001081655	629378	ENSMUST00000108493	Dact3	829	867	880	767	903	972	833	1093	1011	1027	933	873	1263	1109	1207	760	794	655	-0.0438492	0.69902	0.998982	0.758253	0.999588	0.0496678	0.747417	1	0.658736	0.999968	0.66361	1.01e-07	4.02e-06	1.33e-10	6.79e-09	Steady	Steady	Up
NM_028440	73112	ENSMUST00000020002	Abracl	894	810	891	788	865	805	885	943	920	903	837	883	1330	1244	1281	878	878	825	0.0708938	0.48305	0.998982	0.434253	0.999588	0.0641671	0.59255	1	0.408284	0.999968	0.545879	1.01e-07	4.02e-06	3.35e-11	1.86e-09	Steady	Steady	Steady
NM_021457	14362	ENSMUST00000054294	Fzd1	3336	3727	3779	3617	3483	3484	3979	4463	3801	4403	2803	3531	5607	6106	5680	4031	4214	3465	0.0269162	0.734713	0.998982	0.648669	0.999588	0.185583	0.340557	1	0.221538	0.999968	0.538533	1.01e-07	4.02e-06	1.2e-10	6.14e-09	Steady	Steady	Steady
NM_011706	22368	ENSMUST00000018651	Trpv2	28	92	80	58	42	30	66	73	69	62	104	48	137	137	205	61	45	59	0.60889	0.196652	0.998982	0.177158	0.999588	-0.0430842	0.917437	1	0.931431	0.999968	1.50043	1.11e-07	4.37e-06	1.46e-08	4.96e-07	Up	Steady	Up
NM_172685	229731	ENSMUST00000029477	Slc25a24	797	961	934	699	703	757	835	794	896	721	927	697	1183	1308	1490	766	843	844	0.31047	0.0045661	0.372486	0.00459007	0.49717	0.104517	0.520048	1	0.430002	0.999968	0.664899	1.15e-07	4.52e-06	7.14e-10	3.16e-08	Steady	Steady	Up
NM_010226	14239	ENSMUST00000099200	Foxs1	90	112	106	91	119	104	133	140	129	140	172	125	309	364	314	137	190	139	-0.0358033	0.882034	0.998982	0.909953	0.999588	-0.123295	0.665372	1	0.61361	0.999968	1.05036	1.15e-07	4.52e-06	3.43e-09	1.32e-07	Steady	Steady	Up
NM_028878	74338	ENSMUST00000022048	Slc6a19	195	272	153	284	212	146	430	258	234	337	200	376	339	268	321	632	637	468	-0.0574767	0.849419	0.998982	0.857063	0.999588	0.00749179	0.982874	1	0.93979	0.999968	-0.936296	1.17e-07	4.57e-06	1.1e-08	3.79e-07	Steady	Steady	Down
NM_009804	12359	ENSMUST00000028610	Cat	2573	2387	2428	2923	2431	2318	3208	2937	2991	3221	3381	3202	3144	2975	3214	4211	4453	3921	-0.0615718	0.556582	0.998982	0.602437	0.999588	-0.105051	0.380383	1	0.213685	0.999968	-0.464013	1.23e-07	4.79e-06	3.22e-09	1.25e-07	Steady	Steady	Steady
NM_177566	442801	ENSMUST00000065040	Arhgef15	1048	1194	1325	1331	1263	1243	1178	1121	1082	1202	1270	1213	876	1034	861	1427	1391	1329	-0.113524	0.271401	0.998982	0.335273	0.999588	-0.127606	0.234012	1	0.184454	0.999968	-0.6142	1.28e-07	4.98e-06	5.68e-09	2.08e-07	Steady	Steady	Down
NM_009052	19716	ENSMUST00000058125	Bex1	352	349	385	312	343	388	371	339	414	310	287	369	537	434	455	250	248	283	0.0508685	0.733159	0.998982	0.679666	0.999588	0.215997	0.293011	1	0.174813	0.999968	0.834934	1.29e-07	4.98e-06	3.51e-09	1.34e-07	Steady	Steady	Up
NM_026452	67914	ENSMUST00000034234	Coq9	1580	1587	1573	2026	1621	1403	2054	1771	1615	1892	1822	1941	1679	1519	1628	2176	2187	2104	-0.0989592	0.450853	0.998982	0.48061	0.999588	-0.0602474	0.64119	1	0.677016	0.999968	-0.455236	1.31e-07	5.06e-06	1.41e-08	4.81e-07	Steady	Steady	Steady
NM_054066	114875	ENSMUST00000032356	Plcz1	0	0	4	3	2	0	1	1	2	1	2	1	3	3	1	17	42	20	-0.307853	0.770393	0.998982	0.888938	NA	-0.00179531	0.998556	1	0.995312	NA	-3.45664	1.32e-07	5.06e-06	2.07e-05	0.000328809	Steady	Steady	Down
NM_145551	230612	ENSMUST00000102721	Slc5a9	308	208	261	490	283	191	434	447	380	595	294	485	466	417	394	775	804	615	-0.31811	0.333294	0.998982	0.284044	0.999588	-0.128142	0.645762	1	0.651238	0.999968	-0.81244	1.34e-07	5.12e-06	7.21e-09	2.57e-07	Steady	Steady	Down
NM_175628	232345	ENSMUST00000032203	A2m	24	18	18	8	6	6	13	9	36	6	34	5	20	11	12	2	0	0	1.56062	0.000425722	0.11882	0.0158049	NA	0.369979	0.67943	1	0.693975	NA	4.16098	1.36e-07	5.21e-06	0.000729103	NA	Up	Steady	Up
NM_173370	74596	ENSMUST00000031273	Cds1	1444	1773	1840	1849	1585	1556	1754	1595	1577	1539	994	1502	1573	1601	1493	2231	2284	1961	0.0108624	0.925004	0.998982	0.863893	0.999588	0.28386	0.129057	1	0.0862033	0.999968	-0.50491	1.41e-07	5.35e-06	2.6e-08	8.34e-07	Steady	Steady	Steady
NM_025655	66601	ENSMUST00000072633	Tmigd1	241	233	303	524	324	242	559	616	415	710	271	606	421	576	611	910	1106	921	-0.496952	0.0756769	0.998982	0.0543002	0.999588	-0.00301059	0.993352	1	0.971339	0.999968	-0.901821	1.52e-07	5.76e-06	5.77e-09	2.1e-07	Steady	Steady	Down
NM_001081088	14725	ENSMUST00000080953	Lrp2	9202	10333	9720	13844	10460	8296	14086	13747	12203	13826	8774	15166	12485	11912	12395	20645	21098	15480	-0.164202	0.327919	0.998982	0.292465	0.999588	0.0796874	0.724591	1	0.610505	0.999968	-0.669149	1.56e-07	5.88e-06	2.07e-09	8.34e-08	Steady	Steady	Down
NM_133807	98238	ENSMUST00000021239	Lrrc59	3469	3946	3698	3381	3525	3669	3323	3727	3552	3450	3497	3669	4111	3997	3851	2881	2990	2720	0.0640957	0.432746	0.998982	0.364465	0.999588	-0.00481177	0.969424	1	0.921979	0.999968	0.444618	1.58e-07	5.95e-06	2.12e-11	1.23e-09	Steady	Steady	Steady
NM_010231	14261	ENSMUST00000046049	Fmo1	1223	1405	1243	1701	1412	990	2504	2060	2058	2428	2235	2660	2719	2370	2727	3903	4524	3419	-0.0919779	0.608479	0.998982	0.617762	0.999588	-0.149295	0.295827	1	0.25431	0.999968	-0.632056	1.62e-07	6.07e-06	1.96e-08	6.44e-07	Steady	Steady	Down
NM_013846	26564	ENSMUST00000021918	Ror2	533	484	530	474	458	538	564	678	533	560	508	509	622	642	705	404	419	396	0.0666343	0.596756	0.998982	0.547339	0.999588	0.166881	0.307916	1	0.198323	0.999968	0.658416	1.62e-07	6.07e-06	1.43e-09	5.97e-08	Steady	Steady	Up
NM_026159	67442	ENSMUST00000070597	Retsat	740	669	812	1037	716	704	872	789	660	876	741	897	775	711	781	1072	1263	1095	-0.153459	0.360188	0.998982	0.369225	0.999588	-0.11995	0.454807	1	0.471499	0.999968	-0.629998	1.63e-07	6.1e-06	3.74e-09	1.42e-07	Steady	Steady	Down
NM_199018	236920	ENSMUST00000036606	Stard8	1390	1651	1806	1920	1642	1464	1767	2017	1610	1982	1407	1835	1901	2014	1901	2752	2874	2420	-0.0609482	0.637979	0.998982	0.691913	0.999588	0.0420433	0.804229	1	0.718535	0.999968	-0.500552	1.74e-07	6.48e-06	2.86e-08	9.08e-07	Steady	Steady	Steady
NM_011832	23920	ENSMUST00000029711	Insrr	359	356	397	488	563	412	621	771	631	869	632	923	658	721	476	1313	1273	1009	-0.403793	0.00998609	0.504617	0.00861013	0.704482	-0.264645	0.175443	1	0.157825	0.999968	-0.985605	1.75e-07	6.5e-06	1.7e-09	6.94e-08	Steady	Steady	Down
NM_133925	68272	ENSMUST00000007993	Rbm28	1748	1597	1651	1469	1499	1579	1864	1749	1928	1670	1619	1805	1961	2093	2048	1418	1476	1479	0.128896	0.120102	0.998982	0.103408	0.999588	0.118514	0.311242	1	0.143247	0.999968	0.447528	1.84e-07	6.8e-06	5.37e-10	2.44e-08	Steady	Steady	Steady
NM_009252	20716	ENSMUST00000021506	Serpina3n	3	4	25	6	2	2	13	8	351	1	34	15	17	11	52	0	1	1	1.62718	0.0684907	0.998982	0.155914	NA	2.90211	0.0551906	1	NA	NA	5.04639	1.86e-07	6.88e-06	2.47e-05	0.000382983	Up	Up	Up
NM_027864	71685	ENSMUST00000024858	Galnt14	539	614	532	689	628	572	724	845	693	736	475	958	886	799	856	1233	1364	1157	-0.172288	0.17438	0.998982	0.188265	0.999588	0.0561352	0.830897	1	0.770386	0.999968	-0.595467	1.93e-07	7.11e-06	6.34e-09	2.28e-07	Steady	Steady	Down
NM_011976	26456	ENSMUST00000026225	Sema4g	2013	1914	1987	2230	2419	2456	1655	1449	1458	1685	1183	1797	1605	1313	1132	2203	2117	2155	-0.271861	0.000580317	0.143748	0.000875062	0.226635	-0.0362625	0.840652	1	0.892546	0.999968	-0.709353	1.94e-07	7.14e-06	1.6e-08	5.39e-07	Steady	Steady	Down
NM_009103	20133	ENSMUST00000033283	Rrm1	2825	2770	2368	2363	2723	2689	2831	3489	3429	2792	3407	3390	2285	2504	2696	1633	1754	1339	0.0279193	0.78647	0.998982	0.722304	0.999588	0.0216137	0.891556	1	0.789626	0.999968	0.630914	1.96e-07	7.19e-06	5.41e-09	1.98e-07	Steady	Steady	Up
NM_198612	232313	ENSMUST00000032157	Gxylt2	82	68	28	60	75	72	48	102	101	78	86	89	96	86	80	26	28	37	-0.221166	0.582991	0.998982	0.577677	0.999588	-0.011946	0.977009	1	0.995568	0.999968	1.48847	1.97e-07	7.2e-06	9.15e-07	2.09e-05	Steady	Steady	Up
NM_009888	12628	ENSMUST00000111976	Cfh	6127	7202	9492	6920	6564	6474	9294	8967	6147	10095	4824	5605	6192	5917	7255	8851	9769	8956	0.184115	0.201489	0.998982	0.14788	0.999588	0.244459	0.435698	1	0.459406	0.999968	-0.543328	2.04e-07	7.42e-06	7.41e-09	2.63e-07	Steady	Steady	Steady
NM_138602	54637	ENSMUST00000033489	Praf2	483	456	477	508	474	471	535	604	557	510	568	549	671	661	698	389	455	413	-0.0444675	0.709455	0.998982	0.754736	0.999588	0.0568985	0.702688	1	0.555794	0.999968	0.658483	2.1e-07	7.62e-06	1.48e-09	6.16e-08	Steady	Steady	Up
NM_011391	20503	ENSMUST00000063318	Slc16a7	559	343	465	557	412	311	490	492	409	464	279	387	413	454	345	717	708	624	0.0880306	0.724949	0.998982	0.670025	0.999588	0.295272	0.209626	1	0.143987	0.999968	-0.789359	2.13e-07	7.71e-06	1.2e-08	4.14e-07	Steady	Steady	Down
NM_016798	53318	ENSMUST00000034053	Pdlim3	259	1009	471	286	267	325	485	362	591	510	274	316	1036	766	917	431	546	507	0.97676	0.0171106	0.64992	0.0862521	0.999588	0.385276	0.214126	1	0.156227	0.999968	0.840586	2.18e-07	7.84e-06	1.4e-09	5.9e-08	Up	Steady	Up
NM_023716	73710	ENSMUST00000075774	Tubb2b	1948	2243	2711	2164	2416	2460	2175	2531	2014	2063	1793	1997	3261	3228	3109	2360	2310	1984	-0.0372005	0.759086	0.998982	0.822157	0.999588	0.195341	0.158439	1	0.0713869	0.999968	0.496088	2.33e-07	8.38e-06	1.08e-09	4.65e-08	Steady	Steady	Steady
NM_001081178	224792	ENSMUST00000113599	Adgrf5	2627	3042	3668	3665	3014	2910	3742	2713	2682	2884	1901	2526	2325	2925	2770	4130	3754	4907	-0.0472859	0.728676	0.998982	0.776319	0.999588	0.316734	0.138413	1	0.0758005	0.999968	-0.707737	2.34e-07	8.38e-06	1.72e-08	5.73e-07	Steady	Steady	Down
NM_001033247	212517	ENSMUST00000099742	Cfap44	27	25	21	12	20	15	35	17	20	26	17	12	89	98	93	32	37	17	0.624313	0.0972218	0.998982	0.212454	0.999588	0.381487	0.469729	1	0.500937	0.999968	1.66744	2.42e-07	8.65e-06	3.73e-07	9.03e-06	Up	Steady	Up
NM_011015	18392	ENSMUST00000102744	Orc1	182	222	166	122	187	217	188	185	171	159	171	182	142	143	148	64	67	64	0.109188	0.670949	0.998982	0.627003	0.999588	0.0837648	0.736522	1	0.586306	0.999968	1.11638	2.47e-07	8.8e-06	1.71e-07	4.51e-06	Steady	Steady	Up
NM_026685	68344	ENSMUST00000050389	Tmem174	2286	2660	2525	3817	2699	2267	3335	3854	3358	3815	2409	3755	3897	3661	3765	5214	6154	4845	-0.241529	0.166559	0.998982	0.143458	0.999588	0.0760969	0.715366	1	0.611415	0.999968	-0.54997	2.56e-07	9.07e-06	1.57e-08	5.3e-07	Steady	Steady	Steady
NM_026085	67307	ENSMUST00000020262	Pbld2	416	382	378	551	383	319	459	367	320	496	317	475	485	477	506	720	879	720	-0.0987241	0.636617	0.998982	0.640037	0.999588	-0.173719	0.487321	1	0.483144	0.999968	-0.691949	2.56e-07	9.08e-06	1.83e-08	6.06e-07	Steady	Steady	Down
NM_007822	13119	ENSMUST00000030487	Cyp4a14	118	57	114	198	106	88	709	584	725	998	360	688	613	1144	1459	2875	2877	2487	-0.446678	0.263147	0.998982	0.227261	0.999588	-0.0228844	0.94783	1	0.974702	0.999968	-1.39126	2.85e-07	1.01e-05	0.00014587	0.00168134	Steady	Steady	Down
NM_001163170	280411	ENSMUST00000062058	Lix1l	1474	1511	1385	1083	1351	1235	1400	1291	1299	1250	1665	1218	1490	1427	1605	989	1081	1026	0.245074	0.0195517	0.700213	0.016443	0.866345	-0.0537782	0.722802	1	0.774285	0.999968	0.513343	2.87e-07	1.01e-05	1.66e-09	6.81e-08	Steady	Steady	Steady
NM_009699	11827	ENSMUST00000023752	Aqp2	5207	5023	7430	10615	5186	6151	6767	4021	3282	4602	1259	1640	580	1705	1204	5613	3141	9379	-0.322757	0.21317	0.998982	0.411772	0.999588	0.900637	0.0793452	1	0.178356	0.999968	-2.41496	2.92e-07	1.02e-05	0.000122155	0.00146204	Steady	Up	Down
NM_012021	54683	ENSMUST00000025904	Prdx5	4235	4530	5037	5472	4701	4249	5894	5289	4464	5718	3876	4959	6256	6422	6569	8447	8508	8100	-0.0716563	0.525076	0.998982	0.56526	0.999588	0.0997237	0.607869	1	0.479182	0.999968	-0.413453	2.96e-07	1.03e-05	2.4e-11	1.37e-09	Steady	Steady	Steady
NM_016904	54124	ENSMUST00000029679	Cks1b	1003	969	989	766	1103	1096	1008	1045	1104	1131	1257	1116	840	766	824	513	547	488	-0.00907834	0.950148	0.998982	0.994542	0.999588	-0.152857	0.201671	1	0.157879	0.999968	0.617664	2.98e-07	1.04e-05	8.1e-10	3.53e-08	Steady	Steady	Up
NM_007620	12408	ENSMUST00000039659	Cbr1	3132	3063	2802	3903	3084	2533	3179	3216	2797	3537	2167	3150	2942	2821	3233	4010	4332	3863	-0.0887185	0.552272	0.998982	0.557519	0.999588	0.0497965	0.807036	1	0.716401	0.999968	-0.47308	3.11e-07	1.08e-05	2.98e-08	9.33e-07	Steady	Steady	Steady
NM_010499	15936	ENSMUST00000060427	Ier2	679	575	635	670	743	669	594	788	718	652	839	700	945	1121	866	531	619	561	-0.147457	0.210044	0.998982	0.228206	0.999588	-0.0634619	0.721189	1	0.745658	0.999968	0.744765	3.31e-07	1.15e-05	1.49e-09	6.19e-08	Steady	Steady	Up
NM_080633	11429	ENSMUST00000023116	Aco2	10944	11400	11294	13703	11088	10478	11467	11277	10948	11784	10398	12718	10353	9067	9831	14213	13677	12452	-0.075902	0.492676	0.998982	0.507875	0.999588	-0.0543624	0.699533	1	0.649899	0.999968	-0.496571	3.34e-07	1.16e-05	1.43e-09	5.97e-08	Steady	Steady	Steady
NM_133351	76560	ENSMUST00000032988	Prss8	2177	2293	2537	3318	2514	2215	2923	2566	2231	2825	1588	2775	2696	2427	2526	3641	3660	3177	-0.207889	0.153944	0.998982	0.15107	0.999588	0.0979146	0.689384	1	0.599414	0.999968	-0.486516	3.49e-07	1.21e-05	3.19e-08	9.81e-07	Steady	Steady	Steady
NM_013671	20656	ENSMUST00000007012	Sod2	2107	2282	2328	2592	2176	1932	2424	2325	2094	2147	2177	2268	1960	2007	1853	2777	2790	2409	-0.00431123	0.97003	0.998982	0.967508	0.999588	0.0499914	0.672764	1	0.4675	0.999968	-0.486952	3.64e-07	1.25e-05	5.48e-08	1.62e-06	Steady	Steady	Steady
NM_030707	80891	ENSMUST00000090986	Fcrls	110	105	107	51	98	88	79	93	101	71	205	80	431	270	293	61	101	139	0.434365	0.145372	0.998982	0.123011	0.999588	-0.383169	0.435788	1	0.398641	0.999968	1.68839	3.64e-07	1.25e-05	1.68e-09	6.85e-08	Steady	Steady	Up
NM_011044	18534	ENSMUST00000029017	Pck1	2865	4279	2110	3487	3027	1653	5238	2526	2440	4205	3835	4577	7196	5208	8933	12984	12491	15560	0.172911	0.572783	0.998982	0.671636	0.999588	-0.313251	0.308675	1	0.426652	0.999968	-0.978734	3.64e-07	1.25e-05	7.86e-05	0.00100996	Steady	Steady	Down
NM_172479	209837	ENSMUST00000033512	Slc38a5	18	11	10	4	15	24	7	4	29	13	42	15	3	1	3	18	39	16	-0.143757	0.812323	0.998982	0.84897	0.999588	-0.79366	0.35046	1	0.38587	0.999968	-3.34402	3.67e-07	1.25e-05	5.35e-05	0.000730304	Steady	Down	Down
NM_145509	226421	ENSMUST00000064679	Rab7b	93	56	29	21	12	59	24	16	37	31	163	35	115	89	98	28	45	31	0.949092	0.127511	0.998982	0.110567	0.999588	-1.56527	0.0396575	1	NA	NA	1.5027	3.71e-07	1.26e-05	4.92e-07	1.17e-05	Up	Down	Up
NM_029116	74901	ENSMUST00000069399	Kbtbd11	822	916	959	1048	883	920	1083	912	1139	958	750	1151	919	756	786	1236	1205	1459	-0.0879814	0.421568	0.998982	0.482386	0.999588	0.129619	0.503003	1	0.423866	0.999968	-0.697808	3.81e-07	1.3e-05	1.75e-08	5.8e-07	Steady	Steady	Down
NM_010577	16402	ENSMUST00000023128	Itga5	1977	2000	2136	2008	1963	1940	1983	2078	1890	1891	2179	1941	2663	2661	2530	1953	1874	1899	0.0408585	0.586172	0.998982	0.520768	0.999588	-0.0177668	0.882012	1	0.955222	0.999968	0.422895	3.9e-07	1.32e-05	3.26e-10	1.56e-08	Steady	Steady	Steady
NM_018804	229521	ENSMUST00000090945	Syt11	440	363	404	372	447	378	472	431	513	448	613	479	535	547	611	351	351	342	0.00486419	0.974399	0.998982	0.927922	0.999588	-0.123139	0.520829	1	0.509454	0.999968	0.663946	3.9e-07	1.32e-05	8.66e-09	3.04e-07	Steady	Steady	Up
NM_145447	217721	ENSMUST00000040461	Mfsd7c	257	347	314	358	316	216	302	261	230	302	214	243	239	268	237	390	402	425	0.0359575	0.871141	0.998982	0.825828	0.999588	0.0586926	0.813277	1	0.72466	0.999968	-0.742749	3.93e-07	1.32e-05	1.23e-07	3.33e-06	Steady	Steady	Down
NM_178591	211323	ENSMUST00000073884	Nrg1	19	30	28	30	23	17	25	27	38	14	22	17	66	96	81	30	28	23	0.12816	0.736319	0.998982	0.771794	0.999588	0.758973	0.0912448	1	0.119838	0.999968	1.548	3.97e-07	1.33e-05	1.69e-06	3.69e-05	Steady	Up	Up
NM_145451	75512	ENSMUST00000004453	Gpx6	520	464	729	772	474	401	540	483	365	501	198	299	166	184	204	387	308	323	0.0474786	0.855814	0.998982	0.805217	0.999588	0.470224	0.188138	1	0.133674	0.999968	-0.910971	4.01e-07	1.34e-05	9.82e-08	2.71e-06	Steady	Steady	Down
NM_022884	64918	ENSMUST00000015941	Bhmt2	397	520	424	468	497	344	429	367	448	529	289	402	141	253	234	474	510	405	0.0266585	0.884504	0.998982	0.836461	0.999588	0.0253658	0.922506	1	0.87159	0.999968	-1.17737	4.13e-07	1.38e-05	2.99e-08	9.33e-07	Steady	Steady	Down
NM_028877	74337	ENSMUST00000055077	Palm3	900	1103	1229	1230	1172	1073	1164	1101	977	1149	791	1184	1128	1089	1033	1706	1711	1380	-0.113296	0.364129	0.998982	0.416362	0.999588	0.0490289	0.790989	1	0.716424	0.999968	-0.593735	4.3e-07	1.43e-05	6.43e-08	1.85e-06	Steady	Steady	Down
NM_010442	15368	ENSMUST00000005548	Hmox1	1003	1103	888	922	890	894	761	690	731	653	734	505	1359	1093	1422	795	754	575	0.139018	0.203753	0.998982	0.177546	0.999588	0.203022	0.253083	1	0.186449	0.999968	0.834296	4.35e-07	1.45e-05	2.59e-09	1.02e-07	Steady	Steady	Up
NM_010181	14119	ENSMUST00000025497	Fbn2	3793	3835	3412	2959	3688	4469	2616	3817	4150	3377	3137	3699	1589	1524	1670	1129	1156	1004	-0.0162937	0.909106	0.998982	0.946213	0.999588	0.0502596	0.807966	1	0.720331	0.999968	0.507425	4.78e-07	1.59e-05	4.4e-09	1.65e-07	Steady	Steady	Steady
NM_001033210	102502	ENSMUST00000093800	Pls1	666	694	685	686	655	566	636	504	545	633	346	652	509	536	548	813	906	732	0.0931398	0.422718	0.998982	0.377098	0.999588	0.0427378	0.874674	1	0.818261	0.999968	-0.653914	5e-07	1.65e-05	3.35e-08	1.03e-06	Steady	Steady	Down
NM_145473	105859	ENSMUST00000038757	Csdc2	831	835	880	831	910	1009	843	874	809	815	858	682	1331	1175	1206	765	870	692	-0.118493	0.262118	0.998982	0.308396	0.999588	0.0980141	0.490624	1	0.377678	0.999968	0.641514	5.05e-07	1.67e-05	1.78e-09	7.22e-08	Steady	Steady	Up
NM_145467	223272	ENSMUST00000049681	Itgbl1	3	1	3	3	2	8	1	0	1	0	52	0	4	13	38	0	0	0	-0.864881	0.25821	0.998982	0.486078	NA	-4.46048	0.0459626	1	NA	NA	7.1854	5.08e-07	1.67e-05	0.00103453	0.00851259	Down	Down	Up
NM_023160	66116	ENSMUST00000161198	Nat8f1	745	834	685	1059	818	666	669	649	606	711	636	887	605	458	523	921	1055	779	-0.175026	0.313636	0.998982	0.309586	0.999588	-0.219459	0.199445	1	0.178942	0.999968	-0.828405	5.18e-07	1.7e-05	2.41e-08	7.81e-07	Steady	Steady	Down
NM_133667	18604	ENSMUST00000038431	Pdk2	1908	1957	1897	2368	2146	1749	2046	2118	1621	2202	1720	2252	2226	1948	1966	2700	2963	2708	-0.127915	0.26783	0.998982	0.294296	0.999588	-0.0987178	0.555363	1	0.570885	0.999968	-0.479691	5.24e-07	1.72e-05	7.41e-08	2.11e-06	Steady	Steady	Steady
NM_027135	69608	ENSMUST00000047923	Sec24d	1536	1691	1873	1542	1360	1494	1858	1664	1502	1660	1593	1374	2202	2046	2221	1575	1611	1497	0.206306	0.0352428	0.883422	0.0373902	0.999588	0.114778	0.394367	1	0.300391	0.999968	0.433128	5.32e-07	1.74e-05	3.54e-09	1.35e-07	Steady	Steady	Steady
NM_009808	12364	ENSMUST00000027009	Casp12	139	142	135	69	103	114	154	123	102	125	324	80	251	247	308	141	140	111	0.53305	0.0368647	0.890462	0.0277494	0.999588	-0.484212	0.370322	1	0.329613	0.999968	1.00624	5.38e-07	1.75e-05	3.41e-08	1.04e-06	Steady	Steady	Up
NM_008240	15223	ENSMUST00000036215	Foxj1	81	103	72	89	77	90	78	72	83	92	62	81	257	275	213	125	123	118	-0.00680955	0.979459	0.998982	0.997207	0.999588	-0.0150875	0.965287	1	0.992749	0.999968	0.992308	5.4e-07	1.76e-05	3.01e-08	9.34e-07	Steady	Steady	Up
NM_010074	13482	ENSMUST00000047812	Dpp4	2125	2382	2198	2657	2272	1915	2362	2324	2181	2668	2059	2900	2964	2658	2616	3893	4415	3509	-0.0373865	0.761413	0.998982	0.811631	0.999588	-0.155331	0.337074	1	0.299297	0.999968	-0.552428	5.49e-07	1.77e-05	6.01e-08	1.73e-06	Steady	Steady	Steady
NM_001101443	101359	ENSMUST00000159200	Prrt4	40	25	14	21	28	43	18	23	23	33	126	28	37	38	58	8	14	5	-0.221866	0.639769	0.998982	0.673763	0.999588	-1.5417	0.0240617	0.894032	NA	NA	2.25241	5.49e-07	1.77e-05	1.07e-05	0.000185551	Steady	Down	Up
NM_016771	53315	ENSMUST00000113314	Sult1d1	2049	2974	2192	2496	2399	1644	1219	1141	1018	1472	941	1572	1640	1445	1598	2224	2708	2051	0.133619	0.475547	0.998982	0.396593	0.999588	-0.242986	0.245612	1	0.240884	0.999968	-0.608447	5.59e-07	1.8e-05	1.61e-07	4.28e-06	Steady	Steady	Down
NM_001007584	432589	ENSMUST00000069852	Gm11541	31	32	49	35	35	27	25	29	21	27	22	18	13	13	7	44	38	37	0.197702	0.562226	0.998982	0.603745	0.999588	0.15803	0.708964	1	0.717228	0.999968	-1.87084	5.79e-07	1.86e-05	8.13e-05	0.00103769	Steady	Steady	Down
NM_146149	230579	ENSMUST00000047620	Fam151a	224	230	158	363	224	211	388	379	327	368	308	511	372	283	278	564	601	488	-0.388906	0.143293	0.998982	0.117815	0.999588	-0.122301	0.614128	1	0.616188	0.999968	-0.856785	5.85e-07	1.88e-05	6.53e-08	1.86e-06	Steady	Steady	Down
NM_010616	16552	ENSMUST00000030042	Kif12	3856	3813	4143	5041	4435	3849	5502	4595	4128	4716	2986	4529	5689	5169	5114	7258	6929	8130	-0.181747	0.0944504	0.998982	0.0966266	0.999588	0.212896	0.329473	1	0.216011	0.999968	-0.516142	6.08e-07	1.94e-05	1.39e-08	4.75e-07	Steady	Steady	Steady
NM_027853	71664	ENSMUST00000026398	Mettl7b	441	537	504	763	674	468	902	757	610	1109	588	899	963	1009	803	1629	1789	1264	-0.370626	0.0487023	0.953886	0.0420217	0.999588	-0.199733	0.447297	1	0.446062	0.999968	-0.785707	6.29e-07	2.01e-05	3.87e-08	1.17e-06	Steady	Steady	Down
NM_009776	12258	ENSMUST00000023994	Serping1	2085	1956	1958	1704	2004	2219	2188	2394	2187	2466	3215	1872	4379	4070	4375	2874	3312	2950	0.0106473	0.920854	0.998982	0.864174	0.999588	-0.160673	0.438504	1	0.415715	0.999968	0.456479	6.45e-07	2.05e-05	1.51e-09	6.22e-08	Steady	Steady	Steady
NM_177618	216881	ENSMUST00000021168	Wscd1	704	659	863	1001	821	686	832	1015	763	829	540	772	529	598	551	912	801	823	-0.180539	0.269494	0.998982	0.279552	0.999588	0.281395	0.178855	1	0.127021	0.999968	-0.628817	6.47e-07	2.05e-05	2.92e-08	9.23e-07	Steady	Steady	Down
NM_008862	18767	ENSMUST00000028999	Pkia	557	526	599	524	533	531	543	623	563	619	622	551	885	841	970	563	617	533	0.0754024	0.508537	0.998982	0.458601	0.999588	-0.0545814	0.715135	1	0.727625	0.999968	0.621282	6.48e-07	2.05e-05	3.34e-09	1.29e-07	Steady	Steady	Up
NM_001134480	433022	ENSMUST00000130481	Plcxd2	94	93	93	109	98	86	74	79	140	86	71	77	147	177	183	82	75	76	-0.0728405	0.759532	0.998982	0.784357	0.999588	0.324795	0.41691	1	0.330533	0.999968	1.08703	6.56e-07	2.07e-05	1.93e-07	5.01e-06	Steady	Steady	Up
NM_001033394	320587	ENSMUST00000097742	Tmem88b	40	16	26	39	22	16	24	18	32	28	39	30	17	29	16	70	59	67	0.0845301	0.861803	0.998982	0.864266	0.999588	-0.389635	0.374334	1	0.410971	0.999968	-1.68732	6.68e-07	2.1e-05	8.67e-06	0.00015342	Steady	Steady	Down
NM_011224	19309	ENSMUST00000035269	Pygm	682	694	698	719	709	678	855	813	666	805	1152	933	593	564	661	978	1004	828	-0.0295348	0.766827	0.998982	0.831737	0.999588	-0.31243	0.0843154	1	0.0793186	0.999968	-0.660876	6.73e-07	2.11e-05	4.28e-08	1.28e-06	Steady	Steady	Down
NM_027906	219189	ENSMUST00000040990	Vwa8	1030	893	903	1113	962	935	1204	1167	1061	1189	1180	1217	1128	1131	1138	1596	1513	1461	-0.0978064	0.391241	0.998982	0.425297	0.999588	-0.0670823	0.542676	1	0.553978	0.999968	-0.460874	6.84e-07	2.14e-05	5.43e-08	1.6e-06	Steady	Steady	Steady
NM_028037	71985	ENSMUST00000111770	Acad10	482	529	475	647	535	331	744	485	414	631	499	587	616	548	616	961	855	855	-0.0340055	0.880484	0.998982	0.903836	0.999588	-0.0696331	0.779378	1	0.814863	0.999968	-0.618663	6.87e-07	2.15e-05	2.93e-08	9.23e-07	Steady	Steady	Down
NM_033073	110310	ENSMUST00000068904	Krt7	3358	5455	4395	3991	3198	3749	4209	3265	3726	2832	1792	2688	6692	8414	8131	4050	3569	5269	0.263826	0.111815	0.998982	0.0722614	0.999588	0.611354	0.0040446	0.451091	0.000562352	0.127192	0.815492	6.96e-07	2.17e-05	2.18e-09	8.72e-08	Steady	Up	Up
NM_011327	20280	ENSMUST00000030340	Scp2	3540	4084	3726	4418	3597	3293	4488	3877	4272	4392	4130	4395	4522	4626	4785	5956	6149	5839	-0.00239956	0.984061	0.998982	0.956084	0.999588	-0.0347551	0.790678	1	0.797102	0.999968	-0.397995	7.07e-07	2.2e-05	8.11e-10	3.53e-08	Steady	Steady	Steady
NM_001099917	72273	ENSMUST00000105322	Smim24	476	388	370	562	509	397	519	480	372	556	367	593	646	577	621	982	1086	833	-0.257086	0.149228	0.998982	0.13483	0.999588	-0.150407	0.536709	1	0.54293	0.999968	-0.685743	7.09e-07	2.2e-05	3.83e-08	1.16e-06	Steady	Steady	Down
NM_023158	66102	ENSMUST00000019064	Cxcl16	271	268	294	251	227	244	306	303	320	291	253	224	766	911	1013	550	542	437	0.198721	0.195705	0.998982	0.166468	0.999588	0.27184	0.203565	1	0.0847395	0.999968	0.781968	7.1e-07	2.2e-05	8.98e-09	3.14e-07	Steady	Steady	Up
NM_009202	20517	ENSMUST00000024596	Slc22a1	761	662	597	1280	815	509	1471	1368	1067	1424	856	1572	1258	1071	1310	1975	2170	1590	-0.373329	0.194676	0.998982	0.343864	0.999588	0.0145299	0.95287	1	0.897103	0.999968	-0.68846	7.18e-07	2.22e-05	1.31e-07	3.54e-06	Steady	Steady	Down
NM_010585	16438	ENSMUST00000032192	Itpr1	3081	3427	3835	3775	3440	3377	3275	3332	3418	3533	2389	2963	3909	3590	3638	5102	4915	4663	-0.0426057	0.663573	0.998982	0.734937	0.999588	0.171159	0.32309	1	0.199036	0.999968	-0.431284	7.37e-07	2.27e-05	8.15e-09	2.88e-07	Steady	Steady	Steady
NM_023737	74147	ENSMUST00000023559	Ehhadh	917	835	863	1365	942	596	1544	1179	996	1612	1011	1374	1141	1082	1503	1794	2086	2056	-0.158491	0.529431	0.998982	0.659572	0.999588	-0.109591	0.62721	1	0.655086	0.999968	-0.705763	7.47e-07	2.3e-05	1.61e-07	4.28e-06	Steady	Steady	Down
NM_028772	74129	ENSMUST00000048001	Dmgdh	177	329	240	286	286	217	378	420	370	421	264	387	116	203	213	389	448	363	-0.0897147	0.716981	0.998982	0.730061	0.999588	0.11995	0.606762	1	0.515359	0.999968	-1.20599	7.56e-07	2.32e-05	5.79e-08	1.68e-06	Steady	Steady	Down
NM_033606	93838	ENSMUST00000077502	Dqx1	266	326	236	455	306	237	386	284	323	334	315	307	299	293	279	429	536	456	-0.2767	0.281173	0.998982	0.252	0.999588	0.0511976	0.804125	1	0.704982	0.999968	-0.738217	7.64e-07	2.34e-05	1.9e-07	4.97e-06	Steady	Steady	Down
NM_008256	15360	ENSMUST00000090746	Hmgcs2	1693	1090	1229	1952	996	1395	1884	1214	1708	2038	1177	2159	2765	2219	3652	4772	4941	5632	-0.119719	0.626092	0.998982	0.735273	0.999588	-0.164683	0.54599	1	0.53429	0.999968	-0.864215	7.8e-07	2.38e-05	2.48e-08	8.01e-07	Steady	Steady	Down
NM_024236	110391	ENSMUST00000015950	Qdpr	2851	2855	2555	3349	2953	2366	3064	2861	2519	3109	2938	3119	2838	2563	2655	3855	4151	3317	-0.0766203	0.556457	0.998982	0.577779	0.999588	-0.122563	0.345712	1	0.257693	0.999968	-0.523265	7.9e-07	2.4e-05	1.09e-07	2.99e-06	Steady	Steady	Steady
NM_021885	22141	ENSMUST00000033341	Tub	111	86	63	60	75	94	55	69	86	101	659	102	95	68	230	21	20	27	0.178135	0.576986	0.998982	0.5523	0.999588	-2.03368	0.0083315	0.573001	NA	NA	2.48697	7.91e-07	2.4e-05	2.84e-08	9.05e-07	Steady	Down	Up
NM_133946	101613	ENSMUST00000183845	Nlrp6	168	197	195	291	256	197	268	204	219	292	202	325	271	327	239	463	600	469	-0.417909	0.0416276	0.924481	0.0365763	0.999588	-0.249369	0.368846	1	0.317502	0.999968	-0.903288	8.16e-07	2.47e-05	1.09e-07	2.99e-06	Steady	Steady	Down
NM_028390	68743	ENSMUST00000040912	Anln	919	1121	1019	874	1253	1104	1135	1316	1526	1286	1215	1479	960	1160	1068	603	632	398	-0.0867919	0.547787	0.998982	0.582033	0.999588	-0.0027609	0.986064	1	0.951183	0.999968	0.933512	8.27e-07	2.49e-05	4.65e-09	1.73e-07	Steady	Steady	Up
NM_145227	246728	ENSMUST00000053909	Oas2	36	101	76	55	90	76	72	78	81	75	120	47	81	180	209	28	33	48	-0.0629623	0.87569	0.998982	0.892507	0.999588	-0.0684837	0.875567	1	0.882188	0.999968	2.0688	8.27e-07	2.49e-05	2.63e-08	8.41e-07	Steady	Steady	Up
NM_178618	69640	ENSMUST00000093019	Fam83g	320	324	300	441	319	233	362	377	348	456	235	407	271	268	259	449	495	381	-0.0805668	0.728019	0.998982	0.73584	0.999588	-0.0183979	0.947321	1	0.983871	0.999968	-0.763315	8.36e-07	2.51e-05	2.47e-07	6.25e-06	Steady	Steady	Down
NM_010007	13109	ENSMUST00000030299	Cyp2j5	1246	2070	1583	2607	1862	1269	3231	2833	2259	3079	2040	3280	2182	2721	2808	4539	4890	3400	-0.23706	0.360839	0.998982	0.512225	0.999588	-0.0186768	0.934201	1	0.984458	0.999968	-0.766479	8.5e-07	2.55e-05	5.56e-08	1.63e-06	Steady	Steady	Down
NM_001085521	433485	ENSMUST00000109935	Syndig1	38	45	56	62	42	48	80	36	30	19	43	2	3	4	2	40	14	100	-0.13709	0.663908	0.998982	0.712038	0.999588	1.17949	0.188958	1	0.182899	0.999968	-4.0795	8.65e-07	2.59e-05	1.75e-06	3.78e-05	Steady	Up	Down
NM_133664	16763	ENSMUST00000038760	Lad1	618	707	734	733	781	628	832	815	858	715	520	953	1440	1523	1094	622	639	848	-0.065305	0.605603	0.998982	0.658418	0.999588	0.191666	0.404461	1	0.329405	0.999968	0.910432	8.94e-07	2.67e-05	3.91e-09	1.47e-07	Steady	Steady	Up
NM_019810	20537	ENSMUST00000011178	Slc5a1	611	708	707	861	837	601	768	863	875	887	612	1004	695	738	773	1268	1401	973	-0.190775	0.219979	0.998982	0.23006	0.999588	-0.0012657	0.995145	1	0.951897	0.999968	-0.755127	9.31e-07	2.77e-05	5.58e-08	1.63e-06	Steady	Steady	Down
NM_021704	20315	ENSMUST00000112866	Cxcl12	1472	1701	1723	1536	1501	1555	1230	1197	1250	1423	1660	1131	949	1140	1075	1491	1630	1418	0.0846034	0.33432	0.998982	0.314565	0.999588	-0.199071	0.210395	1	0.214386	0.999968	-0.553173	9.57e-07	2.84e-05	1.96e-07	5.06e-06	Steady	Steady	Steady
NM_007386	11428	ENSMUST00000102973	Aco1	3616	4153	3777	4221	4088	3819	4234	3761	3731	4206	3665	4111	3957	3654	3810	5274	5384	4645	-0.0785736	0.364906	0.998982	0.401199	0.999588	-0.0349047	0.795266	1	0.818767	0.999968	-0.454636	9.6e-07	2.85e-05	3.67e-08	1.11e-06	Steady	Steady	Steady
NM_007417	11551	ENSMUST00000036700	Adra2a	140	128	218	209	209	223	136	144	156	147	110	173	65	56	55	121	139	210	-0.408045	0.0866479	0.998982	0.0794062	0.999588	0.017167	0.955176	1	0.902582	0.999968	-1.44959	9.94e-07	2.94e-05	2.89e-07	7.16e-06	Steady	Steady	Down
NM_011587	21846	ENSMUST00000047421	Tie1	2672	3210	3536	3263	3730	3442	3112	3055	2663	3099	2801	2795	2358	2607	2496	3222	3224	3603	-0.156532	0.15919	0.998982	0.184843	0.999588	0.0182618	0.888104	1	0.74387	0.999968	-0.463109	1.01e-06	2.97e-05	1.51e-07	4.03e-06	Steady	Steady	Steady
NM_019549	56193	ENSMUST00000102881	Plek	86	92	74	57	56	90	44	61	92	71	155	57	154	158	186	52	58	86	0.305351	0.303519	0.998982	0.292999	0.999588	-0.519655	0.325202	1	0.287608	0.999968	1.30886	1.01e-06	2.97e-05	1.46e-07	3.92e-06	Steady	Steady	Up
NM_011779	23790	ENSMUST00000004646	Coro1c	2972	3157	3084	2861	3058	3008	2972	3351	3229	3318	3212	3026	4189	4361	4143	3229	3122	2824	0.038034	0.610005	0.998982	0.518804	0.999588	-0.00328095	0.979376	1	0.916794	0.999968	0.435625	1.02e-06	2.99e-05	1.1e-09	4.68e-08	Steady	Steady	Steady
NM_007860	13370	ENSMUST00000082426	Dio1	17	43	35	35	18	23	114	24	50	34	13	31	92	122	102	211	211	327	0.311251	0.48736	0.998982	0.522671	0.999588	1.25782	0.0660167	1	0.0587321	0.999968	-1.27866	1.02e-06	2.99e-05	1.19e-07	3.24e-06	Steady	Up	Down
NM_001177439	383766	ENSMUST00000166140	Tldc2	14	17	36	48	75	56	86	86	76	147	43	70	27	49	22	132	90	220	-1.42332	0.00075421	0.170142	0.00205418	0.3717	-0.072115	0.886657	1	0.897612	0.999968	-2.20401	1.02e-06	2.99e-05	4.49e-08	1.34e-06	Down	Steady	Down
NM_001024851	545554	ENSMUST00000058943	Ankrd34a	25	32	17	32	18	32	28	34	29	24	36	23	28	35	41	9	4	10	-0.153233	0.704568	0.998982	0.760843	0.999588	0.129392	0.756452	1	0.746942	0.999968	2.1243	1.03e-06	3.01e-05	7.92e-05	0.00101612	Steady	Steady	Up
NM_019935	18426	ENSMUST00000025861	Ovol1	385	395	390	425	409	355	342	322	352	388	244	369	300	259	260	414	445	450	-0.0307962	0.824619	0.998982	0.866388	0.999588	0.0183034	0.93939	1	0.881267	0.999968	-0.709213	1.05e-06	3.06e-05	2.92e-07	7.23e-06	Steady	Steady	Down
NM_009391	19384	ENSMUST00000031383	Ran	7032	7077	6341	6135	7162	6951	6829	7592	7441	6924	7991	7957	6386	6345	6093	4684	4757	4179	0.00745655	0.937144	0.998982	0.85946	0.999588	-0.0678593	0.627309	1	0.534493	0.999968	0.434388	1.09e-06	3.16e-05	2.55e-10	1.22e-08	Steady	Steady	Steady
NM_175653	319148	ENSMUST00000091752	Hist1h3c	18	29	24	12	31	21	25	32	41	29	33	20	6	8	7	0	0	0	0.140399	0.74844	0.998982	0.775625	0.999588	0.255661	0.563252	1	0.561011	0.999968	5.81678	1.11e-06	3.21e-05	0.0130467	NA	Steady	Steady	Up
NM_011731	22599	ENSMUST00000026273	Slc6a20b	296	287	243	412	328	176	759	639	504	841	402	736	638	624	753	1117	1237	919	-0.156589	0.589272	0.998982	0.568079	0.999588	-0.0630645	0.833921	1	0.861101	0.999968	-0.732211	1.12e-06	3.24e-05	7.58e-08	2.14e-06	Steady	Steady	Down
NM_028377	72873	ENSMUST00000081828	Bbof1	281	332	231	340	252	232	394	289	283	307	273	321	268	283	248	446	416	406	0.0277287	0.897682	0.998982	0.860424	0.999588	0.0957709	0.670981	1	0.565189	0.999968	-0.698777	1.14e-06	3.27e-05	3.47e-07	8.41e-06	Steady	Steady	Down
NM_017379	53857	ENSMUST00000032233	Tuba8	12	17	7	7	6	5	11	2	19	2	19	0	30	42	24	9	3	5	0.978743	0.0650006	0.998982	0.201616	NA	0.604917	0.636603	1	0.675524	NA	2.4394	1.14e-06	3.27e-05	5.71e-05	0.000766994	Up	Up	Up
NM_145146	280662	ENSMUST00000113179	Afm	561	636	736	844	736	515	1000	737	770	955	609	1032	774	785	828	1260	1386	1034	-0.125122	0.50978	0.998982	0.520999	0.999588	-0.0550583	0.815961	1	0.853383	0.999968	-0.656577	1.14e-06	3.27e-05	8.94e-08	2.5e-06	Steady	Steady	Down
NM_016721	29875	ENSMUST00000167377	Iqgap1	5395	5338	5980	5832	5738	6095	5244	6085	6373	5524	4085	5639	7083	7685	7242	5407	5477	5366	-0.0875375	0.272229	0.998982	0.294995	0.999588	0.212861	0.246161	1	0.117842	0.999968	0.404784	1.14e-06	3.27e-05	1.4e-11	8.41e-10	Steady	Steady	Steady
NM_031380	83554	ENSMUST00000020575	Fstl3	435	440	651	653	446	412	439	417	363	415	288	263	636	683	750	444	438	433	0.00497208	0.982276	0.998982	0.941326	0.999588	0.331521	0.163363	1	0.104055	0.999968	0.620333	1.14e-06	3.27e-05	1.64e-08	5.52e-07	Steady	Steady	Up
NM_133955	69581	ENSMUST00000045487	Rhou	873	775	624	627	695	726	773	766	973	796	1113	1010	795	673	754	382	415	498	0.143884	0.326482	0.998982	0.284269	0.999588	-0.218019	0.238694	1	0.222431	0.999968	0.74491	1.17e-06	3.33e-05	1.72e-08	5.73e-07	Steady	Steady	Up
NM_134256	171405	ENSMUST00000075619	Slc22a27	151	130	169	234	157	130	222	266	233	328	207	254	226	256	218	426	433	342	-0.219279	0.411626	0.998982	0.401074	0.999588	-0.133242	0.614287	1	0.582726	0.999968	-0.810489	1.17e-06	3.34e-05	3.41e-07	8.3e-06	Steady	Steady	Down
NM_010295	14629	ENSMUST00000034905	Gclc	2247	3174	3529	3160	2837	3019	2790	2377	2230	2539	1676	2247	2133	2132	2070	2787	2692	3206	-0.0197298	0.894634	0.998982	0.946408	0.999588	0.190484	0.311967	1	0.21903	0.999968	-0.488834	1.25e-06	3.53e-05	2.7e-07	6.75e-06	Steady	Steady	Steady
NM_001114662	213006	ENSMUST00000159038	Mfsd4a	290	376	364	390	272	248	291	198	181	239	165	200	138	177	214	330	324	356	0.170188	0.420067	0.998982	0.36575	0.999588	0.144081	0.633554	1	0.539721	0.999968	-0.966745	1.28e-06	3.62e-05	2.85e-07	7.07e-06	Steady	Steady	Down
NM_008133	14661	ENSMUST00000022322	Glud1	7633	9398	8932	9348	8525	7351	9329	8224	8029	8774	7216	9437	7945	7456	7527	10046	11007	9481	0.0333814	0.774588	0.998982	0.695564	0.999588	0.00468566	0.976653	1	0.878787	0.999968	-0.445705	1.29e-06	3.65e-05	7.47e-09	2.64e-07	Steady	Steady	Steady
NM_001081416	68655	ENSMUST00000097425	Fndc1	603	457	303	215	87	262	389	365	274	304	1400	64	1783	1855	2561	561	454	1073	1.26954	0.00133447	0.22663	0.0197887	0.943653	-0.784437	0.367969	1	0.485369	0.999968	1.53199	1.3e-06	3.66e-05	0.000196285	0.0021357	Up	Down	Up
NM_172371	69309	ENSMUST00000060010	Slc16a13	599	671	563	829	663	540	611	694	571	748	576	741	741	860	883	1287	1222	1131	-0.156134	0.355	0.998982	0.358431	0.999588	-0.142407	0.406708	1	0.400533	0.999968	-0.584278	1.31e-06	3.69e-05	9.6e-08	2.66e-06	Steady	Steady	Steady
NM_173379	210530	ENSMUST00000039990	P3h2	779	944	1165	1355	1014	850	1671	1323	1351	1550	839	1478	2039	1837	1658	2623	2482	2578	-0.165908	0.394099	0.998982	0.391841	0.999588	0.163576	0.50413	1	0.430897	0.999968	-0.506109	1.33e-06	3.73e-05	2.22e-07	5.67e-06	Steady	Steady	Steady
NM_134246	171281	ENSMUST00000021653	Acot3	328	290	251	529	303	218	387	240	200	399	225	390	200	170	298	411	498	468	-0.279629	0.361324	0.998982	0.314579	0.999588	-0.300816	0.388086	1	0.365818	0.999968	-1.07742	1.4e-06	3.92e-05	1.85e-07	4.85e-06	Steady	Steady	Down
NM_201607	110385	ENSMUST00000034307	Pde4c	1141	1444	1646	1855	1708	1397	1546	1413	1262	1678	1020	1681	2001	1742	1487	2565	2701	2460	-0.238527	0.113917	0.998982	0.119979	0.999588	-0.0576862	0.786844	1	0.825957	0.999968	-0.594929	1.4e-06	3.92e-05	2.24e-07	5.7e-06	Steady	Steady	Down
NM_145126	104183	ENSMUST00000082219	Chil4	22	31	52	22	62	38	42	40	21	48	13	32	4	6	1	21	19	22	-0.226878	0.635729	0.998982	0.663731	0.999588	0.139695	0.811694	1	0.793313	0.999968	-2.48717	1.41e-06	3.93e-05	0.000834002	0.00716613	Steady	Steady	Down
NM_144900	11928	ENSMUST00000036493	Atp1a1	60671	60971	77610	76458	64919	58379	61667	59438	48650	54959	39885	53370	51331	49839	48508	72100	67485	61670	-0.0122745	0.926623	0.998982	0.982799	0.999588	0.190979	0.29725	1	0.156196	0.999968	-0.459777	1.47e-06	4.09e-05	1.32e-09	5.58e-08	Steady	Steady	Steady
NM_019826	56357	ENSMUST00000028807	Ivd	1777	1839	2030	2087	2118	1837	2144	1921	1847	2066	2175	2033	1516	1505	1508	1876	1996	2073	-0.105858	0.253902	0.998982	0.311423	0.999588	-0.0894162	0.447356	1	0.405	0.999968	-0.425659	1.52e-06	4.2e-05	2.94e-07	7.25e-06	Steady	Steady	Steady
NM_028882	108151	ENSMUST00000030868	Sema3d	774	663	759	635	631	802	611	665	668	691	639	612	696	690	598	1060	1128	895	0.0798697	0.549551	0.998982	0.50958	0.999588	-0.00113778	0.99356	1	0.92271	0.999968	-0.66763	1.52e-06	4.2e-05	6.83e-08	1.95e-06	Steady	Steady	Down
NM_009205	20532	ENSMUST00000024944	Slc3a1	2028	2418	2108	3590	2221	1690	3030	2691	2174	3023	1656	3013	1688	2143	2487	3352	3726	3041	-0.202753	0.393241	0.998982	0.557362	0.999588	0.0320516	0.902454	1	0.836327	0.999968	-0.712569	1.55e-06	4.3e-05	2.33e-07	5.92e-06	Steady	Steady	Down
NM_144903	230163	ENSMUST00000029987	Aldob	13866	17329	13104	19008	14922	11486	17619	15232	14245	16730	12010	19024	20940	16630	19593	30392	32713	24631	-0.0435629	0.81238	0.998982	0.824064	0.999588	-0.0249897	0.903649	1	0.948578	0.999968	-0.650202	1.56e-06	4.3e-05	3.35e-08	1.03e-06	Steady	Steady	Down
NM_029835	77011	ENSMUST00000035977	Ticrr	582	488	534	449	606	619	511	660	721	537	494	679	339	363	360	203	224	172	-0.0683829	0.663682	0.998982	0.689699	0.999588	0.144093	0.494656	1	0.407775	0.999968	0.793458	1.57e-06	4.33e-05	1.06e-07	2.92e-06	Steady	Steady	Up
NM_013587	16976	ENSMUST00000030986	Lrpap1	3885	4392	4137	4840	4293	3949	5010	4755	4276	5247	4371	5096	5718	5210	5489	7739	8018	6650	-0.0833695	0.39889	0.998982	0.432561	0.999588	-0.0716562	0.619186	1	0.578703	0.999968	-0.481124	1.61e-06	4.41e-05	5.93e-08	1.72e-06	Steady	Steady	Steady
NM_008252	97165	ENSMUST00000067925	Hmgb2	7370	7772	7307	6388	8481	8904	7366	8595	8566	8381	8903	9852	5693	5834	6102	4196	4510	3645	-0.0897535	0.474268	0.998982	0.481794	0.999588	-0.14835	0.317667	1	0.173746	0.999968	0.480886	1.64e-06	4.49e-05	7.24e-09	2.58e-07	Steady	Steady	Steady
NM_033325	94352	ENSMUST00000100420	Loxl2	3423	4053	4572	3450	3073	2934	4734	3607	3687	3878	3256	3031	7350	7813	8069	4492	4194	5776	0.340667	0.00343742	0.324066	0.00225586	0.376418	0.238718	0.165124	1	0.0802489	0.999968	0.649248	1.66e-06	4.54e-05	1.06e-08	3.67e-07	Steady	Steady	Up
NM_008970	19227	ENSMUST00000052296	Pthlh	14	16	8	12	10	28	14	25	8	15	24	28	11	18	16	3	1	1	-0.397147	0.453437	0.998982	0.552648	0.999588	-0.514279	0.362784	1	0.433436	0.999968	3.04564	1.73e-06	4.72e-05	0.00114551	NA	Steady	Steady	Up
NM_026418	67865	ENSMUST00000033133	Rgs10	89	56	70	63	49	60	78	72	90	87	169	84	134	124	150	68	60	49	0.31523	0.291512	0.998982	0.295951	0.999588	-0.50302	0.219502	1	0.17067	0.999968	1.17014	1.74e-06	4.73e-05	9.08e-07	2.08e-05	Steady	Steady	Up
NM_010174	14077	ENSMUST00000070532	Fabp3	1635	2037	2290	2589	2089	1870	1716	1691	1277	1725	1077	1636	1413	1202	1162	2119	2200	1617	-0.144237	0.34016	0.998982	0.355563	0.999588	0.0725634	0.734704	1	0.661122	0.999968	-0.68379	1.87e-06	5.08e-05	2.64e-07	6.63e-06	Steady	Steady	Down
NM_026835	68774	ENSMUST00000025582	Ms4a6d	37	54	52	43	42	53	25	21	38	12	84	9	62	79	112	26	24	30	0.0432076	0.888037	0.998982	0.878803	0.999588	-0.318122	0.713221	1	0.715904	0.999968	1.62164	1.89e-06	5.11e-05	2.86e-06	5.79e-05	Steady	Steady	Up
NM_198660	381522	ENSMUST00000178561	Ccdc180	26	33	37	44	42	35	35	40	44	63	42	52	25	34	22	70	72	69	-0.341162	0.280654	0.998982	0.380119	0.999588	-0.400964	0.302748	1	0.275569	0.999968	-1.40951	1.9e-06	5.13e-05	2.85e-05	0.000429664	Steady	Steady	Down
NM_153803	244757	ENSMUST00000040398	Glb1l2	1553	2024	2471	2484	2165	1814	2797	2199	1915	2191	902	1522	1628	1868	2025	2870	2510	3636	-0.105373	0.53928	0.998982	0.556461	0.999588	0.577078	0.0708764	1	0.0333483	0.992243	-0.742553	1.92e-06	5.17e-05	2.19e-07	5.61e-06	Steady	Steady	Down
NM_008986	19285	ENSMUST00000060792	Ptrf	3528	3838	3700	3176	2929	3269	4072	3772	4166	3406	6211	2883	4971	5998	6418	3610	3924	4053	0.232054	0.00367048	0.338461	0.00219713	0.372955	-0.0594525	0.837941	1	0.84335	0.999968	0.551806	1.95e-06	5.26e-05	2.7e-08	8.61e-07	Steady	Steady	Steady
NM_013482	12229	ENSMUST00000033617	Btk	17	17	14	20	15	27	16	17	15	9	68	13	46	44	55	12	19	15	-0.373033	0.343611	0.998982	0.489201	0.999588	-0.90317	0.260071	1	0.28807	0.999968	1.61549	2.04e-06	5.49e-05	6.87e-05	0.000900306	Steady	Down	Up
NM_011239	19385	ENSMUST00000115645; ENSMUST00000183528	Ranbp1	2480	2220	2070	1984	2226	2370	2239	2556	2601	2406	2766	2736	2194	2167	2100	1617	1521	1269	0.0347087	0.740893	0.998982	0.682987	0.999588	-0.0989106	0.469207	1	0.396617	0.999968	0.519585	2.06e-06	5.53e-05	5.98e-08	1.73e-06	Steady	Steady	Steady
NM_007659	12534	ENSMUST00000020099	Cdk1	1583	1692	1683	1293	1654	1838	1733	2000	2210	1840	1974	2115	1301	1433	1450	923	927	670	0.0439529	0.728503	0.998982	0.679642	0.999588	0.00154571	0.991485	1	0.912611	0.999968	0.69927	2.08e-06	5.56e-05	2.94e-08	9.25e-07	Steady	Steady	Up
NM_030026	78038	ENSMUST00000022148	Mccc2	936	1058	1092	1006	1072	884	1102	987	923	1107	927	1073	856	844	855	1213	1194	1111	0.0509536	0.645962	0.998982	0.595232	0.999588	-0.0488582	0.718731	1	0.772217	0.999968	-0.494215	2.19e-06	5.85e-05	5.28e-08	1.57e-06	Steady	Steady	Steady
NM_001033284	226527	ENSMUST00000046743	BC026585	813	949	878	1097	1047	908	1210	1148	1004	1386	1165	1221	986	984	1262	1568	1780	1509	-0.217044	0.0539606	0.983504	0.0671289	0.999588	-0.170092	0.193499	1	0.192444	0.999968	-0.620759	2.21e-06	5.87e-05	6.78e-07	1.57e-05	Steady	Steady	Down
NM_024245	71819	ENSMUST00000034815	Kif23	1327	1554	1466	1113	1566	1595	1825	1766	1812	1531	1444	1750	1165	1464	1386	884	905	785	0.016834	0.906149	0.998982	0.855867	0.999588	0.190186	0.122599	1	0.0439491	0.999968	0.608619	2.21e-06	5.87e-05	3.15e-08	9.71e-07	Steady	Steady	Up
NM_013556	15452	ENSMUST00000026723	Hprt	1282	1526	1369	1293	1255	1271	1514	1348	1408	1278	1694	1376	1899	1963	2071	1444	1436	1479	0.121696	0.188359	0.998982	0.174783	0.999588	-0.0291458	0.837334	1	0.900004	0.999968	0.411352	2.25e-06	5.96e-05	2.26e-08	7.35e-07	Steady	Steady	Steady
NM_026667	68303	ENSMUST00000031080	Fam114a1	1066	905	982	801	845	889	1042	1003	1019	1032	1175	911	1358	1475	1408	968	1042	847	0.21334	0.0435412	0.930115	0.0365468	0.999588	-0.0280142	0.836962	1	0.897375	0.999968	0.537543	2.25e-06	5.96e-05	2.46e-08	7.96e-07	Steady	Steady	Steady
NM_146126	20322	ENSMUST00000110551	Sord	2714	3313	2599	4174	2989	2050	4063	3401	2925	3799	2704	3861	3615	3544	3879	5679	5876	4430	-0.102834	0.650792	0.998982	0.761998	0.999588	-0.00171317	0.993175	1	0.940166	0.999968	-0.56648	2.27e-06	6e-05	3.08e-07	7.56e-06	Steady	Steady	Steady
NM_011843	23943	ENSMUST00000026427	Esyt1	1343	1401	1578	1299	1205	1143	1635	1464	1578	1516	1550	1255	2007	2178	2260	1517	1608	1576	0.236924	0.0148056	0.613669	0.0154215	0.858306	0.111406	0.389745	1	0.290909	0.999968	0.421971	2.32e-06	6.12e-05	4.86e-08	1.44e-06	Steady	Steady	Steady
NM_011803	23849	ENSMUST00000000080	Klf6	983	1171	1094	1091	872	944	1111	971	1186	1018	1160	974	1961	2309	2144	1535	1574	1396	0.152323	0.191694	0.998982	0.175963	0.999588	0.0499758	0.722973	1	0.626528	0.999968	0.477033	2.35e-06	6.18e-05	7.51e-08	2.13e-06	Steady	Steady	Steady
NM_001024720	545370	ENSMUST00000074783	Hmcn1	2517	2614	3247	2689	2541	2764	2280	2476	2387	2864	1274	1676	5033	4521	5125	3235	3559	2529	0.0594356	0.574306	0.998982	0.524876	0.999588	0.293895	0.309494	1	0.22214	0.999968	0.622871	2.37e-06	6.22e-05	3.44e-08	1.05e-06	Steady	Steady	Up
NM_028746	74087	ENSMUST00000035890	Slc7a13	430	478	487	395	532	417	301	312	383	474	236	311	81	223	206	569	616	410	0.0455997	0.767894	0.998982	0.714185	0.999588	-0.0374921	0.901227	1	0.923534	0.999968	-1.67664	2.64e-06	6.91e-05	0.000324054	0.00326784	Steady	Steady	Down
NM_010860	17904	ENSMUST00000164181	Myl6	7183	8583	7659	6793	7474	7303	8754	8588	9051	9419	9290	9580	12667	12818	12557	9305	9904	8488	0.11141	0.227179	0.998982	0.165364	0.999588	-0.102891	0.41124	1	0.114153	0.999968	0.425445	2.67e-06	6.97e-05	2.29e-10	1.12e-08	Steady	Steady	Steady
NM_025696	66673	ENSMUST00000078880	Sorcs3	99	64	67	51	39	50	80	149	105	157	76	157	71	75	48	156	187	127	0.709241	0.022894	0.728514	0.0264676	0.999588	-0.226942	0.597465	1	0.569877	0.999968	-1.3057	2.67e-06	6.97e-05	9.45e-07	2.15e-05	Up	Steady	Down
NM_172477	209773	ENSMUST00000036877	Dennd2a	1182	1116	1134	924	1077	1228	1107	1281	1154	1138	1232	1122	1241	1273	1382	938	901	804	0.0811254	0.487516	0.998982	0.450538	0.999588	0.0175325	0.883074	1	0.769886	0.999968	0.526783	2.68e-06	6.99e-05	2.01e-08	6.59e-07	Steady	Steady	Steady
NM_011945	26401	ENSMUST00000109267	Map3k1	1863	1829	2113	2099	1958	1886	1912	2115	2119	2173	1486	1878	2653	2906	2997	2163	2080	2028	-0.0417702	0.639758	0.998982	0.722891	0.999588	0.147725	0.380717	1	0.279249	0.999968	0.415009	2.69e-06	7e-05	3.05e-08	9.43e-07	Steady	Steady	Steady
NM_146191	233328	ENSMUST00000015277	Lrrk1	1091	1209	1235	1373	1023	1034	1454	1265	1339	1140	944	1072	1990	2227	2218	1352	1163	1578	0.035615	0.785968	0.998982	0.733913	0.999588	0.359215	0.00513417	0.480444	0.00121001	0.194581	0.618335	2.71e-06	7.03e-05	9.57e-08	2.66e-06	Steady	Steady	Up
NM_177470	52538	ENSMUST00000041053	Acaa2	3870	3642	3810	4006	3444	3497	4308	3884	3605	3639	3864	3483	3104	2743	3358	4100	4098	4175	0.0413705	0.638889	0.998982	0.557991	0.999588	0.098902	0.455343	1	0.240791	0.999968	-0.460289	2.74e-06	7.08e-05	4.93e-07	1.17e-05	Steady	Steady	Steady
NM_053196	94279	ENSMUST00000026011	Sfxn2	1659	1491	1527	1973	1607	1492	1648	1459	1497	1722	1326	1745	1445	1431	1278	1965	2179	1737	-0.124055	0.296101	0.998982	0.321846	0.999588	-0.0617493	0.6757	1	0.717655	0.999968	-0.53338	2.83e-06	7.29e-05	7.74e-07	1.79e-05	Steady	Steady	Steady
NM_175305	100061	ENSMUST00000053419	Lrrc19	310	271	230	433	191	146	423	314	265	393	306	468	301	371	408	592	660	535	0.0682113	0.854842	0.998982	0.814708	0.999588	-0.225679	0.39187	1	0.377473	0.999968	-0.759122	2.83e-06	7.29e-05	6.27e-07	1.47e-05	Steady	Steady	Down
NM_175206	74165	ENSMUST00000056890	Fbxl22	200	346	200	150	132	203	196	184	248	209	203	198	375	374	372	228	187	234	0.614057	0.0300361	0.82482	0.0175264	0.893847	0.0405048	0.873426	1	0.788807	0.999968	0.754413	2.87e-06	7.38e-05	1.92e-07	4.99e-06	Up	Steady	Up
NM_028195	72318	ENSMUST00000043069	Cyth4	186	204	178	168	159	181	144	130	169	151	292	183	407	391	420	254	224	260	0.153953	0.405142	0.998982	0.361401	0.999588	-0.499752	0.146221	1	0.098653	0.999968	0.688874	2.91e-06	7.46e-05	2.17e-07	5.58e-06	Steady	Steady	Up
NM_029269	75396	ENSMUST00000027518	Spp2	3175	3663	2422	5411	3567	1961	6909	5861	4618	6593	4452	7581	7890	6107	7800	12051	11703	9481	-0.247639	0.433867	0.998982	0.568981	0.999588	-0.105102	0.6686	1	0.661478	0.999968	-0.641229	3.07e-06	7.86e-05	1.45e-07	3.91e-06	Steady	Steady	Down
NM_008537	17117	ENSMUST00000070877	Amacr	817	865	796	981	820	782	979	817	864	920	706	874	780	741	762	1135	1277	985	-0.0671946	0.568431	0.998982	0.615899	0.999588	0.0857819	0.587769	1	0.491042	0.999968	-0.605355	3.2e-06	8.19e-05	2.13e-07	5.49e-06	Steady	Steady	Down
NM_178933	330962	ENSMUST00000065894	Slc51b	154	165	153	227	143	130	183	168	112	167	110	178	133	148	163	279	275	235	-0.0906222	0.724946	0.998982	0.734226	0.999588	0.0189592	0.956031	1	0.907655	0.999968	-0.861832	3.24e-06	8.27e-05	1.18e-06	2.63e-05	Steady	Steady	Down
NM_029010	74577	ENSMUST00000113623	Glb1l	2158	2237	2138	2631	2273	2181	2541	2699	2250	2701	2012	2883	2843	2680	2545	3912	4103	3250	-0.124388	0.182017	0.998982	0.213401	0.999588	-0.0246012	0.888135	1	0.94153	0.999968	-0.513487	3.32e-06	8.47e-05	5.58e-07	1.32e-05	Steady	Steady	Steady
NM_139001	121021	ENSMUST00000035661	Cspg4	1393	1729	1818	1784	1695	1512	1785	1953	1823	1761	1661	1933	2147	2566	2450	1719	1752	1588	-0.0234239	0.840969	0.998982	0.907706	0.999588	0.0511878	0.671309	1	0.497213	0.999968	0.468871	3.42e-06	8.67e-05	1.21e-07	3.29e-06	Steady	Steady	Steady
NM_172524	214112	ENSMUST00000020679	Nipal4	34	225	67	49	24	50	48	21	89	12	9	18	110	136	110	33	29	58	1.39533	0.0304796	0.826285	0.0174452	0.893712	2.0101	0.002427	0.344498	0.00367079	0.355222	1.53112	3.42e-06	8.67e-05	9.29e-07	2.12e-05	Up	Up	Up
NM_008652	17865	ENSMUST00000018005	Mybl2	837	484	495	432	624	563	617	791	762	673	705	690	469	502	514	337	286	247	0.160776	0.502962	0.998982	0.43753	0.999588	0.0671898	0.664801	1	0.551365	0.999968	0.738317	3.45e-06	8.75e-05	1.85e-07	4.85e-06	Steady	Steady	Up
NM_172731	232237	ENSMUST00000113466	Fgd5	1159	1209	1256	1247	1315	1296	1214	1201	1162	1228	1211	1286	994	1049	992	1343	1328	1401	-0.0978654	0.23773	0.998982	0.299839	0.999588	-0.0618341	0.555915	1	0.546653	0.999968	-0.457179	3.77e-06	9.52e-05	2.54e-07	6.42e-06	Steady	Steady	Steady
NM_172938	268297	ENSMUST00000063063	Scml4	59	115	172	153	121	113	197	179	134	170	108	86	359	430	343	204	213	230	-0.172884	0.640503	0.998982	0.638242	0.999588	0.48126	0.1886	1	0.119335	0.999968	0.77378	4.06e-06	0.000102499	2.96e-07	7.29e-06	Steady	Steady	Up
NM_012028	26938	ENSMUST00000044278	St6galnac5	20	22	20	16	18	34	9	16	26	14	8	18	51	49	32	14	13	6	-0.138931	0.735541	0.998982	0.797245	0.999588	0.348293	0.556596	1	0.60416	NA	1.95715	4.1e-06	0.000103283	5.31e-05	0.000727845	Steady	Steady	Up
NM_144880	226849	ENSMUST00000067976	Ppp2r5a	2031	2075	2188	2264	2203	2022	2170	1969	1880	1987	2087	2026	1929	2098	1869	2536	2510	2678	-0.0517532	0.525056	0.998982	0.604363	0.999588	-0.0229989	0.842116	1	0.910176	0.999968	-0.422688	4.17e-06	0.000104846	8.02e-07	1.85e-05	Steady	Steady	Steady
NM_009698	11821	ENSMUST00000006764	Aprt	1872	1909	2003	1714	1795	1891	1609	1545	1370	1430	1430	1259	1654	1704	1798	1275	1239	1267	0.0916453	0.244796	0.998982	0.221658	0.999588	0.131504	0.269425	1	0.179679	0.999968	0.414096	4.19e-06	0.000105111	3.97e-08	1.19e-06	Steady	Steady	Steady
NM_001159953	18575	ENSMUST00000044505	Pde1c	21	33	27	36	24	39	55	27	27	22	6	9	3	9	9	32	28	68	-0.295766	0.409664	0.998982	0.506673	0.999588	1.54286	0.0148482	0.714154	0.0247915	0.8902	-2.62306	4.22e-06	0.000105578	2.04e-05	0.000325726	Steady	Up	Down
NM_010444	15370	ENSMUST00000023779	Nr4a1	302	316	324	237	297	352	270	249	290	271	690	312	681	1129	1342	523	473	430	0.0811733	0.652542	0.998982	0.605312	0.999588	-0.655157	0.083514	1	0.0592157	0.999968	1.11009	4.23e-06	0.000105578	2.99e-08	9.34e-07	Steady	Down	Up
NM_175234	76132	ENSMUST00000029908	Faxc	512	554	502	447	532	567	344	452	529	419	424	477	402	334	334	227	181	173	0.0132921	0.921105	0.998982	0.871351	0.999588	0.00438667	0.983935	1	0.935563	0.999968	0.847866	4.44e-06	0.000110479	2.74e-07	6.84e-06	Steady	Steady	Up
NM_183426	216161	ENSMUST00000042771	Sbno2	1058	1135	1173	1164	1059	1122	1098	1055	1066	964	1058	1010	1574	1424	1564	1068	1030	1130	0.00140513	0.987522	0.998982	0.914937	0.999588	0.0832339	0.460604	1	0.284432	0.999968	0.465435	4.47e-06	0.000110914	5.73e-08	1.67e-06	Steady	Steady	Steady
NM_178051	69821	ENSMUST00000027492	Mterf4	1493	1165	1206	1205	1177	1196	1518	1240	1280	1297	1555	1285	1292	1287	1243	1630	1651	1857	0.104626	0.364139	0.998982	0.323365	0.999588	-0.0384575	0.779876	1	0.845669	0.999968	-0.460257	4.48e-06	0.000110921	1.02e-06	2.31e-05	Steady	Steady	Steady
NM_177448	233549	ENSMUST00000064231	Mogat2	221	254	177	391	258	157	435	301	276	440	346	446	268	229	262	479	494	349	-0.313063	0.327126	0.998982	0.28579	0.999588	-0.289148	0.236276	1	0.213004	0.999968	-0.832273	4.52e-06	0.000111835	1.3e-06	2.88e-05	Steady	Steady	Down
NM_016692	16319	ENSMUST00000025562	Incenp	1631	1606	1443	1358	1863	1878	1707	2096	2102	1828	1946	2205	1263	1363	1335	903	969	765	-0.130373	0.332751	0.998982	0.347533	0.999588	-0.0202775	0.891587	1	0.946189	0.999968	0.554634	4.6e-06	0.000113603	5.71e-08	1.67e-06	Steady	Steady	Steady
NM_007412	11536	ENSMUST00000079692	Gpr182	326	369	353	444	375	364	363	352	299	367	328	318	291	249	269	416	409	417	-0.182442	0.220623	0.998982	0.222346	0.999588	-0.00263035	0.989016	1	0.945038	0.999968	-0.651357	4.63e-06	0.000113977	1.86e-06	4.01e-05	Steady	Steady	Down
NM_026384	67800	ENSMUST00000033001	Dgat2	807	974	807	1038	843	669	734	650	714	837	690	799	982	777	891	1345	1224	1282	0.0135689	0.935472	0.998982	0.888804	0.999588	-0.151944	0.298838	1	0.265611	0.999968	-0.572501	4.64e-06	0.000113986	4.58e-07	1.09e-05	Steady	Steady	Steady
NM_020578	57440	ENSMUST00000024860	Ehd3	1143	1153	1172	1339	1182	1107	1166	1172	973	1279	1255	1090	1108	1299	1290	1657	1703	1627	-0.0725898	0.463426	0.998982	0.524705	0.999588	-0.134262	0.310925	1	0.323143	0.999968	-0.464865	4.76e-06	0.000116748	1.57e-06	3.43e-05	Steady	Steady	Steady
NM_010726	16922	ENSMUST00000027975	Phyh	1625	1790	1798	2001	1700	1418	1811	1512	1601	1734	1639	1581	1770	1622	1827	2149	2406	2292	0.0181799	0.886256	0.998982	0.82814	0.999588	-0.0121919	0.919814	1	0.994174	0.999968	-0.424773	4.82e-06	0.000117929	1.96e-06	4.19e-05	Steady	Steady	Steady
NM_011950	26415	ENSMUST00000004986	Mapk13	688	580	566	577	554	591	644	519	571	471	715	567	860	795	864	552	519	593	0.0844793	0.501085	0.998982	0.450652	0.999588	-0.018851	0.92614	1	0.973658	0.999968	0.564425	4.95e-06	0.000120801	3.91e-08	1.18e-06	Steady	Steady	Steady
NM_173749	210622	ENSMUST00000028612	Pamr1	883	718	744	752	739	759	999	880	837	864	877	825	2375	1977	2086	1417	1627	1345	0.0531304	0.649041	0.998982	0.597065	0.999588	0.0781513	0.542555	1	0.410143	0.999968	0.520458	5.11e-06	0.000124423	2.05e-07	5.29e-06	Steady	Steady	Steady
NM_007934	13809	ENSMUST00000029658	Enpep	4788	5742	5710	5977	5108	4702	6109	5482	5454	5916	4403	6478	6309	5142	4729	8163	9237	7213	0.0325588	0.776687	0.998982	0.703098	0.999588	0.0171387	0.925129	1	0.832642	0.999968	-0.636709	5.19e-06	0.000126054	2.43e-07	6.17e-06	Steady	Steady	Down
NM_001033364	268663	ENSMUST00000037145	Cdhr2	615	740	621	1061	801	499	1123	896	734	941	570	1029	734	634	749	1189	1284	918	-0.264943	0.274013	0.998982	0.236831	0.999588	0.110244	0.674381	1	0.603939	0.999968	-0.711704	5.21e-06	0.000126123	4.18e-07	1e-05	Steady	Steady	Down
NM_175283	78925	ENSMUST00000091514	Srd5a1	358	684	433	448	371	442	461	418	555	371	504	497	734	690	752	451	501	492	0.218223	0.350559	0.998982	0.291631	0.999588	0.0620964	0.768709	1	0.692359	0.999968	0.558334	5.21e-06	0.000126123	6.43e-08	1.85e-06	Steady	Steady	Steady
NM_013861	29807	ENSMUST00000067888	Tpk1	736	787	751	978	817	656	929	739	809	935	679	890	932	956	908	1241	1270	1231	-0.115903	0.438832	0.998982	0.460713	0.999588	-0.0194096	0.912635	1	0.97109	0.999968	-0.453246	5.23e-06	0.000126429	1.85e-07	4.85e-06	Steady	Steady	Steady
NM_008509	16956	ENSMUST00000015712	Lpl	1605	1375	1525	1755	1339	1286	1879	1790	2617	1802	3553	1829	1606	1662	1829	2196	2537	2144	0.0334237	0.801863	0.998982	0.749372	0.999588	-0.192409	0.534099	1	0.492378	0.999968	-0.46484	5.34e-06	0.000128701	3.06e-06	6.13e-05	Steady	Steady	Steady
NM_027334	70152	ENSMUST00000067752	Mettl7a1	854	884	853	1117	910	937	1288	1201	1045	1477	1100	1181	1186	1248	1530	1953	2200	1735	-0.201318	0.0672441	0.998982	0.0818165	0.999588	-0.0928953	0.551626	1	0.591159	0.999968	-0.603624	5.4e-06	0.000129847	2.05e-06	4.34e-05	Steady	Steady	Down
NM_011690	22321	ENSMUST00000087315	Vars	3090	2832	2987	2730	3284	3293	2826	3453	3250	2888	3261	3295	2587	2679	2377	1922	1869	1831	-0.0701079	0.471915	0.998982	0.515716	0.999588	0.0103325	0.942623	1	0.83513	0.999968	0.41033	5.45e-06	0.000130948	4.38e-08	1.31e-06	Steady	Steady	Steady
NM_178713	237320	ENSMUST00000042699	Aldh8a1	81	68	101	115	109	59	149	105	163	162	116	230	79	75	116	212	265	161	-0.187626	0.571606	0.998982	0.574903	0.999588	-0.287139	0.439563	1	0.392088	0.999968	-1.27179	5.53e-06	0.000132608	1.07e-06	2.39e-05	Steady	Steady	Down
NM_178609	52679	ENSMUST00000073781	E2f7	445	361	385	443	413	365	463	652	526	497	448	636	365	401	360	232	233	176	-0.0427621	0.78043	0.998982	0.809529	0.999588	0.0503058	0.816102	1	0.745481	0.999968	0.780422	5.78e-06	0.000138321	4.36e-07	1.04e-05	Steady	Steady	Up
NM_010176	14085	ENSMUST00000032865	Fah	891	1016	1093	1313	1112	875	1111	1062	1018	1263	817	1114	1143	1030	1215	1560	1742	1438	-0.146072	0.342988	0.998982	0.361428	0.999588	-0.00515731	0.977117	1	0.961492	0.999968	-0.517083	5.82e-06	0.000138644	2.04e-06	4.32e-05	Steady	Steady	Steady
NM_015825	50795	ENSMUST00000048770	Sh3bgr	56	110	49	42	34	49	89	63	123	66	105	100	156	124	166	53	76	67	0.773984	0.0480888	0.947808	0.0474747	0.999588	0.0208715	0.959409	1	0.928857	0.999968	1.15157	5.79e-06	0.000138321	1.87e-06	4.02e-05	Up	Steady	Up
NM_177034	319924	ENSMUST00000025830	Apba1	428	574	606	511	569	536	517	562	578	670	459	439	759	914	826	499	577	531	-0.0158745	0.916533	0.998982	0.96733	0.999588	0.0772096	0.716259	1	0.64282	0.999968	0.604171	5.85e-06	0.000139096	8.65e-08	2.42e-06	Steady	Steady	Up
NM_029100	74777	ENSMUST00000060435	Selenon	1645	1591	1606	1559	1535	1471	1612	1854	1715	1686	1928	1701	1851	1971	1853	1445	1408	1334	0.0777182	0.321321	0.998982	0.27523	0.999588	-0.0396315	0.748571	1	0.786074	0.999968	0.405876	5.9e-06	0.000140137	5.54e-08	1.63e-06	Steady	Steady	Steady
NM_008319	15898	ENSMUST00000019616	Icam5	22	46	47	19	56	37	47	37	20	40	13	21	23	29	30	59	79	67	0.0276669	0.953471	0.998982	0.936462	0.999588	0.481596	0.406486	1	0.406408	0.999968	-1.35063	5.95e-06	0.00014114	6.98e-05	0.000913874	Steady	Steady	Down
NM_172822	239827	ENSMUST00000052174	Pigz	44	45	41	36	31	42	27	37	27	34	31	50	16	8	14	36	44	39	0.246599	0.413139	0.998982	0.472685	0.999588	-0.340528	0.423843	1	0.440768	0.999968	-1.66999	6.27e-06	0.000148363	0.000341369	0.00341918	Steady	Steady	Down
NM_008587	17289	ENSMUST00000014505	Mertk	835	929	961	1113	834	734	941	903	793	968	608	978	1026	870	788	1324	1417	1239	0.015313	0.922376	0.998982	0.872226	0.999588	0.0416111	0.844324	1	0.777436	0.999968	-0.600369	6.34e-06	0.000149537	6.07e-07	1.43e-05	Steady	Steady	Down
NM_027982	71887	ENSMUST00000002298	Ppm1j	129	114	118	143	137	129	146	170	138	150	151	178	266	335	322	178	174	130	-0.186993	0.367829	0.998982	0.376911	0.999588	-0.0811035	0.764986	1	0.737805	0.999968	0.90441	6.34e-06	0.000149537	4.93e-07	1.17e-05	Steady	Steady	Up
NM_173375	208164	ENSMUST00000051176	Fam180a	5	1	7	1	0	10	0	2	2	2	19	0	11	6	21	1	0	1	0.228668	0.82237	0.998982	0.868471	NA	-2.28473	0.11386	1	0.28407	NA	3.98098	6.41e-06	0.000150906	0.00215046	NA	Steady	Down	Up
NM_080289	76238	ENSMUST00000045078	Grhpr	1136	1100	1083	1592	1172	1083	1517	1402	1173	1546	1594	1553	1426	1129	1353	1889	1861	1715	-0.220263	0.130625	0.998982	0.131808	0.999588	-0.202098	0.109951	1	0.106113	0.999968	-0.516724	6.43e-06	0.000151084	2.18e-06	4.56e-05	Steady	Steady	Steady
NM_001102409	385643	ENSMUST00000115349	Kng2	161	161	192	204	185	167	207	192	164	231	109	180	186	205	166	292	333	306	-0.121321	0.53307	0.998982	0.548418	0.999588	0.109814	0.751898	1	0.679678	0.999968	-0.773062	6.5e-06	0.000152318	2.11e-06	4.45e-05	Steady	Steady	Down
NM_013534	14789	ENSMUST00000023958	P3h3	2258	1870	1793	1886	1773	1861	1943	1976	1902	1979	2090	1775	2113	2051	2207	1527	1683	1514	0.0949646	0.374967	0.998982	0.328865	0.999588	-0.00869917	0.941416	1	0.968978	0.999968	0.398633	6.57e-06	0.000153645	1.44e-07	3.88e-06	Steady	Steady	Steady
NM_009968	12972	ENSMUST00000029850	Cryz	2374	2472	2344	3066	2471	2137	3340	3120	2548	3605	2264	3393	4225	3870	4275	5679	6302	4958	-0.101532	0.430133	0.998982	0.451885	0.999588	-0.0451493	0.832697	1	0.86682	0.999968	-0.485794	6.69e-06	0.000156315	9.68e-07	2.19e-05	Steady	Steady	Steady
NM_028748	74090	ENSMUST00000034817	Paqr5	1456	1812	2188	2383	1507	1441	2302	1635	1579	1593	818	1407	1897	2040	1912	2549	2509	3123	0.0241517	0.908566	0.998982	0.905098	0.999588	0.525373	0.0550285	1	0.0285147	0.933469	-0.517916	6.73e-06	0.000156808	2.22e-06	4.64e-05	Steady	Steady	Steady
NM_010220	14229	ENSMUST00000079413	Fkbp5	1226	1235	1067	966	996	1189	789	939	1011	991	1474	1055	1068	946	1082	606	740	515	0.156588	0.176262	0.998982	0.15704	0.999588	-0.363291	0.0649969	1	0.0534702	0.999968	0.702273	6.97e-06	0.000162072	1.11e-07	3.03e-06	Steady	Steady	Up
NM_010655	16647	ENSMUST00000018506	Kpna2	2642	3348	3004	2448	3379	3307	3382	3447	3786	3168	3302	3891	2434	2619	2449	1812	1854	1421	-0.0300995	0.829385	0.998982	0.872589	0.999588	0.0323958	0.824292	1	0.677234	0.999968	0.528427	6.99e-06	0.000162266	2.99e-07	7.34e-06	Steady	Steady	Steady
NM_007918	13685	ENSMUST00000033880	Eif4ebp1	730	633	664	635	637	740	645	645	642	612	648	578	930	830	916	582	643	526	0.00407114	0.972846	0.998982	0.921498	0.999588	0.0689966	0.612569	1	0.44341	0.999968	0.579306	7e-06	0.000162318	7.8e-08	2.2e-06	Steady	Steady	Steady
NM_026152	67432	ENSMUST00000081714	Hoga1	1518	1600	1389	2076	1691	1350	1822	1808	1236	2106	1210	1748	1930	1475	1568	2450	2678	2178	-0.190486	0.20908	0.998982	0.204334	0.999588	-0.0632655	0.794728	1	0.82618	0.999968	-0.586977	7.18e-06	0.000166113	1.79e-06	3.87e-05	Steady	Steady	Down
NM_011517	20962	ENSMUST00000020252	Sycp3	833	350	358	349	342	355	311	240	224	270	204	234	280	269	265	431	421	380	0.555791	0.0851747	0.998982	0.186716	0.999588	0.125699	0.61993	1	0.504018	0.999968	-0.630332	7.77e-06	0.000179374	3.44e-06	6.82e-05	Steady	Steady	Down
NM_011756	22695	ENSMUST00000051241	Zfp36	374	467	374	392	403	370	449	400	394	440	596	400	749	739	760	498	510	526	0.053132	0.722557	0.998982	0.66672	0.999588	-0.211334	0.31205	1	0.289525	0.999968	0.518009	7.99e-06	0.000183945	6.47e-08	1.85e-06	Steady	Steady	Steady
NM_145381	212442	ENSMUST00000027071	Lactb2	1227	1513	1241	1409	1246	999	1318	1171	1066	1389	923	1296	1347	1372	1300	1945	1984	1598	0.115853	0.423512	0.998982	0.373163	0.999588	-0.0258399	0.887872	1	0.944978	0.999968	-0.491772	8.02e-06	0.000184197	2.76e-06	5.61e-05	Steady	Steady	Steady
NM_023718	28254	ENSMUST00000111827	Slco1a6	433	655	671	617	582	409	1189	1366	820	1352	654	1067	429	940	908	1810	1853	1514	0.119804	0.571597	0.998982	0.509353	0.999588	0.129278	0.66519	1	0.594719	0.999968	-1.21798	8.18e-06	0.000187448	0.000800577	0.00692917	Steady	Steady	Down
NM_144844	110821	ENSMUST00000038374	Pcca	781	905	851	999	890	728	1259	1074	1017	1149	1060	1166	925	964	1118	1380	1452	1323	-0.0527923	0.69618	0.998982	0.742845	0.999588	-0.0148793	0.908376	1	0.991083	0.999968	-0.499686	8.43e-06	0.000192815	2.21e-06	4.63e-05	Steady	Steady	Steady
NM_145588	110033	ENSMUST00000032915	Kif22	1027	1109	1065	795	1253	1270	1177	1352	1364	1207	1346	1255	779	787	892	559	566	480	-0.0590885	0.72868	0.998982	0.753443	0.999588	0.0295081	0.808409	1	0.693257	0.999968	0.581899	8.61e-06	0.000196631	1.59e-07	4.23e-06	Steady	Steady	Steady
NM_010721	16906	ENSMUST00000025486	Lmnb1	3903	4310	3840	3473	4682	4747	4492	5101	5041	4781	4945	5639	3013	3367	3234	2330	2326	1762	-0.105332	0.408699	0.998982	0.418878	0.999588	-0.0730483	0.612051	1	0.535107	0.999968	0.550896	8.71e-06	0.000198537	3.44e-07	8.36e-06	Steady	Steady	Steady
NM_019423	54326	ENSMUST00000021793	Elovl2	660	736	789	850	767	655	794	722	852	842	537	883	812	728	847	1237	1334	1011	-0.0645991	0.620456	0.998982	0.672005	0.999588	0.0631517	0.772829	1	0.703944	0.999968	-0.617823	8.74e-06	0.000198537	1.05e-06	2.35e-05	Steady	Steady	Down
NM_018868	55989	ENSMUST00000191142	Nop58	2133	2240	2016	1656	1934	2128	1850	1936	2033	1945	2479	2207	1628	1715	1817	1282	1288	1226	0.153216	0.149749	0.998982	0.131716	0.999588	-0.190834	0.168597	1	0.117288	0.999968	0.409715	8.75e-06	0.000198537	1.54e-07	4.11e-06	Steady	Steady	Steady
NM_008820	18624	ENSMUST00000075068	Pepd	1683	1822	1816	2081	2058	1816	2282	2149	2072	2135	1782	2456	2181	2232	2153	2950	3045	2573	-0.170208	0.0533251	0.980852	0.0734636	0.999588	0.0252179	0.869457	1	0.767577	0.999968	-0.416292	8.75e-06	0.000198537	2.43e-06	4.98e-05	Steady	Steady	Steady
NM_008562	17210	ENSMUST00000037947	Mcl1	3826	4314	4471	4029	4431	4318	4391	4414	4397	4216	4992	4254	6098	6559	6499	4731	4467	4980	-0.0269554	0.756572	0.998982	0.833895	0.999588	-0.0309776	0.818104	1	0.837389	0.999968	0.400548	8.88e-06	0.000201073	1.26e-08	4.34e-07	Steady	Steady	Steady
NM_178692	226777	ENSMUST00000048308	C130074G19Rik	2357	2359	2599	2972	2503	2312	2707	2405	2275	2692	2159	2630	3198	3062	3193	4225	4295	3704	-0.0980862	0.36087	0.998982	0.404159	0.999588	-0.0223735	0.878579	1	0.941997	0.999968	-0.40344	8.97e-06	0.000202761	1.05e-06	2.35e-05	Steady	Steady	Steady
NM_007503	11936	ENSMUST00000041005	Fxyd2	43	75	68	84	61	44	88	36	33	60	20	33	50	44	54	112	92	142	-0.0323995	0.927283	0.998982	0.950726	0.999588	0.465233	0.44502	1	0.414126	0.999968	-1.25791	9.05e-06	0.00020422	9.96e-06	0.000173781	Steady	Steady	Down
NM_011074	18647	ENSMUST00000030763	Cdk14	681	673	630	527	599	730	590	836	786	718	671	719	719	771	792	475	555	434	0.0895955	0.52393	0.998982	0.481872	0.999588	0.0673536	0.702594	1	0.614864	0.999968	0.607891	9.28e-06	0.000208966	2.16e-07	5.56e-06	Steady	Steady	Up
NM_007592	12319	ENSMUST00000066674	Car8	310	309	290	371	296	319	351	223	228	293	326	343	258	243	251	368	371	417	-0.124269	0.426118	0.998982	0.43478	0.999588	-0.267326	0.298251	1	0.259515	0.999968	-0.653555	9.46e-06	0.000212596	4.44e-06	8.57e-05	Steady	Steady	Down
NM_017391	53881	ENSMUST00000113975	Slc5a3	1387	1691	2371	2146	1547	1565	2380	1472	1472	1435	802	1103	812	1344	1078	1927	1702	2638	0.0417404	0.834498	0.998982	0.77312	0.999588	0.666984	0.0150066	0.71539	0.00627378	0.466417	-0.989192	9.74e-06	0.000218518	2.81e-07	6.99e-06	Steady	Up	Down
NM_021369	11440	ENSMUST00000033882	Chrna6	1	1	1	1	2	2	2	3	4	2	1	1	0	2	2	10	10	15	-0.678033	0.500171	0.998982	0.682309	NA	1.09779	0.223338	1	0.428216	NA	-3.04797	9.89e-06	0.000221449	0.00515321	NA	Down	Up	Down
NM_145424	216454	ENSMUST00000092058	Rdh16f2	100	121	105	203	127	99	176	173	180	221	124	256	143	141	105	256	295	209	-0.403691	0.185013	0.998982	0.166601	0.999588	-0.187587	0.578897	1	0.546883	0.999968	-0.99664	1e-05	0.000224208	2.25e-06	4.67e-05	Steady	Steady	Down
NM_173739	233733	ENSMUST00000049430	Galnt18	1137	1234	1535	1650	1229	1288	1425	1391	1336	1367	1097	1213	1450	1421	1372	1787	1780	1898	-0.101895	0.48935	0.998982	0.524428	0.999588	0.17178	0.165433	1	0.0968778	0.999968	-0.398296	1.02e-05	0.000228393	1.98e-06	4.22e-05	Steady	Steady	Steady
NM_008596	17306	ENSMUST00000141387	Sypl2	198	204	161	228	241	159	222	308	206	269	240	316	216	201	195	470	415	280	-0.164711	0.466673	0.998982	0.459464	0.999588	-0.169037	0.520496	1	0.479686	0.999968	-0.959931	1.05e-05	0.000233492	2.14e-06	4.5e-05	Steady	Steady	Down
NM_028889	98363	ENSMUST00000027472	Efhd1	1059	1140	1350	1335	1094	985	1714	1472	996	1552	2250	1149	1640	1844	2052	2652	2540	2338	0.0474033	0.732362	0.998982	0.679074	0.999588	-0.248752	0.388695	1	0.368898	0.999968	-0.477049	1.05e-05	0.000233806	6.09e-06	0.000112069	Steady	Steady	Steady
NM_001081069	50782	ENSMUST00000025020	Rgs11	483	431	501	605	364	334	633	361	424	460	440	377	355	335	389	693	590	1304	0.11124	0.624562	0.998982	0.565747	0.999588	0.146558	0.556301	1	0.484806	0.999968	-1.29804	1.07e-05	0.000237942	0.000545613	0.00508652	Steady	Steady	Down
NM_022413	64177	ENSMUST00000201471	Trpv6	202	221	164	236	243	279	183	231	215	176	179	277	548	414	343	216	233	234	-0.375031	0.0479845	0.947808	0.041637	0.999588	-0.00995818	0.97314	1	0.991013	0.999968	0.901554	1.07e-05	0.000237942	6.76e-07	1.57e-05	Steady	Steady	Up
NM_008212	15107	ENSMUST00000029610	Hadh	3397	3571	3347	4126	3629	3365	4669	4080	4189	4315	5346	4746	4740	4228	4751	5917	6260	5578	-0.115816	0.226241	0.998982	0.243294	0.999588	-0.158491	0.275777	1	0.178218	0.999968	-0.404852	1.11e-05	0.000245549	7.96e-07	1.84e-05	Steady	Steady	Steady
NM_177117	320256	ENSMUST00000165231	Dlec1	580	513	609	683	622	539	677	695	651	745	476	757	707	720	679	1055	1068	886	-0.123283	0.362411	0.998982	0.388445	0.999588	0.0286337	0.891643	1	0.827055	0.999968	-0.546968	1.14e-05	0.000251965	8.62e-07	1.98e-05	Steady	Steady	Steady
NM_028014	71947	ENSMUST00000093912	Tmem94	2259	2071	2202	2452	2366	2043	2280	2466	2107	2246	2361	2281	1909	2043	1835	2413	2458	2553	-0.0783034	0.411898	0.998982	0.460295	0.999588	-0.0109898	0.926993	1	0.983604	0.999968	-0.392356	1.15e-05	0.000252645	2.45e-06	5.01e-05	Steady	Steady	Steady
NM_016978	18242	ENSMUST00000084500	Oat	2531	2412	2284	2086	2197	2302	2669	2757	2691	2750	3200	2599	3780	4260	4364	3102	3106	2638	0.127438	0.128044	0.998982	0.100652	0.999588	-0.0776035	0.562598	1	0.517847	0.999968	0.454981	1.15e-05	0.000252645	2.63e-07	6.62e-06	Steady	Steady	Steady
NM_001012324	407800	ENSMUST00000051504	Ecm2	146	183	198	186	204	122	228	164	131	245	315	179	255	266	243	358	398	423	0.0324055	0.897591	0.998982	0.857164	0.999588	-0.503573	0.136364	1	0.100077	0.999968	-0.658758	1.18e-05	0.000259788	5.45e-06	0.000101973	Steady	Steady	Down
NM_172134	216134	ENSMUST00000041616	Pdxk	2007	1836	1729	2288	1878	1622	1968	1969	1849	2019	1487	2126	1931	1839	1858	2650	2791	2196	-0.0618011	0.642419	0.998982	0.672536	0.999588	0.0350871	0.830148	1	0.737771	0.999968	-0.472491	1.19e-05	0.000259788	4.8e-06	9.15e-05	Steady	Steady	Steady
NM_010555	16178	ENSMUST00000027243	Il1r2	2	8	7	5	7	4	2	3	3	4	9	1	22	16	31	4	4	6	0.0764845	0.901319	0.998982	0.927698	NA	-0.780594	0.352735	1	0.535975	NA	2.23673	1.22e-05	0.000266292	0.000719975	0.00640464	Steady	Down	Up
NM_013807	12795	ENSMUST00000076859	Plk3	144	172	139	134	130	136	95	117	141	136	177	147	250	246	290	130	166	131	0.178538	0.384121	0.998982	0.348168	0.999588	-0.382511	0.220846	1	0.136411	0.999968	0.847013	1.22e-05	0.000266292	1.4e-06	3.09e-05	Steady	Steady	Up
NM_016847	54140	ENSMUST00000020323	Avpr1a	180	260	223	216	182	180	232	190	202	235	211	236	239	219	213	353	382	321	0.189658	0.353583	0.998982	0.31041	0.999588	-0.131782	0.575237	1	0.496136	0.999968	-0.686233	1.23e-05	0.000268929	5.23e-06	9.85e-05	Steady	Steady	Down
NM_153175	231931	ENSMUST00000053661	Gimap6	913	1151	1223	1047	1066	1093	1215	1127	985	1013	1183	1008	886	1034	1047	1331	1325	1531	0.0275746	0.814264	0.998982	0.760882	0.999588	0.0503564	0.71104	1	0.614707	0.999968	-0.530728	1.28e-05	0.000278299	3.23e-06	6.44e-05	Steady	Steady	Steady
NM_016750	51788	ENSMUST00000041045	H2afz	8395	9357	8325	7258	8953	9516	8633	9360	9507	8960	10039	10406	7030	6631	6791	4693	5518	4427	0.0123954	0.913659	0.998982	0.847492	0.999588	-0.0992539	0.475789	1	0.314703	0.999968	0.450353	1.29e-05	0.000280331	9.35e-08	2.6e-06	Steady	Steady	Steady
NM_021273	12709	ENSMUST00000001304	Ckb	1275	1958	1643	1460	1197	1057	1746	1308	1408	1326	1031	758	1836	2196	2210	1337	1088	1504	0.384058	0.0243475	0.743255	0.0146313	0.853343	0.514856	0.021526	0.851185	0.0120976	0.632956	0.633202	1.32e-05	0.000285714	5.82e-07	1.38e-05	Steady	Steady	Up
NM_007861	13382	ENSMUST00000110857	Dld	3609	3788	3811	3637	3594	3301	3692	3269	3275	3325	4102	3564	3148	3116	3138	3875	4093	3763	0.0820761	0.295315	0.998982	0.224122	0.999588	-0.106075	0.45537	1	0.392308	0.999968	-0.352028	1.33e-05	0.000286964	3.84e-07	9.26e-06	Steady	Steady	Steady
NM_181588	69574	ENSMUST00000070918	Cmbl	394	484	336	616	446	385	524	363	356	467	730	427	454	426	487	790	759	585	-0.26032	0.223978	0.998982	0.201336	0.999588	-0.389806	0.156959	1	0.140037	0.999968	-0.674877	1.37e-05	0.000295222	2.66e-06	5.41e-05	Steady	Steady	Down
NM_016772	51798	ENSMUST00000066264	Ech1	2735	2626	2861	3494	2756	2587	3543	2822	2830	3376	3517	3180	3711	3136	3568	4584	4848	4291	-0.111707	0.347643	0.998982	0.372471	0.999588	-0.135506	0.349758	1	0.292789	0.999968	-0.430661	1.37e-05	0.000295297	2.22e-06	4.64e-05	Steady	Steady	Steady
NM_144512	14412	ENSMUST00000064580	Slc6a13	847	1070	904	1210	1015	920	736	795	665	884	540	871	864	759	703	1261	1252	1000	-0.164641	0.227141	0.998982	0.246728	0.999588	-0.0679113	0.758091	1	0.789286	0.999968	-0.626638	1.42e-05	0.000305108	1.24e-06	2.76e-05	Steady	Steady	Down
NM_011654	22143	ENSMUST00000077577	Tuba1b	10784	10506	9586	9620	10692	11874	10439	12329	11516	11094	11867	11744	10025	9811	9928	7187	7770	5988	-0.0664866	0.514514	0.998982	0.525384	0.999588	-0.0203528	0.882597	1	0.921562	0.999968	0.474897	1.45e-05	0.000310698	9.02e-08	2.52e-06	Steady	Steady	Steady
NM_198190	78405	ENSMUST00000058879	Ntf5	73	48	50	48	25	34	79	66	64	45	35	40	147	147	142	76	65	79	0.668938	0.0654871	0.998982	0.0797415	0.999588	0.79454	0.0277356	0.954723	0.0111957	0.606065	0.952162	1.45e-05	0.00031073	7.64e-06	0.000137945	Up	Up	Up
NM_026515	68026	ENSMUST00000045802	Pclaf	1778	1513	1398	1462	1601	1593	1884	2208	2345	2029	2356	2548	1230	1475	1308	860	881	583	0.00394865	0.971576	0.998982	0.918424	0.999588	-0.109156	0.481091	1	0.447214	0.999968	0.756489	1.45e-05	0.000311434	2.7e-07	6.75e-06	Steady	Steady	Up
NM_013654	20306	ENSMUST00000021011	Ccl7	3	7	2	9	1	3	4	7	9	2	24	1	21	72	51	3	4	12	-0.118706	0.878999	0.998982	0.924136	NA	-0.423181	0.691549	1	0.739008	NA	2.8618	1.48e-05	0.000317127	1.84e-05	0.000298422	Steady	Steady	Up
NM_008563	17215	ENSMUST00000053266	Mcm3	2669	2371	2125	2259	2336	2381	2434	2694	3051	2539	3022	2870	1867	2107	2129	1408	1427	998	0.0322946	0.750659	0.998982	0.687508	0.999588	-0.0454846	0.764303	1	0.774763	0.999968	0.639002	1.5e-05	0.000320689	6.76e-07	1.57e-05	Steady	Steady	Up
NM_016717	50880	ENSMUST00000027532	Scly	677	752	779	890	774	719	825	841	790	846	696	898	756	712	660	981	1080	941	-0.118015	0.322866	0.998982	0.366108	0.999588	0.00581267	0.968637	1	0.883504	0.999968	-0.528617	1.51e-05	0.000320689	9.61e-07	2.18e-05	Steady	Steady	Steady
NM_009949	12896	ENSMUST00000030345	Cpt2	1631	1533	1625	2073	1552	1448	1771	1605	1464	1591	1736	1689	1568	1429	1657	2003	2085	1931	-0.0905613	0.5047	0.998982	0.533736	0.999588	-0.0555221	0.642233	1	0.681921	0.999968	-0.404115	1.54e-05	0.000327385	7.91e-06	0.000141719	Steady	Steady	Steady
NM_022030	64051	ENSMUST00000035371	Sv2a	735	678	788	811	784	721	651	604	552	694	433	693	536	421	476	768	721	662	-0.0811399	0.458059	0.998982	0.510926	0.999588	-0.0147424	0.947034	1	0.996647	0.999968	-0.618637	1.54e-05	0.000327452	2.4e-06	4.95e-05	Steady	Steady	Down
NM_019771	56431	ENSMUST00000103172	Dstn	6924	9237	8630	6923	7091	7193	8007	6975	7602	6874	6896	6380	10621	11092	11781	7888	8206	8763	0.217053	0.0477242	0.947808	0.0309107	0.999588	0.161516	0.225357	1	0.0370401	0.999968	0.39665	1.57e-05	0.000333344	1.51e-08	5.11e-07	Steady	Steady	Steady
NM_201600	17919	ENSMUST00000074157	Myo5b	2460	2528	2680	3189	2802	2904	2825	3008	2997	2917	1569	3060	2542	2505	2224	3414	3146	3001	-0.221752	0.00753601	0.436708	0.0108881	0.788727	0.223215	0.386754	1	0.284129	0.999968	-0.427536	1.58e-05	0.000334595	3.21e-06	6.41e-05	Steady	Steady	Steady
NM_023058	268930	ENSMUST00000024701	Pkmyt1	919	684	641	735	802	782	791	996	875	778	857	785	686	712	869	469	511	376	-0.0531519	0.727488	0.998982	0.748714	0.999588	0.134675	0.349283	1	0.239788	0.999968	0.708616	1.59e-05	0.000335489	6.63e-07	1.56e-05	Steady	Steady	Up
NM_008992	19300	ENSMUST00000021666	Abcd4	796	740	642	877	820	670	931	722	692	799	734	945	874	868	818	1222	1225	1066	-0.126811	0.370748	0.998982	0.382498	0.999588	-0.0843023	0.63395	1	0.670465	0.999968	-0.488906	1.66e-05	0.000349112	1.25e-06	2.77e-05	Steady	Steady	Steady
NM_026183	67473	ENSMUST00000010267	Slc47a1	1719	1502	1735	2508	1842	1291	2570	2519	2566	2883	1806	2925	2584	2387	2314	3757	4472	2922	-0.194693	0.350562	0.998982	0.315146	0.999588	0.00423103	0.983667	1	0.921958	0.999968	-0.645326	1.68e-05	0.000353567	2.4e-06	4.95e-05	Steady	Steady	Down
NM_011858	23966	ENSMUST00000107166	Tenm4	1304	947	918	1138	1251	1318	831	1495	1648	1447	759	1725	416	442	349	671	740	542	-0.231768	0.121154	0.998982	0.112192	0.999588	0.0147948	0.967435	1	0.954022	0.999968	-0.725448	1.7e-05	0.000356479	2.87e-06	5.79e-05	Steady	Steady	Down
NM_028880	74342	ENSMUST00000161677	Lrrtm1	111	83	84	111	54	104	140	92	68	93	72	58	247	326	239	552	493	389	0.042033	0.899444	0.998982	0.878299	0.999588	0.421036	0.311955	1	0.237731	0.999968	-0.851962	1.72e-05	0.000360118	3.64e-06	7.16e-05	Steady	Steady	Down
NM_010357	14860	ENSMUST00000034903	Gsta4	1338	1744	1318	1840	1344	1439	1549	1671	1428	1585	1271	1534	1384	1333	1361	1636	1830	1781	-0.0786138	0.606389	0.998982	0.629985	0.999588	0.0784993	0.560622	1	0.450049	0.999968	-0.396565	1.77e-05	0.000370308	5e-06	9.5e-05	Steady	Steady	Steady
NM_145218	212996	ENSMUST00000086023	Wbscr17	247	277	351	199	233	207	278	267	210	246	315	180	405	382	376	239	267	212	0.444439	0.0182963	0.673043	0.0130972	0.816726	0.0229932	0.936574	1	0.886792	0.999968	0.663295	1.78e-05	0.000371485	1.79e-06	3.87e-05	Steady	Steady	Up
NM_001081432	237523	ENSMUST00000050702	Ptprq	9	17	7	14	8	19	10	12	11	6	3	3	22	16	33	5	5	5	-0.316076	0.541908	0.998982	0.652953	NA	1.42846	0.0166715	0.757595	0.0917864	NA	2.18099	1.83e-05	0.000381862	0.000750403	0.00659119	Steady	Up	Up
NM_180678	353172	ENSMUST00000003572	Gars	2432	2611	2562	2255	2463	2456	2350	2302	2216	2139	2492	2273	2523	2611	2608	1950	1999	2010	0.0766754	0.327302	0.998982	0.279521	0.999588	-0.0108041	0.928816	1	0.983723	0.999968	0.344482	1.87e-05	0.0003889	8.33e-08	2.34e-06	Steady	Steady	Steady
NM_010597	16497	ENSMUST00000049230	Kcnab1	2	7	5	7	9	5	10	7	7	19	7	4	16	54	32	8	4	3	-0.580844	0.330329	0.998982	0.537724	NA	-0.321267	0.640121	1	0.723941	NA	2.70329	1.87e-05	0.000389762	9.22e-05	0.00114647	Steady	Steady	Up
NM_177580	207495	ENSMUST00000165408	Baiap2l2	1084	1050	1149	1373	1231	1123	892	876	809	977	645	939	889	918	945	1446	1423	1104	-0.190667	0.0651405	0.998982	0.0839095	0.999588	0.00498995	0.978802	1	0.915402	0.999968	-0.561985	1.94e-05	0.000402959	3.96e-06	7.72e-05	Steady	Steady	Steady
NM_153068	259300	ENSMUST00000098799	Ehd2	1622	1861	1725	1508	1525	1423	1994	1955	2200	1929	2588	1917	2685	3285	3179	2214	2285	2065	0.217297	0.0121255	0.571571	0.0114803	0.805959	-0.0673414	0.678816	1	0.694505	0.999968	0.446154	1.94e-05	0.000402959	9.59e-07	2.18e-05	Steady	Steady	Steady
NM_001013820	434674	ENSMUST00000065651	Slc22a28	72	116	83	106	89	99	116	142	84	119	96	77	66	111	81	180	196	161	-0.125083	0.648323	0.998982	0.663025	0.999588	0.222845	0.538927	1	0.445167	0.999968	-1.08854	1.97e-05	0.000408007	7.85e-06	0.000140984	Steady	Steady	Down
NM_026808	68680	ENSMUST00000022826	Fitm1	71	66	70	129	116	69	117	143	77	154	99	129	119	99	138	196	251	215	-0.608213	0.0477064	0.947808	0.0437663	0.999588	-0.1865	0.613109	1	0.587245	0.999968	-0.927315	2.01e-05	0.000415424	7.78e-06	0.00014011	Down	Steady	Down
NM_175259	77552	ENSMUST00000041240	Shisa4	461	424	458	389	426	436	483	535	546	555	480	484	949	895	897	624	666	520	0.0951571	0.460045	0.998982	0.40549	0.999588	0.0396025	0.805213	1	0.690249	0.999968	0.566477	2.01e-05	0.000415437	3.09e-07	7.57e-06	Steady	Steady	Steady
NM_021375	58176	ENSMUST00000171887	Rhbg	433	398	359	471	485	421	748	785	717	812	550	966	1130	944	712	1589	1710	1354	-0.217314	0.127978	0.998982	0.120047	0.999588	-0.0531855	0.809949	1	0.845414	0.999968	-0.771004	2.04e-05	0.000419553	1.59e-06	3.47e-05	Steady	Steady	Down
NM_007442	11695	ENSMUST00000042078	Alx4	30	11	13	14	5	13	20	28	25	29	68	23	24	29	29	6	10	8	0.744835	0.190464	0.998982	0.283326	0.999588	-0.715479	0.194077	1	0.209119	0.999968	1.72424	2.05e-05	0.000422433	0.00133532	0.010423	Up	Down	Up
NM_013823	16591	ENSMUST00000078856	Kl	3745	3995	3469	4599	3339	2399	5157	4732	4317	4784	3536	6308	4951	4944	3861	7888	8037	5698	0.109234	0.59227	0.998982	0.667208	0.999588	-0.0469459	0.837028	1	0.863945	0.999968	-0.683518	2.08e-05	0.00042787	1.18e-06	2.63e-05	Steady	Steady	Down
NM_023217	66522	ENSMUST00000070173	Pgpep1	1537	1535	1336	1916	1717	1469	1673	1741	1589	1826	1664	1885	1937	1836	1833	2278	2469	2301	-0.217943	0.0673261	0.998982	0.071899	0.999588	-0.107035	0.351441	1	0.292982	0.999968	-0.362944	2.09e-05	0.000428073	4.55e-06	8.74e-05	Steady	Steady	Steady
NM_026935	69083	ENSMUST00000023886	Sult1c2	305	234	323	401	253	201	362	510	342	326	154	309	222	287	311	637	598	372	0.00382154	0.988648	0.998982	0.958363	0.999588	0.61668	0.0690186	1	0.0382211	0.999968	-1.00239	2.15e-05	0.000440571	2.84e-06	5.76e-05	Steady	Up	Down
NM_028176	72269	ENSMUST00000030535	Cda	262	200	235	354	284	257	464	486	398	543	379	507	476	426	523	686	749	646	-0.367564	0.0587031	0.998982	0.0510655	0.999588	-0.0884861	0.663261	1	0.677301	0.999968	-0.579141	2.16e-05	0.000440571	4.86e-06	9.24e-05	Steady	Steady	Steady
NM_011369	20419	ENSMUST00000022945	Shcbp1	485	544	469	401	576	482	535	666	613	562	580	710	426	416	479	289	288	220	0.0306315	0.849159	0.998982	0.800971	0.999588	-0.0328226	0.850721	1	0.892487	0.999968	0.696114	2.16e-05	0.000440956	2.33e-06	4.81e-05	Steady	Steady	Up
NM_007991	14113	ENSMUST00000042405	Fbl	2432	2160	2129	1958	2321	2609	1890	2031	2151	2043	2321	2229	1886	1875	1831	1439	1390	1161	-0.0418221	0.723033	0.998982	0.765277	0.999588	-0.121072	0.336543	1	0.25107	0.999968	0.454567	2.17e-05	0.000443015	8.72e-07	2e-05	Steady	Steady	Steady
NM_010483	15564	ENSMUST00000055884	Htr5b	14	9	5	11	19	14	3	2	0	5	5	3	7	6	3	0	0	0	-0.650609	0.189477	0.998982	0.346467	NA	-1.32028	0.115067	1	0.353325	NA	5.43323	2.2e-05	0.00044719	0.0375798	NA	Down	Down	Up
NM_012006	26897	ENSMUST00000168120	Acot1	1384	1249	1438	1678	1353	1406	1513	1361	1138	1467	1068	1374	1564	1401	1477	2041	1992	1771	-0.13161	0.229372	0.998982	0.268982	0.999588	0.0326595	0.846563	1	0.771814	0.999968	-0.418466	2.21e-05	0.000449741	8.92e-06	0.00015678	Steady	Steady	Steady
NM_134247	171282	ENSMUST00000021652	Acot4	303	377	333	433	357	320	271	332	266	366	206	310	305	270	245	546	559	361	-0.139778	0.417061	0.998982	0.423953	0.999588	-0.0253451	0.92769	1	0.959722	0.999968	-0.869018	2.27e-05	0.000460054	4.54e-06	8.74e-05	Steady	Steady	Down
NM_025807	66859	ENSMUST00000046807	Slc16a9	305	360	391	395	314	282	316	363	296	457	283	371	398	396	402	623	595	516	0.0831289	0.647055	0.998982	0.593159	0.999588	-0.192254	0.424522	1	0.397921	0.999968	-0.568381	2.27e-05	0.000460277	6.18e-06	0.000113503	Steady	Steady	Steady
NM_007405	11512	ENSMUST00000096224	Adcy6	6168	6191	6793	7631	6992	7155	7019	6845	6997	7052	5642	7570	6453	6710	6557	8365	7900	8377	-0.193056	0.0167116	0.645491	0.0138386	0.828351	0.038547	0.808392	1	0.660323	0.999968	-0.354756	2.31e-05	0.000465997	1.23e-07	3.33e-06	Steady	Steady	Steady
NM_009416	22004	ENSMUST00000107913	Tpm2	298	447	317	251	276	296	238	235	293	235	290	246	355	424	416	263	248	235	0.360205	0.0658888	0.998982	0.0472139	0.999588	-0.0109329	0.962985	1	0.998297	0.999968	0.646426	2.31e-05	0.000467028	2.87e-06	5.79e-05	Steady	Steady	Up
NM_207298	99151	ENSMUST00000047521	Cercam	473	430	462	362	319	407	364	350	312	276	624	232	472	460	562	317	316	324	0.320288	0.0272712	0.788712	0.0187973	0.927784	-0.144512	0.708533	1	0.703034	0.999968	0.60871	2.37e-05	0.000477547	2.13e-06	4.5e-05	Steady	Steady	Up
NM_016668	12116	ENSMUST00000099309	Bhmt	9	17	98	15	16	9	31	9	720	2	94	53	0	1	2	7	9	16	1.60621	0.0464459	0.947808	0.0488132	0.999588	2.36368	0.125159	1	NA	NA	-3.29502	2.43e-05	0.000488647	0.00695419	NA	Up	Up	Down
NM_017372	17105	ENSMUST00000092163	Lyz2	489	457	402	357	329	417	260	258	355	283	1255	319	1405	1115	1876	649	521	895	0.28312	0.0679748	0.998982	0.0490193	0.999588	-1.0877	0.0584317	1	NA	NA	1.05333	2.44e-05	0.000489794	0.000773267	0.0067272	Steady	Down	Up
NM_181418	234395	ENSMUST00000049184	Ushbp1	869	931	1071	982	991	879	1037	897	900	1072	1114	1002	974	1052	1112	1444	1310	1624	0.00126909	0.990874	0.998982	0.926077	0.999588	-0.173303	0.164774	1	0.142457	0.999968	-0.514548	2.48e-05	0.000497015	8.18e-06	0.000145996	Steady	Steady	Steady
NM_145831	226049	ENSMUST00000053068	Dmrt2	153	161	314	216	142	167	244	174	151	155	86	129	215	212	196	351	306	315	0.247986	0.431203	0.998982	0.370594	0.999588	0.614666	0.083555	1	0.0399813	0.999968	-0.674385	2.49e-05	0.000498289	1.08e-05	0.000186555	Steady	Up	Down
NM_011658	22160	ENSMUST00000049089	Twist1	165	117	113	58	107	131	138	130	107	141	263	124	178	143	156	56	87	80	0.410711	0.225119	0.998982	0.183974	0.999588	-0.49677	0.192385	1	0.147953	0.999968	1.06302	2.5e-05	0.000499484	6.55e-06	0.000119587	Steady	Steady	Up
NM_001276704	53319	ENSMUST00000184970	Nxf1	1379	1279	1275	1386	1336	1297	1446	1246	1367	1538	1140	1457	1153	1146	1085	1482	1456	1413	-0.0382355	0.657428	0.998982	0.726264	0.999588	-0.0301246	0.841138	1	0.903346	0.999968	-0.395395	2.51e-05	0.000500938	3.5e-06	6.92e-05	Steady	Steady	Steady
NM_008727	18160	ENSMUST00000029540	Npr1	1983	1680	1891	1974	2066	1956	1754	1791	1720	1956	2977	1878	1849	1920	1933	2345	2315	2496	-0.117593	0.192947	0.998982	0.227035	0.999588	-0.374042	0.0596003	1	0.0428176	0.999968	-0.361095	2.51e-05	0.000500938	7.2e-06	0.000130857	Steady	Steady	Steady
NM_010252	14405	ENSMUST00000031119	Gabrg1	29	22	29	31	47	57	12	12	8	19	17	30	11	12	13	33	46	29	-0.758986	0.034661	0.881032	0.0683649	0.999588	-1.04071	0.0369366	1	0.0882128	NA	-1.60671	2.56e-05	0.000509391	0.000799864	0.00692806	Down	Down	Down
NM_029303	75477	ENSMUST00000054146	Pfn3	221	174	105	316	165	160	282	219	179	284	203	338	268	253	247	453	546	338	-0.362781	0.310672	0.998982	0.260173	0.999588	-0.284596	0.345876	1	0.305764	0.999968	-0.830688	2.56e-05	0.000509391	7.42e-06	0.000134386	Steady	Steady	Down
NM_016785	22017	ENSMUST00000021806	Tpmt	645	974	947	855	935	614	827	786	643	917	626	782	771	798	760	1039	1215	1000	0.0845129	0.671123	0.998982	0.607857	0.999588	-0.0481345	0.7999	1	0.845904	0.999968	-0.514661	2.61e-05	0.000517907	2.43e-06	4.98e-05	Steady	Steady	Steady
NM_013873	29859	ENSMUST00000082365	Sult4a1	7	3	6	14	3	5	4	7	11	4	46	3	37	22	20	5	5	8	-0.457048	0.495546	0.998982	0.637451	NA	-1.2501	0.238793	1	NA	NA	2.07837	2.74e-05	0.000542221	0.000704222	0.00627865	Steady	Down	Up
NM_011794	23827	ENSMUST00000027916	Bpnt1	2141	2373	2828	3219	2052	2036	2266	2021	1812	1894	1510	1903	1590	1698	1535	2354	2207	1897	-0.00177883	0.992341	0.998982	0.962531	0.999588	0.196182	0.193816	1	0.117408	0.999968	-0.45346	2.79e-05	0.000550595	1.31e-05	0.000222407	Steady	Steady	Steady
NM_024413	72287	ENSMUST00000098513	Plekhf1	174	148	146	153	176	204	168	159	190	187	155	207	298	302	320	149	211	156	-0.193838	0.353634	0.998982	0.348978	0.999588	-0.0890837	0.741432	1	0.708571	0.999968	0.801641	2.83e-05	0.000559197	3.08e-06	6.16e-05	Steady	Steady	Up
NM_019724	17389	ENSMUST00000029881	Mmp16	201	207	171	152	135	182	133	137	103	113	130	93	83	97	101	174	163	163	0.297443	0.151886	0.998982	0.123028	0.999588	0.146395	0.640753	1	0.529367	0.999968	-0.86381	2.87e-05	0.000566084	2.87e-05	0.000432166	Steady	Steady	Down
NM_025330	66065	ENSMUST00000107752	Hsd17b14	314	272	332	367	244	274	307	398	297	371	266	380	138	127	136	256	224	204	0.0453711	0.816865	0.998982	0.772319	0.999588	-0.0255517	0.91519	1	0.952665	0.999968	-0.802689	2.91e-05	0.000573075	1.34e-05	0.000226277	Steady	Steady	Down
NM_133685	106572	ENSMUST00000070673	Rab31	1146	1116	1129	1036	1083	1185	1186	1391	1064	1304	1299	979	1862	1647	1924	1230	1412	1088	0.0304227	0.739059	0.998982	0.680834	0.999588	0.019885	0.905182	1	0.838913	0.999968	0.510153	2.93e-05	0.000575353	1.92e-06	4.12e-05	Steady	Steady	Steady
NM_173395	227358	ENSMUST00000086861	Erfe	52	37	47	31	53	44	59	82	70	44	55	62	40	75	68	25	15	17	0.0801886	0.811049	0.998982	0.810175	0.999588	0.386494	0.293303	1	0.210655	0.999968	1.64268	3.04e-05	0.00059676	6.7e-05	0.000880353	Steady	Steady	Up
NM_001004140	80986	ENSMUST00000046916	Ckap2	658	776	672	520	746	780	665	802	808	691	726	824	463	528	624	351	339	306	0.0344605	0.835266	0.998982	0.789681	0.999588	0.0193296	0.901622	1	0.816051	0.999968	0.663704	3.05e-05	0.000598075	2.88e-06	5.79e-05	Steady	Steady	Up
NM_027395	70350	ENSMUST00000058845	Basp1	1054	1232	1495	1144	1412	1473	1307	1609	1296	1552	1238	1341	1653	1838	1951	1319	1342	1045	-0.100275	0.489242	0.998982	0.528929	0.999588	0.0244288	0.867604	1	0.785645	0.999968	0.521723	3.24e-05	0.000634328	2.29e-06	4.74e-05	Steady	Steady	Steady
NM_011669	22217	ENSMUST00000085614	Usp12	1707	1962	2082	1805	1760	1785	1684	1668	1707	1763	1432	1569	1574	1550	1626	1923	2020	1954	0.0961832	0.287002	0.998982	0.270489	0.999588	0.0836561	0.499889	1	0.35523	0.999968	-0.345092	3.28e-05	0.000638656	9.69e-06	0.00016958	Steady	Steady	Steady
NM_026690	68352	ENSMUST00000035929	Aspdh	32	35	62	64	80	55	86	72	89	76	67	101	65	54	37	107	139	110	-0.634027	0.072717	0.998982	0.0900998	0.999588	0.0146221	0.966951	1	0.924355	0.999968	-1.21956	3.27e-05	0.000638656	2.52e-05	0.000388421	Down	Steady	Down
NM_008129	14630	ENSMUST00000029769	Gclm	1143	1190	1157	1504	1254	1033	1429	1441	1313	1497	1057	1232	1536	1654	1632	2026	2354	1939	-0.127051	0.349628	0.998982	0.373008	0.999588	0.140134	0.358974	1	0.286576	0.999968	-0.422404	3.29e-05	0.000640117	2.07e-05	0.000328944	Steady	Steady	Steady
NM_027865	71687	ENSMUST00000002100	Tmem25	1083	1051	981	1317	1150	826	932	729	735	1122	565	1001	1171	974	996	1616	1814	1285	-0.0876013	0.592007	0.998982	0.607885	0.999588	-0.170542	0.526299	1	0.526636	0.999968	-0.61753	3.3e-05	0.000641142	7.41e-06	0.000134386	Steady	Steady	Down
NM_026778	68588	ENSMUST00000067072	Cthrc1	276	283	230	232	244	307	326	253	329	203	602	337	339	241	322	122	111	185	0.00474788	0.979457	0.998982	0.946013	0.999588	-0.332384	0.401738	1	0.367442	0.999968	1.07369	3.31e-05	0.00064229	2.23e-06	4.65e-05	Steady	Steady	Up
NM_033314	24059	ENSMUST00000035148	Slco2a1	694	845	803	886	889	694	787	797	704	771	686	830	882	848	738	1095	1288	1113	-0.0844645	0.53201	0.998982	0.574651	0.999588	-0.00330267	0.981474	1	0.934681	0.999968	-0.534342	3.41e-05	0.000659865	3.82e-06	7.5e-05	Steady	Steady	Steady
NM_001167923	665033	ENSMUST00000190193	Col6a5	178	74	49	18	56	175	8	124	9	85	478	90	11	15	18	68	114	28	0.27445	0.708832	0.998982	0.780672	0.999588	-2.21421	0.0556883	1	NA	NA	-2.27413	3.44e-05	0.000665735	2.06e-05	0.000327952	Steady	Down	Down
NM_017476	54194	ENSMUST00000050214	Akap8l	1982	1786	1851	2028	1901	1949	1995	1863	1807	1925	2323	2099	1640	1683	1689	2128	2021	2435	-0.0719745	0.380988	0.998982	0.434902	0.999588	-0.167402	0.182434	1	0.131615	0.999968	-0.427398	3.45e-05	0.000666748	1.85e-05	0.000299563	Steady	Steady	Steady
NM_133670	20887	ENSMUST00000106372	Sult1a1	249	264	216	208	194	244	151	138	244	134	351	151	166	190	225	283	361	333	0.167807	0.356556	0.998982	0.314838	0.999588	-0.253193	0.585497	1	0.552069	0.999968	-0.782778	3.64e-05	0.000702219	1.55e-05	0.000257807	Steady	Steady	Down
NM_207205	78908	ENSMUST00000043983	Igsf3	981	1024	1133	980	1074	1163	1022	1234	1118	1052	874	928	1254	1569	1338	973	977	936	-0.0435609	0.673809	0.998982	0.746451	0.999588	0.23852	0.0884996	1	0.042965	0.999968	0.495069	3.7e-05	0.000713305	1.18e-06	2.63e-05	Steady	Steady	Steady
NM_175035	317757	ENSMUST00000055558	Gimap5	177	253	236	225	205	215	255	209	173	210	185	178	166	230	179	330	306	319	0.037906	0.844463	0.998982	0.800573	0.999588	0.147765	0.578017	1	0.449251	0.999968	-0.764494	3.72e-05	0.000715608	1.34e-05	0.000226277	Steady	Steady	Down
NM_011072	18643	ENSMUST00000018437	Pfn1	7339	7247	7349	6354	7319	7312	7898	8356	7760	7749	8389	7517	9431	8858	7997	6271	6890	6004	0.0566298	0.507183	0.998982	0.40681	0.999588	0.0186011	0.885518	1	0.675838	0.999968	0.423705	3.73e-05	0.000715608	1.68e-07	4.45e-06	Steady	Steady	Steady
NM_172532	214579	ENSMUST00000037615	Aldh5a1	851	1031	1018	1150	953	874	998	1037	867	1024	680	986	765	752	770	1027	1060	965	-0.0460239	0.72647	0.998982	0.779936	0.999588	0.105066	0.579609	1	0.50139	0.999968	-0.449017	3.74e-05	0.000716522	2.16e-06	4.55e-05	Steady	Steady	Steady
NM_008808	18590	ENSMUST00000076095	Pdgfa	932	957	1179	1086	1069	975	1214	1092	972	1161	819	935	902	995	806	1280	1202	1590	-0.0372557	0.746046	0.998982	0.814279	0.999588	0.164971	0.332917	1	0.266499	0.999968	-0.624809	3.75e-05	0.000718124	5.81e-06	0.000107638	Steady	Steady	Down
NM_010137	13819	ENSMUST00000024954	Epas1	2529	2962	3197	3777	2956	2705	3210	2907	2409	3072	3209	2719	3344	3519	3428	4111	4252	4352	-0.127985	0.355882	0.998982	0.371446	0.999588	-0.0824969	0.591045	1	0.592247	0.999968	-0.338292	3.78e-05	0.000722062	1.71e-06	3.73e-05	Steady	Steady	Steady
NM_001024139	235130	ENSMUST00000065112	Adamts15	576	705	705	786	601	554	671	685	700	849	540	594	722	871	925	1318	1298	1072	0.0247343	0.876488	0.998982	0.826304	0.999588	0.0492826	0.808423	1	0.740991	0.999968	-0.583303	3.82e-05	0.000728905	7.73e-06	0.000139328	Steady	Steady	Steady
NM_030889	81840	ENSMUST00000037370	Sorcs2	1025	930	757	658	798	907	598	727	738	736	1045	582	828	940	1101	567	686	510	0.192957	0.223531	0.998982	0.186175	0.999588	-0.197257	0.409505	1	0.398051	0.999968	0.669788	4.05e-05	0.000770947	1.61e-06	3.5e-05	Steady	Steady	Up
NM_023059	24058	ENSMUST00000097958	Sigirr	909	890	861	1226	947	767	1035	961	779	1008	680	1024	1111	1124	1063	1509	1615	1304	-0.151837	0.352372	0.998982	0.355695	0.999588	0.0280469	0.890853	1	0.82449	0.999968	-0.457157	4.07e-05	0.000770947	1.32e-05	0.000222727	Steady	Steady	Steady
NM_021793	60455	ENSMUST00000025010	Tmem8	1021	916	808	1429	895	777	1197	1179	1015	1185	884	1288	1295	1095	1168	1559	1743	1481	-0.182537	0.402232	0.998982	0.37016	0.999588	0.0100914	0.953256	1	0.882095	0.999968	-0.459203	4.07e-05	0.000770947	1.49e-05	0.000247292	Steady	Steady	Steady
NM_023281	66945	ENSMUST00000022062	Sdha	8315	7963	8209	9613	7958	8029	9032	8537	8093	8738	9186	9309	8283	7837	8046	10213	10401	9475	-0.0713854	0.459542	0.998982	0.477312	0.999588	-0.0893749	0.483373	1	0.28248	0.999968	-0.348966	4.07e-05	0.000770947	2.58e-07	6.52e-06	Steady	Steady	Steady
NM_007691	12649	ENSMUST00000034625	Chek1	517	407	315	360	447	435	470	549	471	493	570	501	363	376	418	261	246	199	-0.00873239	0.96584	0.998982	0.989033	0.999588	-0.073099	0.653441	1	0.652007	0.999968	0.679577	4.08e-05	0.000770947	5.39e-06	0.000101433	Steady	Steady	Up
NM_008446	16571	ENSMUST00000048962	Kif4	821	874	775	642	950	993	902	1138	1024	893	912	1110	609	645	627	389	460	317	-0.0725257	0.661273	0.998982	0.683063	0.999588	0.0689193	0.65944	1	0.56304	0.999968	0.658008	4.08e-05	0.000770947	2.43e-06	4.98e-05	Steady	Steady	Up
NM_176837	73910	ENSMUST00000039557	Arhgap18	1318	1544	1608	1461	1564	1543	1578	1537	1583	1547	1517	1708	1374	1422	1421	1831	1880	1652	-0.0393801	0.679794	0.998982	0.763948	0.999588	-0.025655	0.818048	1	0.880863	0.999968	-0.379443	4.1e-05	0.00077455	1.56e-05	0.000257874	Steady	Steady	Steady
NM_009633	11552	ENSMUST00000071902	Adra2b	287	394	254	508	310	270	600	625	460	607	397	641	661	719	741	951	1073	910	-0.225865	0.407879	0.998982	0.374815	0.999588	0.0294391	0.90115	1	0.840612	0.999968	-0.500692	4.25e-05	0.000801586	5.89e-06	0.00010864	Steady	Steady	Steady
NM_009915	12772	ENSMUST00000055918	Ccr2	34	17	24	26	23	30	10	16	11	22	77	26	61	56	68	16	17	32	-0.0803739	0.832347	0.998982	0.874478	0.999588	-1.74819	0.00716188	0.538674	0.0129298	0.661098	1.46871	4.4e-05	0.000826455	0.000140305	0.00162645	Steady	Down	Up
NM_019993	56752	ENSMUST00000028004	Aldh9a1	1550	1503	1413	1671	1544	1223	1918	1570	1518	1678	1687	1691	1699	1616	1734	2223	2225	1957	0.00176657	0.988663	0.998982	0.934274	0.999588	-0.0184728	0.885818	1	0.965695	0.999968	-0.375925	4.41e-05	0.000828259	2.29e-05	0.000360493	Steady	Steady	Steady
NM_133753	74155	ENSMUST00000030811	Errfi1	1018	1035	963	989	989	980	1042	1214	1233	1089	1043	1078	1955	2263	2015	1588	1534	1524	0.0208963	0.814897	0.998982	0.745753	0.999588	0.117875	0.347876	1	0.217773	0.999968	0.391003	4.55e-05	0.000852207	1.96e-06	4.19e-05	Steady	Steady	Steady
NM_013641	19216	ENSMUST00000019608	Ptger1	1224	1238	1713	1761	1566	1422	1580	1496	1241	1531	1213	1128	1170	1545	1304	2185	1682	2461	-0.194777	0.178959	0.998982	0.195491	0.999588	0.152619	0.3415	1	0.282232	0.999968	-0.689281	4.58e-05	0.000856491	8.04e-06	0.000143917	Steady	Steady	Down
NM_052994	94214	ENSMUST00000121820	Spock2	2674	2558	2064	2068	3519	3796	1007	1248	1196	1493	1943	1556	429	465	571	321	286	301	-0.36881	0.0827451	0.998982	0.181162	0.999588	-0.534708	0.000594568	0.167388	0.000276824	0.0756769	0.655951	4.62e-05	0.000863919	5.44e-06	0.000101959	Steady	Steady	Up
NM_080854	142681	ENSMUST00000006638	Slc34a3	23	48	18	37	49	10	152	115	81	105	57	123	100	82	125	253	226	158	-0.117529	0.844784	0.998982	0.857868	0.999588	0.280798	0.514722	1	0.436729	0.999968	-1.08494	4.73e-05	0.000880842	1.39e-05	0.000232575	Steady	Steady	Down
NM_011338	20308	ENSMUST00000019266	Ccl9	36	85	41	17	38	51	21	13	45	22	93	34	51	48	101	12	14	26	0.603034	0.222389	0.998982	0.214665	0.999588	-0.90793	0.207729	1	0.205589	0.999968	1.89878	4.79e-05	0.000891045	3.93e-05	0.000566068	Up	Down	Up
NM_001164573	231646	ENSMUST00000202006	Myo1h	1017	1117	1072	890	993	1132	1090	1086	1088	1003	1040	916	1476	1435	1492	1074	1132	1115	0.0813499	0.462248	0.998982	0.430108	0.999588	0.13861	0.232141	1	0.1108	0.999968	0.373746	4.83e-05	0.000897574	5.91e-07	1.39e-05	Steady	Steady	Steady
NM_009912	12768	ENSMUST00000026911	Ccr1	50	80	63	62	51	50	52	48	46	49	101	37	96	114	147	43	51	61	0.23509	0.433522	0.998982	0.441502	0.999588	-0.358749	0.459613	1	0.446418	0.999968	1.16721	4.86e-05	0.00090091	2.44e-05	0.000379576	Steady	Steady	Up
NM_010893	18010	ENSMUST00000007253	Neu1	2123	2084	2186	2919	2292	1936	2311	2176	1848	2092	1711	2186	2249	2303	2380	3113	3055	2648	-0.168589	0.229529	0.998982	0.231962	0.999588	0.0764296	0.616322	1	0.49871	0.999968	-0.379521	4.97e-05	0.000919989	2.14e-05	0.000338454	Steady	Steady	Steady
NM_207655	13649	ENSMUST00000020329	Egfr	278	268	274	228	175	238	328	259	313	264	290	229	560	671	660	328	372	453	0.348268	0.0509735	0.96689	0.0386324	0.999588	0.198178	0.378818	1	0.245523	0.999968	0.679597	5.01e-05	0.000924889	3.35e-06	6.66e-05	Steady	Steady	Up
NM_026947	69123	ENSMUST00000021853	Eci3	79	121	111	141	159	82	206	185	97	212	209	234	138	97	136	207	232	222	-0.305856	0.332606	0.998982	0.319266	0.999588	-0.431379	0.205103	1	0.160018	0.999968	-0.865868	5.05e-05	0.000928524	2.06e-05	0.000327952	Steady	Steady	Down
NM_001081161	269233	ENSMUST00000115099	Fam171a1	2382	2327	2570	2570	2468	2621	2477	2364	2371	2327	1992	2384	2016	1988	1770	2363	2469	2531	-0.0809086	0.294252	0.998982	0.355105	0.999588	0.102164	0.425739	1	0.235847	0.999968	-0.383513	5.05e-05	0.000928524	1.58e-05	0.000260982	Steady	Steady	Steady
NM_024184	66929	ENSMUST00000005607	Asf1b	431	298	316	326	349	368	414	490	524	382	516	509	384	415	449	259	288	203	-0.00304669	0.986784	0.998982	0.982661	0.999588	0.0194351	0.923498	1	0.860627	0.999968	0.702122	5.05e-05	0.000928524	6.88e-06	0.000125298	Steady	Steady	Up
NM_001033484	404710	ENSMUST00000071812	Iqgap3	1082	970	927	802	989	1123	1084	1311	1243	1097	918	1226	909	1027	1075	647	671	425	0.0254932	0.853706	0.998982	0.808419	0.999588	0.163778	0.295028	1	0.214033	0.999968	0.756751	5.12e-05	0.000940301	1.52e-06	3.34e-05	Steady	Steady	Up
NM_008812	18600	ENSMUST00000030765	Padi2	626	659	617	845	809	727	558	652	682	680	684	822	213	219	176	357	293	493	-0.331426	0.00246512	0.299441	0.00296486	0.407644	-0.210697	0.198623	1	0.159154	0.999968	-0.944767	5.22e-05	0.000956557	1.12e-05	0.000191811	Steady	Steady	Down
NM_145998	15372	ENSMUST00000051997	Hmx2	27	36	54	38	57	55	48	86	56	146	52	87	50	51	54	145	106	88	-0.366962	0.312547	0.998982	0.361943	0.999588	-0.587781	0.238605	1	0.204256	0.999968	-1.15982	5.25e-05	0.000962095	5.61e-05	0.000758995	Steady	Down	Down
NM_021886	26886	ENSMUST00000075550	Cenph	349	379	231	288	336	347	273	421	385	358	389	298	253	273	289	128	185	118	-0.0236934	0.911288	0.998982	0.930938	0.999588	0.0445696	0.853902	1	0.794374	0.999968	0.886785	5.29e-05	0.000967631	6.34e-06	0.000116174	Steady	Steady	Up
NM_080456	121022	ENSMUST00000047429	Mrps6	979	1133	1401	1392	1076	1099	1230	964	898	1016	775	741	750	720	713	1103	951	1496	-0.0308617	0.839399	0.998982	0.888518	0.999588	0.28373	0.130998	1	0.095228	0.999968	-0.736211	5.34e-05	0.00097466	5.58e-06	0.000103868	Steady	Steady	Down
NM_009204	20528	ENSMUST00000018710	Slc2a4	582	699	578	726	616	468	589	608	694	663	569	664	385	317	355	503	501	519	0.0307396	0.860682	0.998982	0.812392	0.999588	-0.00606196	0.969335	1	0.963978	0.999968	-0.560022	5.43e-05	0.000989549	1.96e-05	0.000314668	Steady	Steady	Steady
NM_021423	58234	ENSMUST00000039074	Shank3	1090	1237	1521	1367	1381	1340	1431	1289	1232	1357	1413	1326	1084	1241	1116	1534	1417	1654	-0.0960015	0.42727	0.998982	0.48852	0.999588	-0.0553064	0.614399	1	0.661565	0.999968	-0.453866	5.5e-05	0.00100039	2.04e-05	0.000325726	Steady	Steady	Steady
NM_007393	11461	ENSMUST00000100497	Actb	31977	34023	33838	31683	32734	33336	32992	33421	32252	32187	32579	30126	39240	43877	39748	31571	31818	28601	0.0229498	0.759819	0.998982	0.607661	0.999588	0.0531447	0.670382	1	0.274446	0.999968	0.385021	5.52e-05	0.00100238	3e-08	9.34e-07	Steady	Steady	Steady
NM_008861	18764	ENSMUST00000086831	Pkd2	2160	3233	3290	3488	3383	3194	3520	3290	3372	3753	2707	3624	3602	3500	3698	4474	4481	4257	-0.222244	0.135916	0.998982	0.134098	0.999588	0.0104619	0.949586	1	0.860564	0.999968	-0.323818	5.52e-05	0.00100238	2.01e-06	4.27e-05	Steady	Steady	Steady
NM_026412	51944	ENSMUST00000134661	Knstrn	874	1013	1011	741	1112	1247	1011	1133	1179	983	947	1233	629	660	688	432	481	344	-0.104773	0.55883	0.998982	0.571183	0.999588	0.0685579	0.657047	1	0.559328	0.999968	0.621075	5.55e-05	0.00100434	3.34e-06	6.64e-05	Steady	Steady	Up
NM_030004	68631	ENSMUST00000022517	Cryl1	1652	1770	1239	2021	1517	1116	2011	1672	1401	1737	1307	1735	1989	1689	1910	2748	2707	2174	-0.00457616	0.983072	0.998982	0.987052	0.999588	0.0839836	0.645601	1	0.56241	0.999968	-0.48154	5.56e-05	0.00100434	2.64e-05	0.000402984	Steady	Steady	Steady
NM_001113412	75578	ENSMUST00000079223	Fggy	185	188	144	264	175	170	306	337	241	319	329	367	391	394	416	537	662	542	-0.242676	0.320357	0.998982	0.302258	0.999588	-0.203972	0.343976	1	0.286656	0.999968	-0.567999	5.56e-05	0.00100434	1.98e-05	0.000318504	Steady	Steady	Steady
NM_197959	70218	ENSMUST00000021311	Kif18b	597	679	648	510	741	812	678	866	826	782	860	922	491	497	547	323	325	198	-0.107981	0.532185	0.998982	0.54891	0.999588	-0.115933	0.459248	1	0.447581	0.999968	0.827457	5.64e-05	0.00101769	4.16e-06	8.05e-05	Steady	Steady	Up
NM_025835	66904	ENSMUST00000035116	Pccb	2727	2843	2697	3193	2761	2595	3333	2995	2664	3200	3041	3174	3567	3240	3336	4353	4450	3954	-0.0557902	0.56161	0.998982	0.615648	0.999588	-0.0706104	0.598017	1	0.575358	0.999968	-0.363368	5.66e-05	0.00101981	7.63e-06	0.000137945	Steady	Steady	Steady
NM_028810	74194	ENSMUST00000017288	Rnd3	810	816	729	698	807	660	794	802	800	795	930	679	996	1100	1129	800	744	740	0.114153	0.341448	0.998982	0.299032	0.999588	-0.00746092	0.961931	1	0.974791	0.999968	0.464397	5.89e-05	0.00105983	6.68e-07	1.56e-05	Steady	Steady	Steady
NM_175678	319239	ENSMUST00000059650	Npsr1	26	33	63	56	31	30	78	39	41	34	13	18	3	4	10	21	20	27	0.0493968	0.911226	0.998982	0.894323	0.999588	1.27053	0.0212321	0.848815	0.0206232	0.850917	-2.01112	5.98e-05	0.00107309	0.00289924	0.0196303	Steady	Up	Down
NM_009370	21812	ENSMUST00000007757	Tgfbr1	2334	2421	2471	2517	2433	2402	2410	2481	2579	2489	1836	2443	3626	3665	3391	2732	2747	2788	-0.0324888	0.656853	0.998982	0.74129	0.999588	0.139413	0.380466	1	0.250933	0.999968	0.336818	5.98e-05	0.00107309	1.93e-07	5.01e-06	Steady	Steady	Steady
NM_134122	106582	ENSMUST00000074259	Nrm	604	477	482	508	531	534	536	617	584	609	686	654	493	521	560	318	389	320	-0.0155255	0.910922	0.998982	0.950749	0.999588	-0.16887	0.2496	1	0.183955	0.999968	0.583171	6.01e-05	0.00107669	5.56e-06	0.000103623	Steady	Steady	Steady
NM_133904	100705	ENSMUST00000031583	Acacb	785	574	765	791	714	601	695	536	603	607	662	669	622	581	573	842	852	745	0.0048782	0.975682	0.998982	0.931091	0.999588	-0.0830343	0.601721	1	0.615173	0.999968	-0.490053	6.12e-05	0.00109553	8.47e-06	0.000150418	Steady	Steady	Steady
NM_016740	20195	ENSMUST00000029515	S100a11	4306	4765	4702	3544	4534	4340	5832	4537	5302	4232	4432	3966	6977	6189	6506	3409	3364	5118	0.141715	0.184785	0.998982	0.145082	0.999588	0.308187	0.0400213	1	0.00468429	0.391017	0.691436	6.14e-05	0.00109671	1.1e-06	2.45e-05	Steady	Steady	Up
NM_007542	12111	ENSMUST00000033741	Bgn	7944	7761	9411	8759	7326	7504	11919	9296	8184	9014	9846	5853	16131	19031	19526	10440	9539	14053	0.0824487	0.444848	0.998982	0.372048	0.999588	0.246109	0.30955	1	0.201829	0.999968	0.649315	6.24e-05	0.00111124	8e-07	1.85e-05	Steady	Steady	Up
NM_026878	68939	ENSMUST00000051937	Rasl11b	1323	1483	1460	1494	1315	1341	1604	1320	1446	1402	1137	1270	2514	2487	2628	1495	1687	2049	0.032074	0.727082	0.998982	0.671228	0.999588	0.194765	0.148741	1	0.0975324	0.999968	0.510366	6.25e-05	0.00111124	4.7e-06	8.96e-05	Steady	Steady	Steady
NM_008381	16324	ENSMUST00000038765	Inhbb	119	38	34	28	41	31	46	57	85	52	141	95	189	186	213	77	87	125	0.929031	0.0767332	0.998982	0.0680854	0.999588	-0.613468	0.214419	1	0.176931	0.999968	0.989176	6.24e-05	0.00111124	1.06e-05	0.000183498	Up	Down	Up
NM_178060	21833	ENSMUST00000103139	Thra	2101	1951	2042	1889	1976	2041	2015	2007	1835	2030	2355	1845	2197	2168	2123	2615	2781	2572	0.0381156	0.627961	0.998982	0.559347	0.999588	-0.0923895	0.495225	1	0.490551	0.999968	-0.329123	6.27e-05	0.00111305	1.12e-05	0.000191811	Steady	Steady	Steady
NM_023284	66977	ENSMUST00000111368	Nuf2	610	631	618	562	674	754	794	885	905	760	840	982	564	590	583	356	395	236	-0.105325	0.42399	0.998982	0.457425	0.999588	-0.00153645	0.991991	1	0.936071	0.999968	0.783904	6.27e-05	0.00111305	4.11e-06	7.97e-05	Steady	Steady	Up
NM_017366	11370	ENSMUST00000102574	Acadvl	3412	3280	3643	4612	3282	3241	3768	3430	3167	3604	3727	3593	3585	3127	3344	4278	4243	4069	-0.115247	0.410747	0.998982	0.416853	0.999588	-0.0796941	0.531476	1	0.451159	0.999968	-0.357136	6.28e-05	0.00111323	8.06e-06	0.000143991	Steady	Steady	Steady
NM_033037	12583	ENSMUST00000035804	Cdo1	858	839	782	876	764	819	1148	922	1009	934	817	910	1151	1065	1012	1367	1512	1973	0.00480815	0.963363	0.998982	0.903456	0.999588	0.206908	0.138701	1	0.0792873	0.999968	-0.621788	6.41e-05	0.00113398	1.47e-05	0.000244384	Steady	Steady	Down
NM_025590	329910	ENSMUST00000102762	Acot11	305	385	271	409	384	331	478	416	424	479	433	594	416	404	411	632	620	513	-0.233157	0.200091	0.998982	0.187704	0.999588	-0.196207	0.30062	1	0.267119	0.999968	-0.552147	6.43e-05	0.00113609	2.03e-05	0.000325478	Steady	Steady	Steady
NM_027921	71781	ENSMUST00000027422	Slc16a14	1	12	5	15	11	5	3	8	4	6	4	4	12	7	22	1	2	2	-0.781962	0.273345	0.998982	0.417007	NA	0.0937002	0.890878	1	0.915365	NA	2.9107	6.6e-05	0.00116469	0.00376849	NA	Down	Steady	Up
NM_133193	107527	ENSMUST00000095020	Il1rl2	168	159	190	152	148	175	128	169	162	155	105	125	245	301	223	118	157	141	0.114668	0.557393	0.998982	0.515464	0.999588	0.251054	0.418015	1	0.290292	0.999968	0.853737	6.61e-05	0.0011649	8.4e-06	0.000149494	Steady	Steady	Up
NM_176940	319555	ENSMUST00000161254	Nwd1	20	10	5	7	10	7	5	11	13	8	0	12	2	1	1	9	8	12	0.533456	0.358253	0.998982	0.487908	NA	0.526555	0.565399	1	0.646826	NA	-2.7793	6.62e-05	0.0011649	0.0108063	NA	Steady	Steady	Down
NM_032540	23925	ENSMUST00000031899	Kel	71	67	85	56	75	93	42	54	101	49	217	68	150	88	87	42	49	37	-0.0139424	0.961891	0.998982	0.985304	0.999588	-0.756743	0.253007	1	0.214632	0.999968	1.31034	6.7e-05	0.00117729	3.04e-05	0.000454925	Steady	Down	Up
NM_153143	216858	ENSMUST00000050555	Kctd11	278	336	286	337	359	293	321	325	330	294	339	347	579	635	479	375	339	358	-0.143724	0.37745	0.998982	0.38438	0.999588	-0.0088433	0.962609	1	0.979702	0.999968	0.626495	6.75e-05	0.00118381	4.6e-06	8.81e-05	Steady	Steady	Up
NM_008878	18816	ENSMUST00000043696	Serpinf2	703	1014	986	1315	1427	850	640	729	954	885	501	749	384	417	358	770	829	473	-0.41973	0.0447743	0.935952	0.0317631	0.999588	0.120703	0.643902	1	0.577234	0.999968	-0.868671	6.76e-05	0.00118404	8.87e-06	0.000156136	Steady	Steady	Down
NM_028493	73296	ENSMUST00000022078	Rhobtb3	1799	1718	1612	1665	1629	2020	1660	1710	1759	1756	1406	1772	1536	1707	1730	1257	1281	1101	-0.0575698	0.587495	0.998982	0.638814	0.999588	0.0529377	0.697595	1	0.574419	0.999968	0.417819	6.88e-05	0.00120466	3.94e-06	7.71e-05	Steady	Steady	Steady
NM_001164565	230161	ENSMUST00000095086	Acnat1	175	255	190	240	245	166	258	235	252	262	181	278	259	258	249	372	575	372	-0.0786108	0.738876	0.998982	0.753865	0.999588	0.0437657	0.866458	1	0.78833	0.999968	-0.814899	6.96e-05	0.00121551	2.27e-05	0.000357231	Steady	Steady	Down
NM_175370	108812	ENSMUST00000055313	Als2cr12	5	16	7	9	6	1	6	12	6	14	5	6	4	6	11	20	37	25	0.78407	0.262342	0.998982	0.411292	NA	-0.0619985	0.923702	1	0.953263	NA	-1.97873	7.02e-05	0.00122493	0.00148018	0.0113079	Up	Steady	Down
NM_178899	101202	ENSMUST00000049985	Hepacam2	167	184	213	266	186	192	253	175	207	192	104	189	183	198	181	302	314	260	-0.199511	0.35407	0.998982	0.355254	0.999588	0.384265	0.262044	1	0.176473	0.999968	-0.672323	7.18e-05	0.00125143	3.56e-05	0.000520661	Steady	Steady	Down
NM_133219	14538	ENSMUST00000067778	Gcnt2	10	14	17	3	7	2	3	24	14	9	9	6	16	27	18	4	6	5	1.73236	0.00195953	0.278409	0.0429838	NA	0.76239	0.305662	1	0.39193	NA	1.96513	7.28e-05	0.00126715	0.00290761	0.019661	Up	Up	Up
NM_011121	18817	ENSMUST00000033154	Plk1	770	969	896	584	1064	1051	997	1274	1111	1045	1099	1295	622	694	712	453	458	310	-0.0424356	0.845054	0.998982	0.864876	0.999588	-0.0272093	0.858007	1	0.914521	0.999968	0.699833	7.33e-05	0.00127352	4.55e-06	8.74e-05	Steady	Steady	Up
NM_001126487	381538	ENSMUST00000106770	Mroh7	126	109	82	183	94	84	126	156	110	182	155	188	144	128	111	244	221	196	-0.193273	0.586117	0.998982	0.568593	0.999588	-0.425491	0.139285	1	0.0667353	0.999968	-0.818931	7.37e-05	0.00127813	3e-05	0.000449948	Steady	Steady	Down
NM_028093	72090	ENSMUST00000114380	Entpd8	191	228	212	238	224	184	158	179	198	194	126	281	256	240	196	437	408	311	-0.0418614	0.823095	0.998982	0.854535	0.999588	-0.170492	0.63475	1	0.610803	0.999968	-0.771543	7.39e-05	0.00127981	2.47e-05	0.000383822	Steady	Steady	Down
NM_011454	20708	ENSMUST00000110293	Serpinb6b	281	312	409	383	278	301	353	232	269	327	748	230	625	558	749	374	432	424	0.049973	0.802672	0.998982	0.75393	0.999588	-0.614187	0.168336	1	0.130501	0.999968	0.617577	7.4e-05	0.00128142	5.97e-06	0.000110103	Steady	Down	Up
NM_175692	319317	ENSMUST00000109488	Snhg11	567	524	478	470	387	371	745	427	461	611	393	492	370	530	642	812	874	934	0.346707	0.0197107	0.7023	0.0124111	0.810493	0.12098	0.66437	1	0.59733	0.999968	-0.79903	7.47e-05	0.00129139	1.04e-05	0.000180512	Steady	Steady	Down
NM_008437	16541	ENSMUST00000002274	Napsa	4145	5604	5709	7293	6542	4385	8744	9531	5100	11513	4228	7621	3645	6780	6645	10381	10712	9332	-0.246543	0.201949	0.998982	0.161136	0.999588	-0.00600699	0.987704	1	0.984767	0.999968	-0.867043	7.5e-05	0.0012943	0.00146532	0.0112379	Steady	Steady	Down
NM_008968	19223	ENSMUST00000018113	Ptgis	560	485	433	318	391	666	422	442	402	381	677	361	483	389	537	294	308	269	0.0991441	0.703653	0.998982	0.65317	0.999588	-0.167215	0.545501	1	0.539531	0.999968	0.660451	7.64e-05	0.00131542	9.98e-06	0.000173865	Steady	Steady	Up
NM_008261	15378	ENSMUST00000018094	Hnf4a	3575	4022	3355	4412	4255	3120	3623	3974	3425	4062	2700	4717	5004	4370	4139	6945	7805	5277	-0.113604	0.421402	0.998982	0.418815	0.999588	-0.062829	0.7775	1	0.792604	0.999968	-0.598761	7.64e-05	0.00131542	8.93e-06	0.00015678	Steady	Steady	Down
NM_178768	319776	ENSMUST00000056623	Tmem72	686	645	893	1057	681	678	951	746	677	896	519	762	972	901	783	1273	1399	1112	-0.128018	0.524694	0.998982	0.528199	0.999588	0.119857	0.617068	1	0.546641	0.999968	-0.54229	7.67e-05	0.0013182	1.36e-05	0.000228914	Steady	Steady	Steady
NM_027399	70358	ENSMUST00000015796	Steap1	65	77	58	59	72	82	85	74	85	61	164	59	158	169	200	97	96	97	-0.0974401	0.72689	0.998982	0.755791	0.999588	-0.220232	0.6578	1	0.641962	0.999968	0.827319	7.68e-05	0.0013187	2.66e-05	0.00040505	Steady	Steady	Up
NM_175324	102632	ENSMUST00000047799	Acad11	629	620	684	769	672	546	1012	837	799	889	694	833	806	784	818	1104	991	1179	-0.0477207	0.740533	0.998982	0.783606	0.999588	0.127926	0.431036	1	0.344527	0.999968	-0.476967	7.72e-05	0.00132398	1e-05	0.000174526	Steady	Steady	Steady
NM_139311	246198	ENSMUST00000044730	Mllt6	3642	3448	3537	3848	3949	3879	3479	3803	3780	3730	3737	4279	2854	3056	2905	3727	3466	3713	-0.142982	0.051867	0.970328	0.0418733	0.999588	-0.08941	0.506997	1	0.392168	0.999968	-0.340369	8.2e-05	0.00140344	1.24e-05	0.000210588	Steady	Steady	Steady
NM_144553	218977	ENSMUST00000043296	Dlgap5	508	660	520	475	689	708	706	763	738	659	662	821	419	486	495	315	288	199	-0.156529	0.391684	0.998982	0.393497	0.999588	0.0399351	0.793439	1	0.686602	0.999968	0.771298	8.57e-05	0.00146547	8.83e-06	0.000155918	Steady	Steady	Up
NM_021278	19241	ENSMUST00000112172	Tmsb4x	13333	15678	18812	15164	13955	14223	19608	17590	16919	16793	14231	11461	22388	23322	26266	15583	15092	19220	0.133131	0.272244	0.998982	0.211184	0.999588	0.345612	0.0540655	1	0.0118795	0.627549	0.494087	8.6e-05	0.00146774	1.32e-06	2.92e-05	Steady	Steady	Steady
NM_018748	54214	ENSMUST00000084820	Golga4	2699	2678	2782	3300	2878	2885	2841	2849	2973	2898	2276	3199	2609	2598	2561	3169	3243	3031	-0.159034	0.0602216	0.998982	0.0722837	0.999588	0.0459861	0.778197	1	0.657952	0.999968	-0.314462	8.65e-05	0.00147432	8.32e-06	0.000148258	Steady	Steady	Steady
NM_026428	67880	ENSMUST00000026144	Dcxr	708	763	689	1143	813	638	826	667	610	883	602	870	982	721	717	1291	1284	1089	-0.271779	0.166523	0.998982	0.147752	0.999588	-0.16817	0.418123	1	0.426105	0.999968	-0.630337	8.69e-05	0.00148003	1.18e-05	0.000200895	Steady	Steady	Down
NM_178756	272031	ENSMUST00000076670	Plppr1	216	196	218	202	213	255	176	208	204	253	172	255	194	180	189	276	328	270	-0.0957646	0.593293	0.998982	0.611848	0.999588	-0.212483	0.440816	1	0.368144	0.999968	-0.666557	8.84e-05	0.00150165	4.65e-05	0.000649551	Steady	Steady	Down
NM_023898	78600	ENSMUST00000137768	Pde6h	0	4	0	1	1	10	12	5	3	5	4	2	19	20	24	9	2	4	-1.50443	0.195501	0.998982	0.419271	NA	0.834282	0.265823	1	0.42618	NA	2.00978	8.84e-05	0.00150165	0.00387068	0.0248551	Down	Up	Up
NM_031164	14060	ENSMUST00000027615	F13b	51	97	55	150	84	59	466	344	262	376	241	322	431	498	608	905	926	661	-0.536925	0.201376	0.998982	0.178954	0.999588	0.184795	0.523042	1	0.446134	0.999968	-0.729713	8.95e-05	0.00151669	1.74e-05	0.000283043	Steady	Steady	Down
NM_080467	140494	ENSMUST00000040259	Atp6v0a4	1587	1725	1619	2084	1664	1289	1901	1710	1503	1746	1174	1789	2210	1924	2305	3212	3005	2505	-0.0385518	0.808038	0.998982	0.842477	0.999588	0.114248	0.554793	1	0.470795	0.999968	-0.470577	8.96e-05	0.00151669	4.55e-05	0.000639862	Steady	Steady	Steady
NM_009687	11792	ENSMUST00000049411	Apex1	1840	1718	1577	1445	1778	1911	1521	1597	1579	1527	1757	1751	1304	1344	1338	972	1009	1017	-0.0061575	0.959263	0.998982	0.991718	0.999588	-0.103156	0.376281	1	0.331826	0.999968	0.377778	9e-05	0.00152106	9.27e-07	2.12e-05	Steady	Steady	Steady
NM_010361	14872	ENSMUST00000038257	Gstt2	867	771	784	1221	818	672	885	890	757	945	645	938	1312	1126	1266	1534	1616	1608	-0.169847	0.403714	0.998982	0.384932	0.999588	-0.00211776	0.991038	1	0.947083	0.999968	-0.394412	9.01e-05	0.00152106	3.62e-05	0.000528019	Steady	Steady	Steady
NM_022982	65079	ENSMUST00000059589	Rtn4r	21	38	30	23	22	33	36	20	8	30	25	25	47	41	37	16	19	14	0.181712	0.62712	0.998982	0.674192	0.999588	-0.329063	0.573123	1	0.619688	0.999968	1.31236	9.03e-05	0.00152244	0.00135292	0.0105258	Steady	Steady	Up
NM_011132	18973	ENSMUST00000007296	Pole	1185	811	797	909	901	1013	934	1294	1329	1134	886	1289	783	761	850	569	558	416	-0.0206576	0.900682	0.998982	0.925815	0.999588	0.10232	0.620061	1	0.545397	0.999968	0.601182	9.06e-05	0.00152578	4.57e-06	8.77e-05	Steady	Steady	Up
NM_178079	212933	ENSMUST00000112393	Pm20d1	322	250	271	292	275	255	276	283	304	330	235	416	409	361	292	515	557	542	0.0296779	0.861644	0.998982	0.817263	0.999588	-0.187941	0.479492	1	0.447252	0.999968	-0.635931	9.13e-05	0.00153446	2.57e-05	0.000395065	Steady	Steady	Down
NM_176963	319625	ENSMUST00000039205	Galm	641	622	667	876	607	514	1214	811	772	745	654	888	881	848	950	1266	1311	2249	-0.0570304	0.762944	0.998982	0.786111	0.999588	0.284806	0.19649	1	0.147093	0.999968	-0.884725	9.17e-05	0.00153839	6.48e-06	0.000118454	Steady	Steady	Down
NM_026172	67460	ENSMUST00000029877	Decr1	1437	1602	1614	1698	1580	1435	2038	1901	1906	2022	2216	2116	1989	1892	2151	2418	2577	2496	-0.0264257	0.78229	0.998982	0.859715	0.999588	-0.123728	0.273116	1	0.169884	0.999968	-0.345761	9.18e-05	0.00153867	4.8e-05	0.000666397	Steady	Steady	Steady
NM_175105	66333	ENSMUST00000206389	Aqp11	242	238	229	303	283	214	280	277	249	332	193	285	262	204	237	392	357	332	-0.181645	0.328729	0.998982	0.328505	0.999588	-0.0112242	0.966878	1	0.992316	0.999968	-0.653408	9.32e-05	0.00155902	4.61e-05	0.000647863	Steady	Steady	Down
NM_009228	20648	ENSMUST00000109728	Snta1	453	451	480	504	490	469	489	555	409	563	625	442	499	451	548	663	723	698	-0.087631	0.460667	0.998982	0.495701	0.999588	-0.169725	0.40628	1	0.399333	0.999968	-0.509549	9.36e-05	0.00156358	2.64e-05	0.000402984	Steady	Steady	Steady
NM_028083	110749	ENSMUST00000023666	Chaf1b	756	650	594	627	662	677	731	744	812	762	772	821	618	661	695	462	454	332	0.018458	0.884742	0.998982	0.835208	0.999588	-0.0447805	0.734117	1	0.753405	0.999968	0.629067	9.41e-05	0.00157015	6.62e-06	0.000120705	Steady	Steady	Up
NM_146101	226243	ENSMUST00000095948	Habp2	788	950	850	1157	895	814	1445	1207	1318	1252	957	1506	1373	1219	1247	1666	1739	1530	-0.155038	0.295049	0.998982	0.311204	0.999588	0.0919539	0.6216	1	0.544449	0.999968	-0.39479	9.64e-05	0.00160631	3.68e-05	0.000535733	Steady	Steady	Steady
NM_144940	243537	ENSMUST00000046128	Uroc1	22	51	30	26	24	35	27	25	127	45	32	72	37	30	24	59	81	66	0.268282	0.51168	0.998982	0.548189	0.999588	0.27071	0.712289	1	0.686787	0.999968	-1.20709	9.73e-05	0.00161874	0.000447135	0.00431404	Steady	Steady	Down
NM_153142	103710	ENSMUST00000051207	Slc35e4	127	139	150	189	157	137	186	136	148	134	164	116	248	258	271	157	151	169	-0.223381	0.302687	0.998982	0.305257	0.999588	0.179364	0.551539	1	0.431653	0.999968	0.669932	9.75e-05	0.00162035	1.68e-05	0.000274938	Steady	Steady	Up
NM_153119	102595	ENSMUST00000068944	Plekho2	529	636	567	506	593	628	529	641	605	663	967	589	888	792	918	591	624	618	-0.00327708	0.980437	0.998982	0.969125	0.999588	-0.324037	0.144896	1	0.127343	0.999968	0.469814	9.78e-05	0.00162389	2.32e-06	4.81e-05	Steady	Steady	Steady
NM_019975	56794	ENSMUST00000022437	Hacl1	827	983	737	970	906	714	583	462	551	575	623	579	574	498	503	767	736	680	-0.0314668	0.839038	0.998982	0.875585	0.999588	-0.157842	0.327564	1	0.288649	0.999968	-0.503513	9.91e-05	0.00164323	1.93e-05	0.000311654	Steady	Steady	Steady
NM_013590	17110	ENSMUST00000092162	Lyz1	54	46	35	41	26	43	35	25	38	27	140	33	148	143	193	69	48	93	0.28918	0.405428	0.998982	0.442347	0.999588	-1.02642	0.14452	1	NA	NA	1.1672	9.97e-05	0.00165125	1.94e-05	0.000313607	Steady	Down	Up
NM_009200	20513	ENSMUST00000005490	Slc1a6	38	8	14	16	10	19	7	19	6	21	10	4	33	15	29	9	3	5	0.410115	0.497485	0.998982	0.543469	0.999588	-0.132575	0.861359	1	0.892645	NA	2.12105	0.000103383	0.00170947	0.00138162	0.0107209	Steady	Steady	Up
NM_011242	19395	ENSMUST00000167240	Rasgrp2	637	738	850	824	900	781	694	747	699	765	740	787	621	610	677	957	1063	767	-0.179627	0.161706	0.998982	0.191353	0.999588	-0.102187	0.423036	1	0.360058	0.999968	-0.578702	0.000104143	0.00171978	2.3e-05	0.000360755	Steady	Steady	Steady
NM_029981	77794	ENSMUST00000091233	Adamtsl2	18	18	22	20	14	18	26	39	7	35	150	20	162	98	137	54	71	39	0.148925	0.686618	0.998982	0.758559	0.999588	-1.51141	0.0906563	1	0.0889916	0.999968	1.24214	0.000104509	0.00172358	2.9e-05	0.000436431	Steady	Down	Up
NM_001081115	233038	ENSMUST00000057974	Nccrp1	176	300	363	478	135	224	581	192	159	100	32	30	8	79	63	339	177	390	-0.0066003	0.987948	0.998982	0.993959	0.999588	2.51238	0.000332628	0.135551	NA	NA	-2.62849	0.000105602	0.00173868	0.00716995	0.0400173	Steady	Up	Down
NM_021509	59012	ENSMUST00000095784	Moxd1	743	399	322	288	371	431	270	277	306	274	256	298	203	219	155	103	59	99	0.42239	0.171907	0.998982	0.110572	0.999588	0.0403855	0.846493	1	0.7328	0.999968	1.10962	0.0001057	0.00173868	1.37e-05	0.000229731	Steady	Steady	Up
NM_010213	14201	ENSMUST00000038684	Fhl3	244	231	256	274	264	341	237	303	304	256	304	260	452	354	366	226	272	201	-0.272919	0.107744	0.998982	0.107843	0.999588	0.0397164	0.861638	1	0.777162	0.999968	0.71353	0.000105995	0.00174127	1.39e-05	0.000232338	Steady	Steady	Up
NM_026439	67896	ENSMUST00000061050	Ccdc80	2498	2435	2563	2240	2022	2087	3166	3267	3094	3378	2680	2355	5676	6387	6415	4597	4584	3322	0.232218	0.00297282	0.305331	0.00218233	0.372955	0.176321	0.288	1	0.173419	0.999968	0.531456	0.000107212	0.00175898	4.02e-06	7.81e-05	Steady	Steady	Steady
NM_212457	406217	ENSMUST00000116527	Bex4	436	400	442	359	373	405	411	359	425	376	381	356	496	567	549	355	355	386	0.161417	0.227653	0.998982	0.187259	0.999588	0.100005	0.571783	1	0.416922	0.999968	0.523036	0.000108017	0.00176987	8.85e-06	0.000155985	Steady	Steady	Steady
NM_009917	12774	ENSMUST00000111442	Ccr5	10	19	14	10	11	11	4	10	17	12	28	10	38	33	32	7	9	17	0.4141	0.346278	0.998982	0.500908	NA	-0.679855	0.32733	1	0.407664	NA	1.59723	0.000110457	0.00180726	0.00153801	0.0116298	Steady	Down	Up
NM_007963	14013	ENSMUST00000172694	Mecom	2618	2746	3065	3060	3122	3245	2553	2677	2689	2698	2045	3074	2650	2657	2294	3244	3220	3124	-0.169299	0.0420587	0.924481	0.0597166	0.999588	0.015437	0.930653	1	0.849118	0.999968	-0.367562	0.000110585	0.00180726	2.82e-05	0.000426344	Steady	Steady	Steady
NM_007760	12908	ENSMUST00000028207	Crat	1372	1427	1485	1606	1504	1328	1319	1282	1212	1364	1387	1426	1388	1262	1210	1620	1677	1608	-0.0587738	0.542118	0.998982	0.614807	0.999588	-0.135051	0.187205	1	0.136645	0.999968	-0.378293	0.000111381	0.00181595	3.46e-05	0.000508673	Steady	Steady	Steady
NM_138652	192113	ENSMUST00000007340	Atp12a	1016	853	968	1344	1084	1026	646	853	707	728	445	954	1107	851	741	1473	1436	1229	-0.291058	0.0254209	0.766449	0.0275159	0.999588	0.0486736	0.865378	1	0.81087	0.999968	-0.648168	0.000111403	0.00181595	1.65e-05	0.00027028	Steady	Steady	Down
NM_001033141	68545	ENSMUST00000097618	Ecscr	475	504	587	536	544	559	573	533	501	519	497	476	759	745	787	512	545	570	-0.0737499	0.552799	0.998982	0.60451	0.999588	0.103454	0.490678	1	0.330232	0.999968	0.460328	0.000112027	0.00182376	2.89e-06	5.81e-05	Steady	Steady	Steady
NM_013673	20684	ENSMUST00000066427	Sp100	213	379	243	344	403	328	342	300	334	434	511	360	358	343	334	500	449	592	-0.372536	0.108725	0.998982	0.0913365	0.999588	-0.421507	0.0408867	1	0.0210906	0.860222	-0.608019	0.000112592	0.00183059	4.39e-05	0.000619606	Steady	Steady	Down
NM_177002	319800	ENSMUST00000096269	Slc22a30	100	184	147	201	161	110	187	174	168	198	109	156	153	195	170	299	366	238	-0.140336	0.650304	0.998982	0.649981	0.999588	0.188253	0.551887	1	0.442937	0.999968	-0.832728	0.000113243	0.00183881	4.18e-05	0.000595502	Steady	Steady	Down
NM_175750	243743	ENSMUST00000115096	Plxna4	323	176	165	267	223	238	203	210	267	305	299	355	219	173	171	342	337	258	-0.136873	0.622987	0.998982	0.601878	0.999588	-0.497404	0.0339067	1	0.0085888	0.533628	-0.76637	0.000114882	0.00186304	4.26e-05	0.00060511	Steady	Steady	Down
NM_133995	103149	ENSMUST00000039925	Upb1	251	244	252	357	197	248	220	172	319	224	176	205	155	131	191	234	325	278	-0.109585	0.632872	0.998982	0.638746	0.999588	0.232599	0.46185	1	0.365681	0.999968	-0.843963	0.000115878	0.00187437	4.64e-05	0.000649551	Steady	Steady	Down
NM_025669	66625	ENSMUST00000029911	Pnisr	5348	4767	4876	5272	5241	5063	5638	5025	5290	5262	4930	5573	4501	4964	4760	5977	5607	6030	-0.0621461	0.452342	0.998982	0.462779	0.999588	0.0137325	0.91815	1	0.75143	0.999968	-0.341665	0.000115798	0.00187437	1.08e-05	0.000186453	Steady	Steady	Steady
NM_080850	269224	ENSMUST00000027493	Pask	540	491	438	496	435	515	443	523	559	518	439	527	318	362	401	228	245	192	0.016505	0.906553	0.998982	0.860824	0.999588	0.0371594	0.836433	1	0.746412	0.999968	0.667895	0.000116903	0.00188612	1.95e-05	0.000313645	Steady	Steady	Up
NM_026282	67629	ENSMUST00000098942	Spc24	521	468	394	446	574	510	551	704	657	629	585	738	417	389	470	293	288	239	-0.15203	0.343618	0.998982	0.341486	0.999588	-0.0326188	0.851507	1	0.89328	0.999968	0.604771	0.000118553	0.0019103	1.88e-05	0.000304428	Steady	Steady	Up
NM_080462	140483	ENSMUST00000051416	Hnmt	71	68	56	58	58	50	86	60	59	89	79	38	77	85	86	172	121	222	0.225059	0.410762	0.998982	0.427859	0.999588	-0.0109826	0.980495	1	0.99616	0.999968	-1.08845	0.000118919	0.00191133	5.04e-05	0.00069586	Steady	Steady	Down
NM_012054	27052	ENSMUST00000021757	Aoah	137	188	138	298	176	109	426	410	293	359	263	388	269	280	354	480	559	400	-0.340437	0.338282	0.998982	0.299297	0.999588	0.155059	0.531503	1	0.44405	0.999968	-0.704598	0.000118917	0.00191133	5.12e-05	0.000703323	Steady	Steady	Down
NM_001042710	73106	ENSMUST00000020573	Prss57	275	262	406	418	336	306	281	264	242	270	208	212	421	492	541	330	325	283	-0.177799	0.407673	0.998982	0.407596	0.999588	0.185866	0.428546	1	0.277709	0.999968	0.599069	0.000119209	0.00191356	1.61e-05	0.000266336	Steady	Steady	Up
NM_029974	77772	ENSMUST00000070820	Dcst1	113	152	119	160	159	121	72	119	73	131	76	87	55	75	73	130	126	119	-0.204149	0.38682	0.998982	0.38753	0.999588	-0.159127	0.693531	1	0.676688	0.999968	-0.917276	0.000119857	0.00192148	0.000175427	0.00195544	Steady	Steady	Down
NM_146252	70296	ENSMUST00000044556	Tbc1d13	1850	2047	1957	2172	2064	1873	1818	1951	1770	1860	1994	2000	1900	2013	1894	2356	2588	2274	-0.0692178	0.434856	0.998982	0.503259	0.999588	-0.0831428	0.460274	1	0.38949	0.999968	-0.346258	0.000120007	0.00192148	5.33e-05	0.000728582	Steady	Steady	Steady
NM_133750	73225	ENSMUST00000023069	Fam118a	472	477	475	428	341	424	460	406	437	398	369	296	516	595	577	402	353	388	0.248231	0.0760916	0.998982	0.0589035	0.999588	0.290724	0.133221	1	0.0637476	0.999968	0.528862	0.00012038	0.00192501	9.52e-06	0.000166823	Steady	Steady	Steady
NM_019779	13070	ENSMUST00000034874	Cyp11a1	52	23	14	12	5	76	27	13	7	4	14963	6	11	8	3456	5	6	2	-0.0609738	0.944469	0.998982	0.938883	0.999588	-8.30993	0.00148264	0.256709	NA	NA	7.98254	0.000122541	0.0019571	NA	NA	Steady	Down	Up
NM_009655	11658	ENSMUST00000023312	Alcam	5226	5045	5294	4212	5321	6279	4107	4889	4482	4501	4411	4230	2690	2529	2809	3144	3825	3314	-0.0296421	0.825856	0.998982	0.86267	0.999588	0.0336306	0.802978	1	0.605961	0.999968	-0.389834	0.000124722	0.00198941	6.1e-05	0.000812657	Steady	Steady	Steady
NM_001195075	100503085	ENSMUST00000091583	Klhl3	159	165	165	171	169	129	141	185	208	186	96	212	186	160	120	288	275	245	0.0523899	0.799521	0.998982	0.75682	0.999588	0.110285	0.773353	1	0.711964	0.999968	-0.82533	0.000127273	0.00202668	4.04e-05	0.000577757	Steady	Steady	Down
NM_172868	242481	ENSMUST00000102904	Palm2	8	18	25	20	9	18	7	35	38	22	82	15	61	65	59	31	30	22	0.107138	0.835451	0.998982	0.852421	0.999588	-0.566705	0.501054	1	0.498632	0.999968	1.12054	0.000127379	0.00202668	0.000689051	0.00615265	Steady	Steady	Up
NM_030556	80721	ENSMUST00000045560	Slc19a3	96	95	87	123	83	81	110	109	92	115	90	113	97	96	120	177	171	180	-0.0529882	0.845104	0.998982	0.864432	0.999588	-0.0363113	0.906591	1	0.924863	0.999968	-0.787397	0.000127849	0.00202903	0.000111487	0.00135488	Steady	Steady	Down
NM_010186	14129	ENSMUST00000029748	Fcgr1	49	65	58	54	44	56	40	28	61	56	120	40	81	101	108	21	32	53	0.151544	0.595197	0.998982	0.608927	0.999588	-0.740329	0.188341	1	0.168261	0.999968	1.41359	0.000127638	0.00202824	6.22e-05	0.000825073	Steady	Down	Up
NM_009040	19683	ENSMUST00000071646	Rdh16	327	496	428	563	525	288	425	364	307	573	226	408	347	469	643	855	830	824	-0.146713	0.577753	0.998982	0.564251	0.999588	-0.144383	0.678535	1	0.680404	0.999968	-0.816453	0.000129208	0.00204804	1.92e-05	0.000311594	Steady	Steady	Down
NM_031195	20288	ENSMUST00000170091	Msr1	21	36	10	10	23	22	12	14	28	18	66	9	33	52	70	11	20	18	0.277346	0.612214	0.998982	0.64415	0.999588	-0.776118	0.331169	1	0.351245	0.999968	1.62	0.000131834	0.00208704	0.00032654	0.00328732	Steady	Down	Up
NM_172736	232798	ENSMUST00000037472	Leng8	11497	11670	11860	11817	11690	11765	11515	10519	10002	11455	10991	10820	10777	11323	10905	13827	12834	14512	-0.0174673	0.806664	0.998982	0.87264	0.999588	-0.0580993	0.656008	1	0.563074	0.999968	-0.352543	0.000132785	0.00209946	4.63e-06	8.85e-05	Steady	Steady	Steady
NM_030218	78906	ENSMUST00000169041	Misp	477	442	468	551	490	466	463	486	409	424	298	433	506	526	532	712	659	781	-0.126991	0.321297	0.998982	0.339339	0.999588	0.229262	0.28181	1	0.193407	0.999968	-0.494109	0.000133264	0.0021044	3.41e-05	0.000501965	Steady	Steady	Steady
NM_001033348	241694	ENSMUST00000109986	Ralgapa2	508	519	572	630	519	580	591	519	679	552	442	559	451	563	493	707	675	739	-0.12036	0.335775	0.998982	0.371074	0.999588	0.201913	0.282807	1	0.193098	0.999968	-0.526265	0.000134089	0.00211479	3.53e-05	0.000516939	Steady	Steady	Steady
NM_054103	117229	ENSMUST00000106745	Stk33	20	11	8	6	6	6	1	8	10	2	10	1	21	20	39	2	4	10	1.09469	0.041987	0.924481	0.150656	NA	0.538854	0.58959	1	0.676678	NA	2.25889	0.000134344	0.00211616	0.00129262	0.010204	Up	Steady	Up
NM_011594	21858	ENSMUST00000017610	Timp2	5273	5543	5118	4433	4958	5141	4582	4632	4325	4619	5283	3868	5877	5990	6464	4714	4943	4689	0.125796	0.14892	0.998982	0.101299	0.999588	-0.0274561	0.861315	1	0.90145	0.999968	0.320497	0.000134841	0.00212135	3.85e-07	9.28e-06	Steady	Steady	Steady
NM_175455	218440	ENSMUST00000061594	Ankrd34b	19	18	18	18	14	24	13	14	8	16	23	17	9	4	12	31	24	25	-0.0325134	0.93168	0.998982	0.961644	0.999588	-0.676766	0.159661	1	0.265254	NA	-1.69705	0.000135754	0.00213306	0.00379605	0.0244719	Steady	Down	Down
NM_025866	66953	ENSMUST00000102691	Cdca7	1736	1527	1221	1299	1497	1724	1368	1644	1748	1503	1594	2009	907	958	867	596	707	519	-0.0170288	0.911237	0.998982	0.941248	0.999588	-0.103379	0.540676	1	0.543241	0.999968	0.55263	0.000136144	0.00213654	5.46e-06	0.000101973	Steady	Steady	Steady
NM_177068	320078	ENSMUST00000046792	Olfml2b	415	553	753	405	353	407	530	452	344	502	788	221	723	1223	1499	427	306	650	0.553194	0.00792485	0.441758	0.00439203	0.49717	-0.192418	0.656918	1	0.640328	0.999968	1.27903	0.000136756	0.00214081	0.00246856	0.0171655	Steady	Steady	Up
NM_178908	103511	ENSMUST00000069125	Fam26e	43	41	49	43	29	30	44	35	49	43	32	15	104	114	105	64	50	49	0.373908	0.240705	0.998982	0.300683	0.999588	0.505012	0.312627	1	0.299503	0.999968	0.952132	0.000136691	0.00214081	0.000134848	0.00157731	Steady	Steady	Up
NM_019741	56485	ENSMUST00000030826	Slc2a5	130	167	213	192	233	166	148	171	103	201	97	164	177	151	209	321	385	245	-0.222198	0.361767	0.998982	0.359815	0.999588	-0.136336	0.723473	1	0.717246	0.999968	-0.856194	0.000138488	0.00216525	4.99e-05	0.000689804	Steady	Steady	Down
NM_008608	17387	ENSMUST00000089688	Mmp14	4005	4145	3900	3574	3990	4081	4322	4326	4018	4187	4885	4069	5067	4707	5045	3848	3962	3198	0.0422075	0.61421	0.998982	0.527221	0.999588	-0.0563954	0.679585	1	0.650793	0.999968	0.396512	0.000139556	0.00217925	4.37e-06	8.44e-05	Steady	Steady	Steady
NM_011173	19128	ENSMUST00000023629	Pros1	1016	1254	1159	967	1093	1115	1038	1070	886	1063	1348	936	1482	1628	1484	1103	1239	1037	0.103252	0.346541	0.998982	0.321567	0.999588	-0.164407	0.334803	1	0.348653	0.999968	0.410855	0.000140481	0.00219098	7.8e-06	0.000140282	Steady	Steady	Steady
NM_013697	22139	ENSMUST00000075312	Ttr	716	1197	1350	1594	1450	877	2247	1735	3746	2303	1022	2777	572	1495	1448	2787	3123	2230	-0.275745	0.300405	0.998982	0.47678	0.999588	0.340983	0.420323	1	0.500955	0.999968	-1.24418	0.000141696	0.0022072	0.00562324	0.0332318	Steady	Steady	Down
NM_178143	108079	ENSMUST00000030243	Prkaa2	871	1009	1178	1366	1141	1023	1084	1015	1035	959	702	1077	1045	1152	1046	1610	1449	1281	-0.215839	0.133894	0.998982	0.148458	0.999588	0.191181	0.288946	1	0.219407	0.999968	-0.45283	0.000143993	0.00224023	5.55e-05	0.000752805	Steady	Steady	Steady
NM_021370	58170	ENSMUST00000029641	Asic5	12	1	8	4	11	6	1	4	3	5	1	2	0	0	0	5	2	5	-0.0059863	0.993304	0.998982	0.999113	NA	-0.00214393	0.998003	1	0.99503	NA	-5.06159	0.000145705	0.00226408	0.0748665	NA	Steady	Steady	Down
NM_001113384	14681	ENSMUST00000138659; ENSMUST00000125695; ENSMUST00000149530; ENSMUST00000127900; ENSMUST00000130974; ENSMUST00000034198; ENSMUST00000144451; ENSMUST00000155245; ENSMUST00000137202; ENSMUST00000125716; ENSMUST00000142466	Gnao1	133	180	152	189	154	141	221	257	288	240	433	247	151	179	186	280	245	293	-0.0657129	0.768075	0.998982	0.790206	0.999588	-0.265161	0.390845	1	0.350061	0.999968	-0.698304	0.000147165	0.00228394	7.73e-05	0.000995129	Steady	Steady	Down
NM_009760	12176	ENSMUST00000106112	Bnip3	948	994	969	1106	965	868	1161	1056	1015	1070	1422	999	1307	1264	1458	1726	1630	1989	-0.0213982	0.848865	0.998982	0.909552	0.999588	-0.114481	0.488282	1	0.516227	0.999968	-0.44197	0.000148956	0.00230891	9.06e-05	0.00113014	Steady	Steady	Steady
NM_016972	50934	ENSMUST00000022787	Slc7a8	2273	2892	2954	3614	2739	2280	4311	3589	2970	3425	3126	3939	4935	4708	4845	6372	6727	5411	-0.0973704	0.567697	0.998982	0.576203	0.999588	0.0460016	0.798603	1	0.691379	0.999968	-0.385687	0.000152331	0.00235834	3.25e-05	0.000483127	Steady	Steady	Steady
NM_009101	20130	ENSMUST00000044111	Rras	599	600	650	649	506	501	655	482	578	541	763	500	944	906	1096	685	647	721	0.151317	0.271696	0.998982	0.238401	0.999588	-0.0757577	0.733082	1	0.75794	0.999968	0.486967	0.000153766	0.00237764	5.64e-06	0.000104673	Steady	Steady	Steady
NM_054041	69538	ENSMUST00000042025	Antxr1	1634	1418	1290	1069	1117	1236	1420	1353	1417	1363	2184	1435	1500	1406	1429	1065	1153	1077	0.337392	0.00365331	0.338461	0.00258025	0.396556	-0.252184	0.202205	1	0.191506	0.999968	0.362937	0.00015424	0.00237914	3.44e-06	6.82e-05	Steady	Steady	Steady
NM_001042421	208628	ENSMUST00000031366	Kntc1	505	405	378	431	464	474	491	682	734	628	553	749	382	435	374	275	268	219	-0.0940244	0.542527	0.998982	0.550981	0.999588	-0.0188707	0.930666	1	0.969233	0.999968	0.611867	0.000154133	0.00237914	2.35e-05	0.000367869	Steady	Steady	Up
NM_021455	58805	ENSMUST00000005507	Mlxipl	553	448	427	665	536	393	648	784	756	897	777	974	923	951	1012	1497	1463	1104	-0.165308	0.423971	0.998982	0.408245	0.999588	-0.277995	0.07709	1	0.0526754	0.999968	-0.526073	0.000155625	0.00239466	5.09e-05	0.000701188	Steady	Steady	Steady
NM_019456	54519	ENSMUST00000014290	Apbb1ip	106	91	69	89	132	108	114	131	169	120	202	140	139	116	129	69	55	74	-0.312289	0.271168	0.998982	0.259867	0.999588	-0.158554	0.644479	1	0.608884	0.999968	0.920413	0.000155239	0.00239163	9.29e-05	0.00115187	Steady	Steady	Up
NM_008681	17988	ENSMUST00000005256	Ndrg1	4992	6370	4913	7279	5884	5204	5956	4911	4098	6188	4111	6656	7856	6759	8629	11299	11257	9114	-0.182027	0.221853	0.998982	0.197848	0.999588	-0.185708	0.427146	1	0.383291	0.999968	-0.47908	0.000157358	0.00241661	3.16e-05	0.000470442	Steady	Steady	Steady
NM_022983	65086	ENSMUST00000039164	Lpar3	56	98	43	149	78	25	152	100	81	114	118	142	93	68	94	167	166	133	-0.36265	0.535378	0.998982	0.498178	0.999588	-0.173549	0.625587	1	0.603314	0.999968	-0.901601	0.000157434	0.00241661	0.000128903	0.00153043	Steady	Steady	Down
NM_175554	269582	ENSMUST00000048391	Clspn	802	727	610	673	802	883	657	953	1036	862	772	1016	598	684	648	412	422	244	-0.146568	0.323493	0.998982	0.328984	0.999588	-0.00346941	0.987162	1	0.968923	0.999968	0.808771	0.000158081	0.00242359	9.88e-06	0.000172698	Steady	Steady	Up
NM_023480	68636	ENSMUST00000049642	Fahd1	806	895	837	1028	882	715	818	758	794	891	721	881	848	793	765	1129	1195	961	-0.0564574	0.690281	0.998982	0.730899	0.999588	-0.0762722	0.597298	1	0.611237	0.999968	-0.481276	0.000158391	0.00242539	2.62e-05	0.000402262	Steady	Steady	Steady
NM_010197	14164	ENSMUST00000040647	Fgf1	1034	917	869	1036	954	967	749	737	685	744	774	671	728	796	882	1047	1083	1080	-0.0750236	0.481299	0.998982	0.521398	0.999588	-0.0152876	0.90923	1	0.980923	0.999968	-0.449351	0.000160407	0.00245033	3.02e-05	0.000452237	Steady	Steady	Steady
NM_177897	330671	ENSMUST00000048002	B4galnt4	588	508	437	509	574	640	350	522	522	458	422	570	188	168	186	120	85	74	-0.174405	0.261181	0.998982	0.259122	0.999588	-0.0586184	0.802677	1	0.821329	0.999968	0.924227	0.000160367	0.00245033	3.72e-05	0.000539014	Steady	Steady	Up
NM_001033167	73102	ENSMUST00000040336	Slc22a23	753	1031	946	1172	847	758	1195	1029	1063	976	725	984	1057	1106	991	1537	1237	1500	-0.0331528	0.855097	0.998982	0.890414	0.999588	0.287994	0.0780913	1	0.0459206	0.999968	-0.47191	0.000161167	0.00245897	5.42e-05	0.000737573	Steady	Steady	Steady
NM_026701	68371	ENSMUST00000178684	Pbld1	237	248	219	367	330	216	481	352	298	497	327	494	544	429	568	746	903	679	-0.382538	0.083525	0.998982	0.0706628	0.999588	-0.226526	0.396818	1	0.386758	0.999968	-0.627541	0.000161659	0.00246349	4.31e-05	0.000609584	Steady	Steady	Down
NM_027480	70615	ENSMUST00000119336	Ankrd24	1282	915	907	1224	1176	999	1052	1046	1025	1184	1161	1228	962	946	1020	1380	1310	1150	-0.136946	0.38844	0.998982	0.382627	0.999588	-0.197431	0.0665324	1	0.0242589	0.8902	-0.423966	0.000162227	0.00246918	4.81e-05	0.000666879	Steady	Steady	Steady
NM_025863	66949	ENSMUST00000107802	Trim59	915	980	984	880	1021	1020	1043	1215	1256	1137	1216	1255	710	857	791	484	601	427	-0.0284316	0.777809	0.998982	0.847343	0.999588	-0.0403285	0.754952	1	0.797315	0.999968	0.609187	0.000163758	0.00248947	1.07e-05	0.000184675	Steady	Steady	Up
NM_025864	66950	ENSMUST00000027940	Tmem206	1405	1224	1218	1425	1272	1279	1242	1172	1228	1338	1348	1330	1255	1345	1259	1543	1605	1705	-0.0542851	0.592125	0.998982	0.644345	0.999588	-0.144003	0.162651	1	0.0998715	0.999968	-0.363817	0.000166369	0.00252309	6.7e-05	0.000880353	Steady	Steady	Steady
NM_009448	22146	ENSMUST00000058914	Tuba1c	1557	1847	1726	1665	1767	2034	1453	1601	1660	1588	1542	1574	1667	1849	1817	1338	1388	1061	-0.0989816	0.342489	0.998982	0.400367	0.999588	0.000635413	0.995565	1	0.887388	0.999968	0.461662	0.000166289	0.00252309	1.55e-05	0.000257807	Steady	Steady	Steady
NM_028001	71912	ENSMUST00000181039	Jsrp1	58	43	40	42	43	71	39	52	29	44	93	62	40	45	42	9	23	11	-0.150647	0.663057	0.998982	0.692181	0.999588	-0.732483	0.112778	1	0.0970927	0.999968	1.52315	0.000168637	0.00255443	0.00107097	0.00874563	Steady	Down	Up
NM_016767	53314	ENSMUST00000040536	Batf	31	38	30	25	31	37	36	36	37	35	46	35	55	60	68	28	29	28	0.082858	0.800834	0.998982	0.820959	0.999588	-0.0921637	0.809225	1	0.828106	0.999968	1.06967	0.000171022	0.00258745	0.000963717	0.00804161	Steady	Steady	Up
NM_009272	20810	ENSMUST00000006611	Srm	1017	944	954	878	1014	1052	829	934	889	933	1081	940	949	829	806	611	603	441	-0.0212033	0.840256	0.998982	0.900065	0.999588	-0.15827	0.228275	1	0.191849	0.999968	0.610931	0.000172199	0.00260215	8.5e-06	0.000150837	Steady	Steady	Up
NM_013750	27280	ENSMUST00000038945	Phlda3	675	700	661	647	748	761	787	757	753	759	892	729	771	793	809	519	557	606	-0.0897656	0.420168	0.998982	0.463281	0.999588	-0.0542114	0.697144	1	0.727433	0.999968	0.462995	0.000175147	0.00264353	5.88e-06	0.000108606	Steady	Steady	Steady
NM_008592	17300	ENSMUST00000062292	Foxc1	759	913	1109	854	1002	1060	775	910	720	855	820	918	678	716	643	953	930	840	-0.0770954	0.604712	0.998982	0.649732	0.999588	-0.11248	0.435959	1	0.431206	0.999968	-0.451179	0.000176189	0.00265608	2.65e-05	0.000403952	Steady	Steady	Steady
NM_183171	235180	ENSMUST00000163816	Fez1	60	52	43	11	21	27	19	7	23	29	83	7	46	29	52	12	19	13	1.38217	0.000379296	0.114087	0.00187554	0.355509	-1.27166	0.149744	1	0.16425	0.999968	1.48842	0.000179483	0.00270251	0.00102129	0.00842707	Up	Down	Up
NM_023456	109648	ENSMUST00000031843	Npy	35	46	30	29	49	35	80	108	69	68	1754	103	85	56	591	37	19	21	-0.0329782	0.925628	0.998982	0.950444	0.999588	-2.9047	0.00961581	0.621875	NA	NA	3.20244	0.000180536	0.00271514	NA	NA	Steady	Down	Up
NM_011624	21976	ENSMUST00000023465	Top3b	1659	1582	1601	1766	1681	1513	1824	1729	1640	1693	1430	1642	1570	1519	1516	1983	1835	1839	-0.0420551	0.639505	0.998982	0.708817	0.999588	0.120343	0.322074	1	0.191999	0.999968	-0.329861	0.000181	0.00271564	7.03e-05	0.000918432	Steady	Steady	Steady
NM_199366	381334	ENSMUST00000094663	Gal3st2	6	3	6	3	7	1	2	5	4	1	3	1	11	29	21	3	4	6	0.426798	0.537644	0.998982	0.690947	NA	1.07962	0.207097	1	0.415776	NA	2.16497	0.000180992	0.00271564	0.00302204	0.0202994	Steady	Up	Up
NM_025846	66922	ENSMUST00000069449	Rras2	1356	1354	1318	1111	1179	1309	1325	1313	1227	1150	1159	1022	1570	1592	1745	1246	1136	1289	0.155462	0.0933159	0.998982	0.0856293	0.999588	0.211149	0.0630888	1	0.0217573	0.868308	0.384799	0.000181729	0.00272258	1.2e-05	0.00020456	Steady	Steady	Steady
NM_017383	53870	ENSMUST00000089215	Cntn6	19	66	54	24	57	27	98	70	45	57	38	40	5	31	16	61	59	101	0.351378	0.504867	0.998982	0.486357	0.999588	0.649678	0.143265	1	0.106961	0.999968	-2.1142	0.000182269	0.00272497	7.33e-05	0.000952779	Steady	Up	Down
NM_173744	72148	ENSMUST00000062613	Tdrp	471	493	584	527	402	389	467	432	418	412	323	352	391	480	472	647	618	607	0.223712	0.169642	0.998982	0.141182	0.999588	0.273187	0.13549	1	0.0566827	0.999968	-0.512221	0.000181893	0.00272258	6.64e-05	0.000874039	Steady	Steady	Steady
NM_146198	233836	ENSMUST00000033035	Slc5a11	122	152	151	331	183	106	228	264	258	203	144	315	110	155	190	317	278	238	-0.553453	0.143586	0.998982	0.107592	0.999588	0.176485	0.600612	1	0.516579	0.999968	-0.905465	0.000184302	0.00275211	6.3e-05	0.00083373	Steady	Steady	Down
NM_013905	56198	ENSMUST00000040821	Heyl	1812	1845	1963	1831	2073	2004	1793	2084	1832	2052	2020	2290	2037	1884	1842	1494	1517	1251	-0.0797267	0.339521	0.998982	0.410412	0.999588	-0.159598	0.211432	1	0.144565	0.999968	0.403053	0.000185786	0.002771	1.37e-05	0.000229731	Steady	Steady	Steady
NM_133768	109900	ENSMUST00000160129	Asl	1443	1142	1041	1923	1285	988	1830	1367	1259	1401	1615	1754	1806	1468	1798	2312	2230	2057	-0.216937	0.351017	0.998982	0.502185	0.999588	-0.103229	0.554164	1	0.590413	0.999968	-0.41276	0.000187284	0.00279005	0.000127547	0.00151585	Steady	Steady	Steady
NM_008079	14420	ENSMUST00000021390	Galc	1267	1201	1267	1465	1213	1147	1266	1103	1009	1253	907	1265	1157	1085	1189	1416	1558	1372	-0.0417654	0.706632	0.998982	0.765284	0.999588	-0.0244865	0.887712	1	0.948852	0.999968	-0.373791	0.000188173	0.00279669	8.21e-05	0.00104618	Steady	Steady	Steady
NM_008011	14186	ENSMUST00000005452	Fgfr4	1038	1142	1311	1143	1349	1235	885	914	863	934	885	1070	951	805	817	1194	1230	1055	-0.102712	0.362361	0.998982	0.422548	0.999588	-0.121518	0.355948	1	0.329373	0.999968	-0.467489	0.000188029	0.00279669	3.61e-05	0.000526405	Steady	Steady	Steady
NM_021890	60527	ENSMUST00000115995	Fads3	1362	1538	1416	2002	1572	1139	1696	1758	1308	2034	1380	1888	1969	1876	1875	2554	2720	2131	-0.135003	0.45655	0.998982	0.451146	0.999588	-0.159979	0.404218	1	0.408585	0.999968	-0.404544	0.000188514	0.00279761	0.000110839	0.00134977	Steady	Steady	Steady
NM_176979	235559	ENSMUST00000035164	Topbp1	2507	2322	2266	2229	2367	2625	2147	2646	2643	2275	2174	2490	1645	1903	1753	1423	1279	1160	-0.0320423	0.727683	0.998982	0.789133	0.999588	0.0974783	0.505249	1	0.344623	0.999968	0.424179	0.000188678	0.00279761	1.56e-05	0.000257807	Steady	Steady	Steady
NM_008131	14645	ENSMUST00000086199	Glul	5305	5989	5282	5497	5404	5169	3944	4027	3885	4449	4401	4202	4130	4360	4457	5981	5735	4830	0.0373377	0.65989	0.998982	0.559552	0.999588	-0.141762	0.237836	1	0.038443	0.999968	-0.386444	0.00019228	0.00284769	5.65e-05	0.000761208	Steady	Steady	Steady
NM_021525	59028	ENSMUST00000064393	Rcl1	592	548	505	522	617	656	537	572	590	517	563	596	554	515	539	389	365	377	-0.132392	0.328152	0.998982	0.342667	0.999588	0.0169801	0.910307	1	0.805687	0.999968	0.474326	0.000192742	0.00285118	1.45e-05	0.00024274	Steady	Steady	Steady
NM_013803	12374	ENSMUST00000063597	Casr	214	181	314	350	244	238	297	365	354	455	63	349	385	446	317	684	616	505	-0.239754	0.344228	0.998982	0.33332	0.999588	0.225245	0.712019	1	0.749998	0.999968	-0.684348	0.000195497	0.00288856	5.12e-05	0.000703323	Steady	Steady	Down
NM_178187	319166	ENSMUST00000102969	Hist1h2ae	11	14	6	1	14	9	6	18	11	9	4	11	7	5	1	0	0	0	0.358016	0.605693	0.998982	0.683455	NA	0.534138	0.40462	1	0.50504	NA	5.14223	0.000199704	0.00294727	0.0803538	NA	Steady	Steady	Up
NM_024221	68263	ENSMUST00000022268	Pdhb	3330	3465	3562	3677	3623	3184	3203	3203	3139	3147	3533	3310	2863	2643	2733	3411	3432	3175	-0.0253826	0.768003	0.998982	0.842677	0.999588	-0.0688268	0.570811	1	0.45229	0.999968	-0.314814	0.00020015	0.0029504	3.94e-05	0.000566757	Steady	Steady	Steady
NM_001033229	110115	ENSMUST00000170259	Cyp11b1	3	0	0	0	2	44	0	2	0	4	7573	3	0	2	2812	0	0	0	-3.77446	0.0276117	0.792769	NA	NA	-11.6432	0.000532792	0.167115	NA	NA	12.8476	0.000202736	0.00298504	NA	NA	Down	Down	Up
NM_008340	16005	ENSMUST00000050714	Igfals	128	131	110	205	130	95	228	174	164	232	148	202	132	162	139	298	272	192	-0.227792	0.460303	0.998982	0.443215	0.999588	-0.0450346	0.880388	1	0.902221	0.999968	-0.846663	0.000203288	0.00298968	7.99e-05	0.00102406	Steady	Steady	Down
NM_133942	101476	ENSMUST00000048180	Plekha1	2155	2658	2636	2898	2430	2340	2655	2259	2476	2279	1943	2748	2002	2069	1861	2697	2416	3675	-0.0500717	0.666104	0.998982	0.724396	0.999588	0.0808154	0.629315	1	0.508916	0.999968	-0.601502	0.000204036	0.0029972	4.8e-05	0.000666397	Steady	Steady	Down
NM_201531	382571	ENSMUST00000170580	Kcnf1	91	94	74	83	96	74	124	137	127	117	75	105	333	377	319	206	238	220	0.0267899	0.918164	0.998982	0.892903	0.999588	0.381777	0.234452	1	0.123733	0.999968	0.599213	0.000205043	0.00300849	3.32e-05	0.000491328	Steady	Steady	Up
NM_028544	69903	ENSMUST00000057927	Rasip1	1003	1111	1355	1261	1349	1289	1341	1299	1229	1170	1244	1216	993	1034	1041	1287	1241	1389	-0.177151	0.130325	0.998982	0.166232	0.999588	0.0885027	0.401207	1	0.2359	0.999968	-0.385975	0.000206019	0.00301507	5.64e-05	0.000761091	Steady	Steady	Steady
NM_032398	84094	ENSMUST00000048452	Plvap	2864	3152	3682	4126	3879	3593	4572	4032	3111	4024	3172	3295	3002	3629	3279	4771	4144	6919	-0.266632	0.0123821	0.581496	0.015252	0.858306	0.153976	0.409209	1	0.290737	0.999968	-0.711193	0.000206148	0.00301507	1.95e-05	0.000313645	Steady	Steady	Down
NM_021436	230157	ENSMUST00000030032	Tmeff1	950	826	812	662	848	928	750	828	791	791	809	779	641	683	636	459	497	424	0.0797583	0.58106	0.998982	0.535186	0.999588	-0.00895579	0.943016	1	0.973031	0.999968	0.473659	0.000206208	0.00301507	1.08e-05	0.000186412	Steady	Steady	Steady
NM_019879	56451	ENSMUST00000064740	Suclg1	2989	3266	3261	3368	3138	2977	3594	3275	3129	3249	3213	3572	3160	2912	3002	3698	4086	3487	-0.00275956	0.973554	0.998982	0.94195	0.999588	-0.00905846	0.94398	1	0.962101	0.999968	-0.345214	0.000206602	0.00301735	6.34e-05	0.000837858	Steady	Steady	Steady
NM_001081060	105243	ENSMUST00000036208	Slc9a3	361	422	387	594	324	282	405	433	300	426	131	393	289	295	270	511	434	358	-0.0445061	0.868693	0.998982	0.882926	0.999588	0.254477	0.558493	1	0.485635	0.999968	-0.641569	0.00020843	0.00304053	9.97e-05	0.00122437	Steady	Steady	Down
NM_133662	15937	ENSMUST00000003635	Ier3	487	659	523	446	497	467	402	342	397	403	344	469	1108	1010	909	727	736	667	0.235535	0.110961	0.998982	0.0911371	0.999588	-0.094984	0.63756	1	0.630373	0.999968	0.474663	0.000210025	0.00306027	5.17e-06	9.76e-05	Steady	Steady	Steady
NM_178772	320024	ENSMUST00000046515	Nceh1	1125	1337	1414	1635	1355	1245	1028	1065	976	1248	1360	1036	1126	1272	1360	1788	1740	1465	-0.136221	0.290374	0.998982	0.327354	0.999588	-0.250835	0.0722225	1	0.0641233	0.999968	-0.442729	0.000210758	0.00306523	0.000130453	0.00153837	Steady	Steady	Steady
NM_007687	12631	ENSMUST00000116560	Cfl1	15235	15165	15522	15111	15706	15439	16757	17182	16598	16163	15875	16715	18644	17287	17965	14164	14683	13209	-0.0178366	0.805867	0.998982	0.867937	0.999588	0.0486402	0.694862	1	0.247381	0.999968	0.3252	0.000210851	0.00306523	1.01e-07	2.78e-06	Steady	Steady	Steady
NM_145820	72789	ENSMUST00000029419	Veph1	814	1040	1330	1273	1021	1049	1265	961	1196	1108	553	908	1096	1269	1092	1471	1433	1686	-0.0796887	0.644562	0.998982	0.677229	0.999588	0.410247	0.120777	1	0.0794494	0.999968	-0.44239	0.000213165	0.0030953	9.59e-05	0.00118334	Steady	Steady	Steady
NM_172385	243937	ENSMUST00000056338	Zfp536	11	47	77	34	20	35	20	16	22	29	8	2	2	4	7	21	17	13	0.586398	0.332648	0.998982	0.314251	0.999588	0.56668	0.490722	1	0.52412	NA	-1.97427	0.000213413	0.00309535	0.0090896	0.0480815	Up	Steady	Down
NM_146026	217138	ENSMUST00000107636	Prr15l	590	659	632	841	682	588	738	657	590	694	421	699	752	689	646	896	992	906	-0.174267	0.238538	0.998982	0.251956	0.999588	0.125202	0.591193	1	0.516209	0.999968	-0.453268	0.000213705	0.00309602	3.28e-05	0.000486599	Steady	Steady	Steady
NM_027913	71768	ENSMUST00000055115	Vwce	165	154	148	247	163	131	207	238	204	283	155	247	225	220	225	348	402	284	-0.219323	0.410252	0.998982	0.394884	0.999588	-0.0816727	0.786988	1	0.789251	0.999968	-0.65759	0.000219421	0.00317515	0.000119253	0.00143455	Steady	Steady	Down
NM_181071	77097	ENSMUST00000100330	Tanc2	1040	1005	1071	1175	885	1017	986	900	870	963	713	997	906	869	866	1059	1188	1170	0.0109103	0.926231	0.998982	0.87245	0.999588	0.0401063	0.811168	1	0.728258	0.999968	-0.404533	0.000219669	0.00317515	3.44e-05	0.000506935	Steady	Steady	Steady
NM_010441	15364	ENSMUST00000072777	Hmga2	1107	977	883	833	959	1143	657	761	735	689	567	642	346	372	360	259	232	186	0.00967663	0.945949	0.998982	0.904627	0.999588	0.179058	0.240755	1	0.137153	0.999968	0.638415	0.000220977	0.00319041	3.56e-05	0.000520383	Steady	Steady	Up
NM_001001490	239283	ENSMUST00000058213	Oxgr1	378	323	295	488	370	249	404	306	328	495	313	467	670	618	569	949	901	754	-0.159275	0.519371	0.998982	0.498602	0.999588	-0.300838	0.221121	1	0.193082	0.999968	-0.519792	0.000223471	0.00322182	4.74e-05	0.000661074	Steady	Steady	Steady
NM_026640	107373	ENSMUST00000025595	Fam111a	696	607	561	647	540	625	724	849	879	846	895	934	670	725	671	496	453	312	0.0345709	0.797762	0.998982	0.74963	0.999588	-0.1278	0.365774	1	0.328786	0.999968	0.680366	0.000223663	0.00322182	1.63e-05	0.000267912	Steady	Steady	Up
NM_033217	18053	ENSMUST00000000122	Ngfr	647	490	383	430	490	454	595	735	829	649	1003	1036	467	428	440	276	337	284	0.140464	0.477731	0.998982	0.421559	0.999588	-0.317551	0.171063	1	0.147619	0.999968	0.541035	0.000224998	0.00323736	3.12e-05	0.000465439	Steady	Steady	Steady
NM_177794	327766	ENSMUST00000080995	Tmem26	357	369	443	430	293	357	445	493	394	407	383	241	614	869	799	517	470	488	0.106242	0.557878	0.998982	0.506279	0.999588	0.365962	0.142173	1	0.0936699	0.999968	0.596051	0.000226301	0.0032524	1.79e-05	0.000291115	Steady	Steady	Up
NM_183088	71970	ENSMUST00000041466	Zbed5	199	170	118	101	148	162	119	105	109	113	147	150	148	114	149	77	77	55	0.239543	0.399115	0.998982	0.350842	0.999588	-0.303176	0.306357	1	0.206691	0.999968	0.941876	0.000226646	0.00325366	0.00010436	0.00127745	Steady	Steady	Up
NM_027052	69354	ENSMUST00000023101	Slc38a4	1686	2029	2416	1775	1613	1954	1674	1481	1637	1324	1132	1031	1075	1510	1549	674	514	958	0.190216	0.151892	0.998982	0.133954	0.999588	0.455779	0.000761049	0.178043	0.000185618	0.0534142	0.909685	0.000229818	0.00329307	5.49e-06	0.000102422	Steady	Steady	Up
NM_001085549	666048	ENSMUST00000094894	Trabd2b	1345	1190	1120	1593	1317	1152	1309	1613	1598	1716	1123	1993	1786	1565	1280	2341	2349	1903	-0.159073	0.245473	0.998982	0.251434	0.999588	-0.0991314	0.662506	1	0.672634	0.999968	-0.541089	0.00022997	0.00329307	7.27e-05	0.000946048	Steady	Steady	Steady
NM_009841	12475	ENSMUST00000061829	Cd14	44	53	65	52	41	26	115	36	83	26	33	24	189	207	208	72	57	130	0.4346	0.21969	0.998982	0.240199	0.999588	1.48787	0.00526135	0.483108	0.00349869	0.350992	1.18432	0.000230174	0.00329307	2.64e-05	0.000402984	Steady	Up	Up
NM_008991	19299	ENSMUST00000029770	Abcd3	2746	3123	3146	3384	3030	2683	2960	2949	2939	3024	2419	3287	3047	2878	2920	3804	3572	3404	-0.0211796	0.841023	0.998982	0.908014	0.999588	0.0159438	0.917938	1	0.814363	0.999968	-0.318286	0.000235589	0.00336674	4.76e-05	0.000663212	Steady	Steady	Steady
NM_029653	69635	ENSMUST00000077453	Dapk1	136	161	162	163	146	197	130	132	173	146	161	167	151	151	156	214	256	237	-0.14802	0.48125	0.998982	0.492666	0.999588	-0.125154	0.66053	1	0.601664	0.999968	-0.658788	0.000236267	0.0033688	0.000151177	0.00172916	Steady	Steady	Down
NM_013820	15277	ENSMUST00000000642	Hk2	340	349	268	335	318	414	299	343	347	311	270	300	222	267	230	80	88	160	-0.162926	0.364144	0.998982	0.356881	0.999588	0.16423	0.409773	1	0.243425	0.999968	1.09629	0.000236016	0.0033688	2.41e-05	0.000376601	Steady	Steady	Up
NM_019438	54392	ENSMUST00000117396	Ncapg	834	870	711	628	919	874	760	913	1072	929	939	1108	582	637	528	390	410	276	-0.0102485	0.949371	0.998982	0.98632	0.999588	-0.117981	0.500548	1	0.4991	0.999968	0.66771	0.000237167	0.00337783	2.26e-05	0.00035683	Steady	Steady	Up
NM_027526	70727	ENSMUST00000203482	Rasgef1a	52	89	75	84	59	78	60	40	41	60	39	53	42	49	54	110	134	72	-0.0411707	0.893109	0.998982	0.917493	0.999588	-0.112876	0.780532	1	0.792684	0.999968	-1.15321	0.000238154	0.00338806	0.000245178	0.00259246	Steady	Steady	Down
NM_153533	209039	ENSMUST00000169627	Tns2	2903	2872	2589	2923	2884	3026	2625	2586	2461	2577	2829	2735	2344	2235	2234	2694	2709	2815	-0.085456	0.299686	0.998982	0.323803	0.999588	-0.0889776	0.44974	1	0.314315	0.999968	-0.303637	0.000239127	0.00339808	5.74e-05	0.000770895	Steady	Steady	Steady
NM_017378	53601	ENSMUST00000025311	Pcdh12	644	707	798	787	788	698	785	731	775	822	634	811	640	760	707	978	1035	861	-0.0892317	0.450905	0.998982	0.507164	0.999588	0.0119533	0.939128	1	0.856723	0.999968	-0.480205	0.000241486	0.00342774	5.52e-05	0.000750261	Steady	Steady	Steady
NM_145496	225913	ENSMUST00000037678	Tkfc	1505	1887	1804	2153	2207	1614	2471	2358	2151	2484	1926	2722	2905	2418	2564	4130	4759	2962	-0.20988	0.131828	0.998982	0.137847	0.999588	-0.0353011	0.83034	1	0.878448	0.999968	-0.618582	0.000242234	0.00343451	4.46e-05	0.000628873	Steady	Steady	Down
NM_010023	13177	ENSMUST00000024946	Eci1	933	843	850	971	886	871	1167	973	1057	968	1194	963	1092	1042	1167	1383	1345	1427	-0.0619348	0.545488	0.998982	0.595594	0.999588	0.029783	0.837847	1	0.753591	0.999968	-0.365465	0.000244389	0.00345729	9.16e-05	0.00113981	Steady	Steady	Steady
NM_026347	67732	ENSMUST00000076813	Iah1	1094	1186	1116	1495	1253	1124	1327	1214	1217	1404	1102	1422	1516	1312	1323	1745	1877	1663	-0.196837	0.0978851	0.998982	0.113373	0.999588	-0.0675067	0.629542	1	0.673908	0.999968	-0.380851	0.000244338	0.00345729	0.000120263	0.00144376	Steady	Steady	Steady
NM_008093	14464	ENSMUST00000015771	Gata5	77	206	124	105	107	111	117	61	86	107	51	103	39	38	52	99	73	87	0.324291	0.354572	0.998982	0.303486	0.999588	0.0118536	0.979032	1	0.947083	0.999968	-1.03768	0.00024484	0.0034598	0.000633294	0.00573255	Steady	Steady	Down
NM_030075	78267	ENSMUST00000193286	Klhdc8b	1177	1048	1105	1304	1082	1033	1260	1169	1048	1356	1389	1147	1431	1238	1477	1728	1709	1862	-0.045176	0.695721	0.998982	0.747504	0.999588	-0.166445	0.207695	1	0.215121	0.999968	-0.387691	0.000245308	0.00346254	0.000156848	0.00177846	Steady	Steady	Steady
NM_008410	16432	ENSMUST00000022704	Itm2b	15946	18152	18349	17888	15834	15989	19976	15741	15152	16705	16303	15432	19600	18054	19433	23302	22883	28228	0.0693603	0.448866	0.998982	0.356	0.999588	0.066268	0.671792	1	0.499066	0.999968	-0.41645	0.000246115	0.00347006	3.05e-05	0.000455761	Steady	Steady	Steady
NM_009894	12684	ENSMUST00000001497	Cideb	673	672	704	959	836	695	807	822	634	886	484	892	885	667	770	1220	1286	944	-0.288973	0.0313046	0.837861	0.0342535	0.999588	-0.00454122	0.986189	1	0.967378	0.999968	-0.603082	0.00024792	0.00349161	4.79e-05	0.000665778	Steady	Steady	Down
NM_023523	111175	ENSMUST00000027381	Pecr	687	576	565	733	659	517	695	657	588	719	581	739	594	571	659	800	991	771	-0.0693954	0.664911	0.998982	0.68611	0.999588	-0.0759825	0.637976	1	0.66188	0.999968	-0.522523	0.000251155	0.00353175	7.61e-05	0.000981937	Steady	Steady	Steady
NM_013901	30791	ENSMUST00000015467	Slc39a1	2591	2485	2629	2268	2388	2297	2786	2380	2254	2390	2681	2321	3250	3253	3483	2520	2629	2721	0.140766	0.0591445	0.998982	0.0409918	0.999588	0.00153961	0.991128	1	0.897456	0.999968	0.310119	0.000251329	0.00353175	5.1e-06	9.65e-05	Steady	Steady	Steady
NM_017399	14080	ENSMUST00000067492	Fabp1	3	2	27	3	5	1	3	10	468	0	33	28	0	0	0	1	2	25	1.77128	0.0756922	0.998982	0.158509	NA	2.98753	0.107873	1	NA	NA	-6.2667	0.000251638	0.00353216	NA	NA	Up	Up	Down
NM_145409	214901	ENSMUST00000048054	Chtf18	543	405	389	447	578	499	435	555	570	541	511	634	333	459	437	264	270	201	-0.194852	0.271477	0.998982	0.257779	0.999588	-0.114181	0.544083	1	0.52889	0.999968	0.709028	0.000252452	0.00353965	4.24e-05	0.000603677	Steady	Steady	Up
NM_175307	100342	ENSMUST00000051676	Fam46b	54	72	99	71	45	89	60	63	58	37	20	28	147	151	173	42	38	96	0.12541	0.724586	0.998982	0.70032	0.999588	1.08356	0.00835688	0.573001	0.00417431	0.380384	1.38141	0.00025458	0.00356554	3.31e-05	0.000489879	Steady	Up	Up
NM_133254	246787	ENSMUST00000118169	Slc5a2	627	779	566	711	667	528	2113	1403	1093	1551	1196	1917	2068	1673	2155	2879	3045	2289	0.0417276	0.801213	0.998982	0.751503	0.999588	-0.0241116	0.930192	1	0.975238	0.999968	-0.510602	0.000257129	0.00359725	0.000114557	0.00138934	Steady	Steady	Steady
NM_009415	21991	ENSMUST00000172132	Tpi1	7767	8618	8556	9768	8569	8040	9471	8474	8344	8123	7875	8327	8642	8328	8573	10569	9883	10457	-0.0886319	0.361693	0.998982	0.379963	0.999588	0.10831	0.405453	1	0.116265	0.999968	-0.308444	0.000257808	0.00360275	3.95e-06	7.71e-05	Steady	Steady	Steady
NM_011448	20682	ENSMUST00000000579	Sox9	432	327	309	248	449	422	302	400	469	383	394	508	247	177	135	106	77	67	-0.0730354	0.768982	0.998982	0.767861	0.999588	-0.135176	0.575808	1	0.558891	0.999968	1.12821	0.000259594	0.0036237	4.01e-05	0.00057451	Steady	Steady	Up
NM_001033272	219140	ENSMUST00000022566	Spata13	1999	2197	2395	2405	2485	2315	2252	2684	2648	2483	1987	2567	2311	2262	2212	2861	2792	2578	-0.13664	0.119991	0.998982	0.162244	0.999588	0.105339	0.507384	1	0.367667	0.999968	-0.3114	0.000261103	0.00364074	8.16e-05	0.00104021	Steady	Steady	Steady
NM_153505	105855	ENSMUST00000047405	Nckap1l	140	117	106	121	98	99	75	108	109	101	249	117	239	240	247	123	153	162	0.184427	0.442479	0.998982	0.408248	0.999588	-0.677354	0.12999	1	0.0930445	0.999968	0.695264	0.000261768	0.00364516	5.06e-05	0.000697556	Steady	Down	Up
NM_001033041	266645	ENSMUST00000038006	Acmsd	114	234	153	250	193	124	342	223	210	304	182	348	85	141	128	333	303	159	-0.187566	0.578796	0.998982	0.561479	0.999588	-0.111841	0.74101	1	0.749775	0.999968	-1.19767	0.000262278	0.00364516	4.52e-05	0.0006358	Steady	Steady	Down
NM_030697	80880	ENSMUST00000048560	Kank3	1738	1315	1456	1568	1449	1397	1477	1391	1237	1289	1698	1281	1138	1324	1378	1814	1505	1980	0.024191	0.839232	0.998982	0.786453	0.999588	-0.0598618	0.694229	1	0.74665	0.999968	-0.499051	0.000262285	0.00364516	0.000129103	0.00153127	Steady	Steady	Steady
NM_008664	17930	ENSMUST00000033842	Myom2	22	27	38	31	39	21	31	41	33	73	102	73	58	68	85	124	166	116	-0.0742331	0.847204	0.998982	0.888095	0.999588	-1.23984	0.0011951	0.222025	0.000292496	0.0780109	-0.975462	0.000266893	0.00370512	0.000234327	0.00249914	Steady	Down	Down
NM_008748	18218	ENSMUST00000039926	Dusp8	127	131	100	105	118	117	132	118	168	139	210	160	328	403	342	237	221	144	0.0678305	0.76842	0.998982	0.736139	0.999588	-0.28493	0.367923	1	0.292487	0.999968	0.801897	0.000268497	0.0037233	3.55e-05	0.000519542	Steady	Steady	Up
NM_008568	17220	ENSMUST00000000505	Mcm7	3379	2991	2847	2731	2959	3354	3139	3546	3270	3246	3509	3685	2313	2277	2451	1896	1868	1566	0.0210704	0.844804	0.998982	0.784936	0.999588	-0.0717235	0.58291	1	0.499635	0.999968	0.368973	0.0002712	0.00375666	2.57e-05	0.000395065	Steady	Steady	Steady
NM_019880	56462	ENSMUST00000095427	Mtch1	5677	5633	5978	6084	6270	6337	6282	6468	6046	6399	6140	6191	8854	8072	8516	6670	6981	6187	-0.120042	0.101919	0.998982	0.085061	0.999588	0.00173026	0.988827	1	0.811996	0.999968	0.326309	0.000271848	0.00376151	1.04e-06	2.34e-05	Steady	Steady	Steady
NM_172530	214547	ENSMUST00000050401	She	646	787	873	739	774	650	820	798	718	736	671	627	577	709	656	874	848	901	0.08357	0.540004	0.998982	0.495585	0.999588	0.195994	0.159377	1	0.0789663	0.999968	-0.466934	0.000272222	0.00376256	6.5e-05	0.000856305	Steady	Steady	Steady
NM_008021	14235	ENSMUST00000073316	Foxm1	1344	1233	1237	1110	1531	1349	1508	1785	1689	1545	1486	1810	1085	1236	1118	790	885	627	-0.0721442	0.567265	0.998982	0.60564	0.999588	0.0384973	0.779331	1	0.666014	0.999968	0.547348	0.000279708	0.00386181	1.37e-05	0.000229731	Steady	Steady	Steady
NM_008842	18712	ENSMUST00000024811	Pim1	490	459	496	365	432	500	435	436	376	377	573	420	552	763	730	238	292	478	0.148823	0.319328	0.998982	0.280005	0.999588	-0.13923	0.518098	1	0.513273	0.999968	0.984896	0.000280755	0.00387153	1.22e-05	0.000206881	Steady	Steady	Up
NM_177769	270162	ENSMUST00000048409	Elmod1	8	26	19	19	4	15	15	4	15	6	65	7	24	16	51	7	7	7	0.467302	0.448103	0.998982	0.509588	0.999588	-1.18779	0.241534	1	NA	NA	2.06047	0.000281025	0.00387153	0.00112523	0.00911339	Steady	Down	Up
NM_001195672	100504234	ENSMUST00000019901	Ccdc170	28	15	23	44	28	15	41	42	46	52	14	57	36	14	11	63	70	56	-0.403784	0.395406	0.998982	0.458688	0.999588	0.0650031	0.909361	1	0.886623	0.999968	-1.65622	0.000281506	0.00387213	0.00034927	0.00349241	Steady	Steady	Down
NM_001081059	76137	ENSMUST00000021800	Mcur1	1670	1419	1403	1974	1509	1583	1590	1661	1427	1697	1372	1619	1876	1649	1578	2321	2403	1956	-0.179984	0.158715	0.998982	0.165141	0.999588	-0.00703769	0.957583	1	0.958401	0.999968	-0.420466	0.000281682	0.00387213	0.000155954	0.00177444	Steady	Steady	Steady
NM_144848	223650	-	Eppk1	11	13	18	17	14	6	9	4	18	12	31	4	37	44	49	18	22	14	0.171932	0.722728	0.998982	0.780356	NA	-0.590199	0.486661	1	0.54268	NA	1.22918	0.000285629	0.00392212	0.00241052	0.0168211	Steady	Down	Up
NM_144807	212862	ENSMUST00000020253	Chpt1	830	1006	938	1004	875	644	1339	1144	1052	1466	981	1105	979	1404	1321	1681	1757	1740	0.128461	0.437532	0.998982	0.383924	0.999588	-0.0112705	0.951268	1	0.989296	0.999968	-0.516578	0.00028626	0.00392651	0.000132797	0.00155793	Steady	Steady	Steady
NM_019670	56419	ENSMUST00000168889	Diaph3	285	256	249	214	224	214	313	387	339	246	239	307	276	357	278	185	189	116	0.269988	0.0955005	0.998982	0.0733851	0.999588	0.388176	0.0773723	1	0.0234362	0.8902	0.86305	0.000292372	0.00399734	3.88e-05	0.000560106	Steady	Steady	Up
NM_027571	70839	ENSMUST00000050360	P2ry12	21	32	34	14	19	22	17	12	22	13	77	11	43	40	57	10	12	25	0.649619	0.0849153	0.998982	0.172136	0.999588	-0.979166	0.235057	1	0.254989	0.999968	1.53143	0.000294496	0.00402202	0.000940979	0.00788519	Up	Down	Up
NM_001037938	28200	ENSMUST00000022821	Dhrs4	609	589	563	767	684	567	797	736	743	818	706	875	744	680	658	887	1017	879	-0.203797	0.140695	0.998982	0.145375	0.999588	-0.0794735	0.578275	1	0.587549	0.999968	-0.450906	0.000295539	0.00403191	5.68e-05	0.000764195	Steady	Steady	Steady
NM_011610	21938	ENSMUST00000030336	Tnfrsf1b	162	165	97	148	125	125	115	123	147	107	326	104	194	257	287	152	123	139	0.0856025	0.749614	0.998982	0.713678	0.999588	-0.479813	0.345607	1	0.300603	0.999968	0.799286	0.000299555	0.00408229	5.86e-05	0.000782282	Steady	Steady	Up
NM_001163616	69069	ENSMUST00000039191	1810011H11Rik	10	3	7	1	4	6	5	7	10	8	20	4	15	12	28	2	5	5	0.835357	0.220314	0.998982	0.424396	NA	-0.532134	0.455238	1	0.560128	NA	2.12766	0.000301324	0.00409964	0.00525982	0.0315132	Up	Steady	Up
NM_177752	268465	ENSMUST00000039949	Eme1	599	602	485	558	583	599	552	708	644	621	687	752	519	530	529	396	375	336	-0.0519522	0.69185	0.998982	0.725382	0.999588	-0.116338	0.483024	1	0.468729	0.999968	0.478542	0.000301478	0.00409964	2.91e-05	0.000437711	Steady	Steady	Steady
NM_010043	13346	ENSMUST00000027409	Des	674	1131	816	542	703	804	531	497	592	406	831	361	650	759	824	470	422	559	0.347355	0.0967012	0.998982	0.0656443	0.999588	0.0185803	0.955369	1	0.923072	0.999968	0.58724	0.000304192	0.0041321	2.63e-05	0.000402784	Steady	Steady	Up
NM_053080	56847	ENSMUST00000015278	Aldh1a3	1303	2711	2014	2621	1419	1691	5535	1526	3086	1175	1474	2636	215	263	269	1198	195	10735	0.0639347	0.821036	0.998982	0.85272	0.999588	0.934814	0.0560711	1	0.129962	0.999968	-4.06435	0.000305234	0.0041418	0.0335356	0.128555	Steady	Up	Down
NM_027182	69716	ENSMUST00000022053	Trip13	445	462	413	314	486	469	445	470	441	446	491	421	295	300	338	178	229	166	0.049867	0.787768	0.998982	0.740866	0.999588	-0.00515688	0.974425	1	0.954939	0.999968	0.670664	0.000306062	0.00414859	5.67e-05	0.000763479	Steady	Steady	Up
NM_027975	71878	ENSMUST00000029183	Fam83d	343	411	390	321	472	487	474	518	503	465	487	460	295	311	291	214	189	162	-0.169663	0.365487	0.998982	0.36574	0.999588	0.079577	0.599722	1	0.424253	0.999968	0.63399	0.000307725	0.00416665	5.25e-05	0.000719638	Steady	Steady	Up
NM_010131	13796	ENSMUST00000045942	Emx1	411	403	395	341	461	472	356	447	342	378	337	487	485	490	397	707	614	618	-0.0825423	0.608991	0.998982	0.628883	0.999588	-0.0742316	0.741683	1	0.757453	0.999968	-0.531485	0.000311588	0.00421444	9.24e-05	0.00114722	Steady	Steady	Steady
NM_023061	84004	ENSMUST00000034650	Mcam	3627	4125	3892	3836	4092	3865	3511	3890	3729	3603	3940	3897	4459	4713	5183	3851	3773	3455	-0.02603	0.749506	0.998982	0.824737	0.999588	-0.0424862	0.738032	1	0.700393	0.999968	0.340584	0.000314554	0.00424734	1.09e-05	0.000187669	Steady	Steady	Steady
NM_177388	338365	ENSMUST00000039956	Slc41a2	47	23	44	26	28	31	32	22	20	22	51	15	63	67	103	33	31	38	0.415149	0.267872	0.998982	0.325081	0.999588	-0.252575	0.662927	1	0.692434	0.999968	1.15402	0.000314692	0.00424734	0.00045916	0.00441248	Steady	Steady	Up
NM_007743	12843	ENSMUST00000031668	Col1a2	32145	37805	39118	28322	26584	31395	38992	37069	30479	36304	57560	20739	40092	49883	51153	34627	35924	33105	0.329909	0.00132844	0.22663	0.000433663	0.140916	-0.108573	0.754581	1	0.802161	0.999968	0.41206	0.000318044	0.00428342	5.79e-06	0.000107453	Steady	Steady	Steady
NM_009260	20742	ENSMUST00000102838	Sptbn1	483	486	459	364	435	520	330	404	306	372	305	371	536	570	582	318	444	344	0.107783	0.491332	0.998982	0.445145	0.999588	-0.0151162	0.942138	1	0.990741	0.999968	0.57758	0.000317761	0.00428342	3.99e-05	0.00057323	Steady	Steady	Steady
NM_175199	73442	ENSMUST00000066285	Hspa12a	1275	1247	1163	1346	1398	1273	1243	1414	1415	1477	1437	1717	1301	1157	991	1732	1810	1362	-0.131526	0.144345	0.998982	0.169244	0.999588	-0.188282	0.148719	1	0.119697	0.999968	-0.539126	0.000321368	0.00432359	0.000101906	0.00124998	Steady	Steady	Steady
NM_011355	20375	ENSMUST00000002180	Spi1	52	72	60	111	60	78	81	76	90	62	137	53	127	139	177	76	79	85	-0.443304	0.166843	0.998982	0.175116	0.999588	-0.0300167	0.948422	1	0.962615	0.999968	0.849231	0.000322213	0.00433034	0.00015707	0.00177927	Steady	Steady	Up
NM_029537	103743	ENSMUST00000040865	Tmem98	1140	1112	1028	975	1068	1137	1159	1170	1038	1181	1184	1025	1348	1461	1360	966	1095	1075	0.0379005	0.705889	0.998982	0.651736	0.999588	-0.0133695	0.913143	1	0.995038	0.999968	0.377852	0.000324392	0.00435499	1.42e-05	0.000236713	Steady	Steady	Steady
NM_178086	338521	ENSMUST00000038475	Fa2h	124	181	214	197	158	137	150	85	131	101	23	68	23	44	20	101	50	105	0.0673749	0.795878	0.998982	0.751343	0.999588	0.925721	0.103076	1	0.0680983	0.999968	-1.58719	0.000325645	0.00436717	0.000201163	0.00218477	Steady	Up	Down
NM_205823	384059	ENSMUST00000074829	Tlr12	102	167	249	178	157	185	170	173	120	180	75	101	91	127	106	172	188	181	-0.016097	0.958449	0.998982	0.987585	0.999588	0.373498	0.365822	1	0.287126	0.999968	-0.771773	0.000326682	0.0043732	0.000238157	0.00253542	Steady	Steady	Down
NM_007534	12045	ENSMUST00000068569	Bcl2a1b	22	9	2	6	4	6	11	10	9	9	55	25	50	32	57	10	23	14	1.02663	0.170617	0.998982	0.285488	NA	-1.55983	0.0288277	0.960174	0.0516153	0.999968	1.5244	0.000326787	0.0043732	0.000983997	0.00818202	Up	Down	Up
NM_172777	236573	ENSMUST00000031238	Gbp9	223	348	268	231	318	257	189	173	147	211	212	150	136	168	172	240	233	318	0.0495438	0.818715	0.998982	0.773693	0.999588	-0.17471	0.536059	1	0.4784	0.999968	-0.766776	0.000328121	0.0043864	0.000157334	0.00178002	Steady	Steady	Down
NM_001081117	17345	ENSMUST00000033310	Mki67	4449	4919	5021	4352	5834	5968	5537	6562	7345	6008	5896	7139	3722	4312	4219	2865	3264	2186	-0.174613	0.166453	0.998982	0.165233	0.999588	0.028295	0.869898	1	0.759958	0.999968	0.527667	0.000329033	0.00439122	2.31e-05	0.000361566	Steady	Steady	Steady
NM_018816	55938	ENSMUST00000025249	Apom	337	306	341	660	336	353	769	780	710	781	561	845	770	615	657	1026	1174	821	-0.462465	0.0760493	0.998982	0.0537651	0.999588	0.0427216	0.81937	1	0.74211	0.999968	-0.596536	0.000329176	0.00439122	7.01e-05	0.000917263	Steady	Steady	Down
NM_001142952	74645	ENSMUST00000061455	Fam46c	83	125	70	100	98	138	160	89	106	102	130	128	91	69	84	125	146	217	-0.279355	0.35857	0.998982	0.347842	0.999588	-0.0248026	0.943797	1	0.972352	0.999968	-1.03363	0.000329615	0.00439243	0.000162575	0.00182939	Steady	Steady	Down
NM_001099632	386454	ENSMUST00000040498	Rnf39	3	4	7	4	7	4	13	8	13	1	4	3	30	15	19	4	5	8	-0.105552	0.865635	0.998982	0.92159	NA	2.03486	0.0022858	0.336777	0.039821	NA	1.85646	0.000331051	0.00440693	0.00495651	0.03009	Steady	Up	Up
NM_025877	66972	ENSMUST00000040280	Slc25a23	2038	1900	2066	2483	2241	2205	2370	2470	2356	2343	2169	2603	2369	2330	1979	2902	2860	2670	-0.214092	0.0116313	0.554484	0.0164291	0.866345	0.0129561	0.919132	1	0.783467	0.999968	-0.368762	0.000335212	0.0044495	0.0001485	0.00170501	Steady	Steady	Steady
NM_016675	12738	ENSMUST00000054889	Cldn2	2895	3640	3283	4475	3163	2573	4198	3987	3435	4400	2742	4203	5446	4826	5459	7721	8065	5770	-0.0649213	0.729441	0.998982	0.738734	0.999588	0.0298896	0.887574	1	0.805771	0.999968	-0.486476	0.000335306	0.0044495	8.34e-05	0.00105858	Steady	Steady	Steady
NM_205820	279572	ENSMUST00000040065	Tlr13	31	37	29	32	29	31	10	41	33	28	44	13	68	65	78	35	8	22	0.0689346	0.825578	0.998982	0.844242	0.999588	-0.0160357	0.981148	1	0.989905	0.999968	1.65753	0.000334795	0.0044495	0.000212895	0.00230164	Steady	Steady	Up
NM_207203	73072	ENSMUST00000168386	Prr36	333	297	269	328	330	321	268	384	381	301	328	420	279	266	249	161	150	184	-0.129492	0.401839	0.998982	0.402224	0.999588	-0.0241514	0.922086	1	0.953429	0.999968	0.647848	0.000335892	0.0044526	6.05e-05	0.000807008	Steady	Steady	Up
NM_019579	56217	ENSMUST00000082024	Mpp5	1002	1109	1078	1148	1005	1091	1191	1098	1040	1150	829	1077	1143	1115	1131	1362	1369	1511	-0.0321584	0.735342	0.998982	0.809903	0.999588	0.119437	0.452202	1	0.367768	0.999968	-0.357298	0.000340129	0.00450404	0.000129843	0.00153604	Steady	Steady	Steady
NM_011196	19218	ENSMUST00000041175	Ptger3	325	263	482	457	363	266	269	284	206	361	163	137	101	149	144	265	218	201	-0.0310034	0.908152	0.998982	0.933488	0.999588	0.194826	0.637378	1	0.571933	0.999968	-0.828382	0.000343759	0.00454616	0.000156707	0.00177846	Steady	Steady	Down
NM_010755	17133	ENSMUST00000096350	Maff	6	2	2	2	3	5	1	10	7	8	4	3	14	10	22	3	2	5	-0.00518711	0.994298	0.998982	0.999405	NA	0.256587	0.749814	1	0.811518	NA	2.12564	0.00034403	0.00454616	0.00873325	0.0465708	Steady	Steady	Up
NM_008115	14586	ENSMUST00000022699	Gfra2	11	17	7	13	1	8	19	7	7	10	23	10	6	8	3	13	23	26	0.655409	0.336059	0.998982	0.455459	NA	-0.383831	0.553105	1	0.635172	NA	-1.87607	0.000345908	0.00456621	0.00658595	0.0374637	Up	Steady	Down
NM_001204910	226691	ENSMUST00000042610	Ifi207	33	94	58	45	43	109	38	33	47	36	136	21	55	56	79	31	29	26	-0.097934	0.842943	0.998982	0.847404	0.999588	-0.707365	0.320899	1	0.304695	0.999968	1.10656	0.000347105	0.00457722	0.00103833	0.00853199	Steady	Down	Up
NM_015830	50817	ENSMUST00000041641	Capn15	1059	1121	1043	1224	1075	1161	1158	1152	1163	1198	1067	1203	1169	1185	1041	1623	1397	1391	-0.109522	0.239554	0.998982	0.286054	0.999588	-0.00105371	0.992638	1	0.900416	0.999968	-0.410393	0.000348359	0.00458896	0.000146627	0.00168751	Steady	Steady	Steady
NM_144916	232086	ENSMUST00000069695; ENSMUST00000193693	Tmem150a	1444	1156	1181	1985	1343	1095	1609	1610	1428	1638	1292	1729	1935	1542	1596	2225	2558	2029	-0.233007	0.259244	0.998982	0.222133	0.999588	-0.00782458	0.957639	1	0.966338	0.999968	-0.45713	0.000353595	0.00465296	0.000182378	0.00201963	Steady	Steady	Steady
NM_010299	14667	ENSMUST00000000608	Gm2a	1367	1582	1338	1754	1290	1401	1953	1427	1480	1703	2180	1627	1712	1822	2079	2478	2224	3006	-0.0594156	0.649263	0.998982	0.69111	0.999588	-0.184988	0.304906	1	0.30725	0.999968	-0.492352	0.000354321	0.00465296	0.000181635	0.00201327	Steady	Steady	Steady
NM_146052	218763	ENSMUST00000055211	Lrrc3b	55	52	58	58	77	51	79	94	80	88	87	86	41	41	40	81	82	66	-0.180414	0.534675	0.998982	0.579456	0.999588	-0.0481247	0.879504	1	0.884508	0.999968	-0.938755	0.000354209	0.00465296	0.00159929	0.0119937	Steady	Steady	Down
NM_015773	50525	ENSMUST00000023468	Spag6l	10	7	16	12	15	12	9	11	7	12	6	10	35	32	30	14	9	15	-0.246935	0.590548	0.998982	0.715579	NA	-0.0560323	0.918577	1	0.953504	NA	1.31003	0.000355273	0.00465577	0.00513385	0.0310198	Steady	Steady	Up
NM_134147	107227	ENSMUST00000040261	Macrod1	308	336	335	434	416	354	402	371	303	448	404	343	351	376	396	521	504	489	-0.306212	0.0395058	0.911845	0.0355987	0.999588	-0.155632	0.449005	1	0.426202	0.999968	-0.464067	0.000354903	0.00465576	0.000191823	0.00209678	Steady	Steady	Steady
NM_019736	56360	ENSMUST00000026324	Acot9	788	880	883	793	735	772	862	833	786	752	756	650	1381	1182	1442	963	1043	906	0.141735	0.156547	0.998982	0.142844	0.999588	0.197836	0.140585	1	0.0640373	0.999968	0.426821	0.000356389	0.00466073	2.51e-05	0.000388146	Steady	Steady	Steady
NM_001122660	100042314	ENSMUST00000121273	Gm10639	497	452	365	749	499	269	717	685	554	670	458	615	366	308	257	517	543	402	-0.214159	0.507209	0.998982	0.632083	0.999588	0.161498	0.421181	1	0.340829	0.999968	-0.682159	0.00035617	0.00466073	0.000123037	0.00146814	Steady	Steady	Down
NM_001111336_1	15495	ENSMUST00000179429	-	361	441	385	667	408	259	408	416	457	530	324	519	317	293	298	416	588	399	-0.176765	0.558302	0.998982	0.526351	0.999588	-0.102863	0.665301	1	0.671046	0.999968	-0.659006	0.000356923	0.00466288	0.000163064	0.00183315	Steady	Steady	Down
NM_174851	242700	ENSMUST00000074408	Ifnlr1	210	179	213	188	180	184	176	221	238	155	58	160	307	293	314	144	190	215	0.117728	0.51316	0.998982	0.46621	0.999588	0.764479	0.0786556	1	0.0411166	0.999968	0.7014	0.000360991	0.00471116	6.15e-05	0.00081725	Steady	Up	Up
NM_008130	14634	ENSMUST00000110510	Gli3	692	670	627	602	644	825	637	689	784	635	602	695	455	549	513	352	361	337	-0.064712	0.647069	0.998982	0.679934	0.999588	0.125053	0.424376	1	0.298638	0.999968	0.497797	0.000362779	0.0047296	4.65e-05	0.000649551	Steady	Steady	Steady
NM_010228	14254	ENSMUST00000031653	Flt1	678	874	915	940	873	706	842	841	747	751	678	692	558	766	679	997	854	1096	-0.0389739	0.797644	0.998982	0.845614	0.999588	0.192425	0.145654	1	0.060608	0.999968	-0.591079	0.000363921	0.00473961	8.64e-05	0.00108535	Steady	Steady	Down
NM_033603	93835	ENSMUST00000021707	Amn	845	922	1071	1560	1420	1034	1500	1527	1174	1522	1060	1624	1341	1395	1378	2016	2042	1501	-0.50895	0.00161689	0.246099	0.00126059	0.281112	-0.00676421	0.972417	1	0.96763	0.999968	-0.466217	0.000364658	0.00474431	0.000199281	0.00216631	Steady	Steady	Steady
NM_172285	234779	ENSMUST00000081232	Plcg2	420	435	571	587	569	531	590	584	514	595	445	547	604	659	551	888	792	780	-0.251046	0.0891973	0.998982	0.0996046	0.999588	0.0849495	0.627494	1	0.520366	0.999968	-0.472062	0.000366318	0.004761	8.54e-05	0.00107748	Steady	Steady	Steady
NM_181395	69675	ENSMUST00000122328	Pxdn	5775	5981	6194	6123	6158	6484	6223	7714	6977	7488	5116	7129	7632	7730	7438	6167	6173	5209	-0.0715505	0.335817	0.998982	0.347592	0.999588	0.0807418	0.678128	1	0.547369	0.999968	0.345309	0.00036802	0.00477688	5.03e-06	9.54e-05	Steady	Steady	Steady
NM_010573	16371	ENSMUST00000077337	Irx1	752	744	1255	1003	1162	1139	869	903	748	936	497	869	1004	988	767	1459	1285	1166	-0.273795	0.161502	0.998982	0.151552	0.999588	0.125921	0.61588	1	0.544852	0.999968	-0.534971	0.000368654	0.00477688	8.88e-05	0.0011107	Steady	Steady	Steady
NM_013867	29815	ENSMUST00000029766	Bcar3	612	723	571	664	590	578	593	566	519	551	837	555	372	379	458	601	508	723	0.0499627	0.706478	0.998982	0.655059	0.999588	-0.214778	0.305818	1	0.296963	0.999968	-0.634449	0.000368674	0.00477688	0.000140915	0.00163057	Steady	Steady	Down
NM_010656	16651	ENSMUST00000032383	Sspn	526	578	585	435	438	560	450	435	430	503	663	403	604	606	618	394	448	458	0.229772	0.10146	0.998982	0.0875301	0.999588	-0.257395	0.238717	1	0.217892	0.999968	0.458456	0.000370211	0.00478697	2.82e-05	0.000426165	Steady	Steady	Steady
NM_177322	11607	ENSMUST00000066412	Agtr1a	690	790	644	837	718	671	707	644	560	779	1686	864	761	704	875	1182	1429	923	-0.074884	0.570572	0.998982	0.607343	0.999588	-0.804108	0.00876417	0.588924	0.00450571	0.391017	-0.62665	0.00037195	0.00479475	8.57e-05	0.00107952	Steady	Down	Down
NM_181315	56078	ENSMUST00000033739	Car5b	326	471	443	497	396	355	632	397	394	452	333	403	483	570	591	725	725	930	-0.0180153	0.925332	0.998982	0.963765	0.999588	0.254916	0.314069	1	0.246458	0.999968	-0.568013	0.000371747	0.00479475	0.000120238	0.00144376	Steady	Steady	Steady
NM_007780	12983	ENSMUST00000096355	Csf2rb	101	127	101	120	87	114	82	60	118	90	249	69	164	177	173	70	89	115	0.028426	0.909172	0.998982	0.880677	0.999588	-0.647682	0.257893	1	0.215865	0.999968	0.872765	0.000371366	0.00479475	0.000109139	0.00133182	Steady	Down	Up
NM_001081277	229949	ENSMUST00000045262	Ak5	142	182	182	112	195	172	175	232	205	200	227	164	538	376	420	164	311	143	0.0707077	0.783006	0.998982	0.741115	0.999588	0.0480167	0.858962	1	0.782408	0.999968	1.07993	0.000372409	0.00479576	2.44e-05	0.000379828	Steady	Steady	Up
NM_026931	69068	ENSMUST00000052622	1810011O10Rik	1070	1123	1142	1293	1252	1201	966	916	1070	1173	1390	1111	1101	996	1031	1250	1342	1608	-0.175259	0.0395221	0.911845	0.0571271	0.999588	-0.31765	0.0259904	0.921064	0.0179544	0.799891	-0.45885	0.000376964	0.00484947	0.000156045	0.00177444	Steady	Steady	Steady
NM_001146027	105239	ENSMUST00000150806	Rnf44	4	8	13	7	6	6	3	8	17	5	4	17	2	3	2	9	15	9	0.379851	0.498239	0.998982	0.639102	NA	0.107841	0.896661	1	0.906443	NA	-2.20888	0.000380162	0.00488564	0.0177018	NA	Steady	Steady	Down
NM_145564	231670	ENSMUST00000202447	Fbxo21	2555	2030	2053	1977	2093	2125	1858	1942	2014	1914	2000	1991	1497	1463	1449	1782	1728	1843	0.0934019	0.394553	0.998982	0.345314	0.999588	-0.0250211	0.823768	1	0.86607	0.999968	-0.313131	0.000381309	0.00489481	0.000155857	0.00177444	Steady	Steady	Steady
NM_011662	22177	ENSMUST00000032800	Tyrobp	152	138	113	173	131	153	98	83	116	106	274	88	345	209	270	137	144	168	-0.187354	0.410964	0.998982	0.40644	0.999588	-0.655605	0.190788	1	0.151401	0.999968	0.841814	0.00038165	0.00489481	6.13e-05	0.000815133	Steady	Down	Up
NM_007510	11973	ENSMUST00000019354	Atp6v1e1	2873	2864	2871	3365	2892	2479	3070	2819	2492	2780	2949	2977	3344	2732	2900	3779	3891	3616	-0.0288783	0.799712	0.998982	0.85374	0.999588	-0.0590871	0.653458	1	0.648327	0.999968	-0.363049	0.000384942	0.00493201	0.000145133	0.00167447	Steady	Steady	Steady
NM_183315	330695	ENSMUST00000053252	Ctxn1	904	854	781	770	956	928	946	988	903	1051	811	946	900	944	942	681	730	583	-0.070603	0.561351	0.998982	0.599392	0.999588	0.0112691	0.937118	1	0.849398	0.999968	0.450115	0.000387566	0.00496061	1.63e-05	0.000267698	Steady	Steady	Steady
NM_019641	16765	ENSMUST00000030636	Stmn1	6308	5557	5190	4672	6388	6502	6727	7091	7259	7019	7851	8176	4541	4864	5171	3537	4001	2867	-0.0485321	0.731293	0.998982	0.746681	0.999588	-0.131549	0.33684	1	0.15852	0.999968	0.454239	0.000390799	0.00499692	2.96e-05	0.000444353	Steady	Steady	Steady
NM_001081363	108000	ENSMUST00000171929	Cenpf	1111	1227	1278	981	1567	1769	1364	1525	1789	1441	1205	1665	815	992	913	640	684	518	-0.263127	0.171799	0.998982	0.151964	0.999588	0.11599	0.505695	1	0.417287	0.999968	0.530152	0.000393215	0.00502274	2.61e-05	0.000401801	Steady	Steady	Steady
NM_026353	67739	ENSMUST00000117892	Slc48a1	2181	2037	2105	2477	2183	2312	2248	2195	2027	2322	2098	2176	2839	2664	2613	3254	3212	3282	-0.148024	0.0747768	0.998982	0.0923643	0.999588	-0.0314919	0.7878	1	0.827794	0.999968	-0.297342	0.000393758	0.00502459	7.56e-05	0.000976973	Steady	Steady	Steady
NM_008365	16182	ENSMUST00000108044	Il18r1	19	43	38	19	9	23	66	34	48	4	31	10	243	338	308	13	4	84	0.957762	0.0430434	0.926349	0.0775687	0.999588	1.7066	0.0196025	0.811982	0.0244397	0.8902	3.09095	0.000394187	0.00502499	0.0203208	0.088653	Up	Up	Up
NM_007927	13726	ENSMUST00000002029	Emd	1352	1394	1245	1176	1197	1300	1120	1234	1163	1207	1199	1268	1355	1207	1327	974	1034	902	0.11293	0.219912	0.998982	0.195989	0.999588	-0.0660701	0.549412	1	0.539317	0.999968	0.385639	0.000402557	0.0051243	1.71e-05	0.000278312	Steady	Steady	Steady
NM_175366	108797	ENSMUST00000082237	Mex3b	860	598	708	734	726	692	858	910	877	1008	819	825	1011	1022	824	664	692	498	0.00291681	0.984055	0.998982	0.941415	0.999588	-0.00682169	0.961241	1	0.964052	0.999968	0.592474	0.000402788	0.0051243	2.34e-05	0.000366092	Steady	Steady	Up
NM_175406	242341	ENSMUST00000029900	Atp6v0d2	481	501	674	637	583	559	628	639	535	708	408	616	714	766	613	992	1045	859	-0.112092	0.463304	0.998982	0.499245	0.999588	0.0527015	0.820486	1	0.755533	0.999968	-0.500227	0.000404084	0.00513086	8.95e-05	0.00111815	Steady	Steady	Steady
NM_018819	55951	ENSMUST00000155364	Mpc1	1232	1446	1228	1530	1258	1119	1573	1499	1474	1530	1403	1505	1712	1609	1672	2134	2324	1853	-0.00793786	0.95229	0.998982	0.996429	0.999588	0.0312677	0.768788	1	0.596988	0.999968	-0.37018	0.000404117	0.00513086	0.000302443	0.0031027	Steady	Steady	Steady
NM_201641	394430	ENSMUST00000113142	Ugt1a10	297	296	205	366	230	189	333	268	254	275	224	318	131	205	206	271	308	338	0.0173812	0.94993	0.998982	0.922016	0.999588	0.0608807	0.803253	1	0.713442	0.999968	-0.79215	0.000405739	0.00514112	0.000170611	0.00190895	Steady	Steady	Down
NM_001005423	381269	ENSMUST00000048860	Mreg	100	123	102	89	87	98	102	94	124	94	102	136	51	64	51	99	98	100	0.238715	0.311618	0.998982	0.290069	0.999588	-0.0551044	0.868015	1	0.872741	0.999968	-0.870671	0.000404887	0.00513547	0.00092024	0.00775594	Steady	Steady	Down
NM_007679	12609	-	Cebpd	194	241	180	215	166	270	151	162	157	184	255	170	353	357	327	224	256	207	-0.088382	0.703534	0.998982	0.711706	0.999588	-0.376006	0.183375	1	0.107749	0.999968	0.561615	0.000408846	0.00517531	7.48e-05	0.000970106	Steady	Steady	Steady
NM_023907	14233	ENSMUST00000060271	Foxi1	546	572	760	766	782	707	732	752	659	961	522	737	938	822	699	1233	1413	999	-0.272674	0.0568404	0.987977	0.0663648	0.999588	-0.0549656	0.814294	1	0.847154	0.999968	-0.598856	0.000412734	0.00521929	8.34e-05	0.00105858	Steady	Steady	Down
NM_015775	50528	ENSMUST00000000395	Tmprss2	3148	4315	3898	4570	3550	3265	4350	3002	3381	3304	1976	3317	4454	4100	4407	5336	5007	6207	-0.0114893	0.939971	0.998982	0.98831	0.999588	0.315552	0.205852	1	0.122936	0.999968	-0.386697	0.000417423	0.00526946	0.000139936	0.001624	Steady	Steady	Steady
NM_172471	209378	ENSMUST00000026886	Itih5	1117	948	494	436	443	597	523	518	607	591	1051	528	1166	989	1296	807	864	701	0.790188	0.00491513	0.378785	0.0345371	0.999588	-0.398087	0.159178	1	0.134169	0.999968	0.507949	0.000417853	0.00526946	2.76e-05	0.00041785	Up	Steady	Steady
NM_019643	56306	ENSMUST00000054080	Fam60a	1634	1518	1406	1444	1549	1521	1408	1494	1668	1389	1487	1654	1331	1530	1585	1104	992	1159	0.0072966	0.936863	0.998982	0.870629	0.999588	0.0104675	0.937225	1	0.844398	0.999968	0.415855	0.000418505	0.00526946	4.15e-05	0.000592076	Steady	Steady	Steady
NM_026430	67883	ENSMUST00000126008	Uxs1	691	773	729	681	704	699	707	686	642	689	745	653	797	857	879	643	540	622	0.0660293	0.51664	0.998982	0.467823	0.999588	-0.0398016	0.768559	1	0.807315	0.999968	0.455022	0.000418466	0.00526946	2.08e-05	0.000330542	Steady	Steady	Steady
NM_026560	52276	ENSMUST00000084296	Cdca8	857	873	861	805	1038	1048	1024	1171	1254	1030	1127	1263	670	849	771	539	539	385	-0.165264	0.176573	0.998982	0.20002	0.999588	0.00999037	0.944926	1	0.864656	0.999968	0.614351	0.00041883	0.00526946	3.63e-05	0.000528019	Steady	Steady	Up
NM_010594	16483	ENSMUST00000048032	Kap	5089	7821	6621	8753	10214	6009	9262	11717	8955	15964	9217	9806	2902	11853	11756	24634	29255	23233	-0.364086	0.0813836	0.998982	0.200498	0.999588	-0.228784	0.361214	1	0.294529	0.999968	-1.5741	0.000419204	0.00526946	0.0108538	0.0552674	Steady	Steady	Down
NM_009425	22035	ENSMUST00000046383	Tnfsf10	413	387	457	511	441	363	469	531	403	510	290	368	365	507	477	587	677	809	-0.0730696	0.655767	0.998982	0.683419	0.999588	0.260016	0.307266	1	0.237174	0.999968	-0.653693	0.000420108	0.00527558	0.000130023	0.00153604	Steady	Steady	Down
NM_007423	11576	ENSMUST00000042755	Afp	2491	2570	3494	3580	2859	2246	2772	1850	15847	2175	1917	2439	1099	828	1083	1426	1570	1233	-0.0310244	0.865825	0.998982	0.900991	0.999588	1.65762	0.0268676	0.940216	NA	NA	-0.523029	0.000422487	0.00530018	0.00015684	0.00177846	Steady	Up	Steady
NM_010266	14544	ENSMUST00000087600	Gda	16	32	4	3	12	11	6	2	24	5	74	6	17	26	34	6	9	9	0.984878	0.18745	0.998982	0.248778	NA	-1.38844	0.252442	1	NA	NA	1.63276	0.000423804	0.00531142	0.00461529	0.0284086	Up	Down	Up
NM_013743	27273	ENSMUST00000019721	Pdk4	575	532	840	773	749	586	486	360	426	458	403	511	667	650	725	1056	791	1167	-0.123961	0.516625	0.998982	0.531328	0.999588	-0.11275	0.568858	1	0.564387	0.999968	-0.59646	0.000425004	0.00532087	0.000102464	0.00125553	Steady	Steady	Down
NM_023184	66277	ENSMUST00000032174	Klf15	319	401	267	447	316	316	378	389	329	411	316	386	272	314	269	491	499	340	-0.135359	0.529762	0.998982	0.522274	0.999588	-0.0262943	0.893672	1	0.936799	0.999968	-0.668702	0.000426068	0.00532087	0.000193957	0.00211231	Steady	Steady	Down
NM_008480	16772	ENSMUST00000035471	Lama1	3987	4033	4772	4502	4941	4841	4504	5029	5511	4716	3067	5598	3484	2837	2722	4695	4352	3498	-0.167223	0.0738947	0.998982	0.0866271	0.999588	0.166388	0.490084	1	0.368621	0.999968	-0.504077	0.000426243	0.00532087	0.000114701	0.00138967	Steady	Steady	Steady
NM_030724	80914	ENSMUST00000053686	Uck2	630	590	618	592	661	654	542	675	668	639	691	713	550	517	505	386	380	300	-0.0603547	0.583783	0.998982	0.63223	0.999588	-0.118378	0.455316	1	0.426134	0.999968	0.528064	0.000425822	0.00532087	5.14e-05	0.000705136	Steady	Steady	Steady
NM_001214911	668225	ENSMUST00000178140	Fignl2	520	520	509	607	604	550	565	533	514	609	499	573	588	520	515	704	790	686	-0.192379	0.0906288	0.998982	0.0977078	0.999588	-0.0640835	0.682362	1	0.693397	0.999968	-0.457937	0.000429624	0.00535779	0.000123742	0.00147434	Steady	Steady	Steady
NM_019455	54486	ENSMUST00000031982	Hpgds	105	94	87	107	78	70	95	102	86	81	106	77	149	139	175	83	74	99	0.158469	0.562792	0.998982	0.531878	0.999588	0.0967415	0.768619	1	0.679059	0.999968	0.819498	0.000431481	0.00537565	0.000188107	0.00206953	Steady	Steady	Up
NM_001039546	17920	ENSMUST00000035889	Myo6	4208	4479	4957	5283	4753	4491	5003	4841	4686	4686	3024	5182	5665	5645	5098	6501	6915	6537	-0.0985938	0.305576	0.998982	0.340319	0.999588	0.16856	0.43943	1	0.313577	0.999968	-0.314729	0.000434016	0.00539658	3.89e-05	0.00056105	Steady	Steady	Steady
NM_144878	226564	ENSMUST00000028014	Fmo4	62	51	45	48	53	46	60	54	33	63	43	36	49	24	41	77	90	77	0.0974159	0.737834	0.998982	0.743359	0.999588	0.0440513	0.920486	1	0.888775	0.999968	-1.12808	0.000434003	0.00539658	0.00083661	0.00717813	Steady	Steady	Down
NM_027009	69263	ENSMUST00000038131	Rfc3	808	700	620	625	687	780	588	704	686	720	692	748	644	660	701	441	530	450	0.0186559	0.895157	0.998982	0.852156	0.999588	-0.129538	0.373338	1	0.323631	0.999968	0.463913	0.000435149	0.00540535	3.52e-05	0.000516691	Steady	Steady	Steady
NM_153288	208990	ENSMUST00000106195	Npb	106	88	100	144	86	94	114	119	82	115	67	117	87	75	62	124	137	129	-0.147053	0.602074	0.998982	0.607349	0.999588	0.0696183	0.852894	1	0.793351	0.999968	-0.83122	0.000437821	0.0054332	0.000512293	0.00484063	Steady	Steady	Down
NM_008796	18559	ENSMUST00000020864	Pctp	370	389	328	396	349	301	410	339	355	346	346	404	291	243	230	371	360	368	0.048324	0.768734	0.998982	0.715242	0.999588	0.00673819	0.971538	1	0.895618	0.999968	-0.557123	0.000441692	0.00547586	0.00025736	0.00268912	Steady	Steady	Steady
NM_138942	13166	ENSMUST00000000910	Dbh	2	21	1	1	0	1	2	8	0	4	4094	1	1	1	886	0	0	1	3.35326	0.00670366	0.42133	NA	NA	-8.63242	0.00286456	0.373073	NA	NA	9.29287	0.000445744	0.00551941	NA	NA	Up	Down	Up
NM_007646	12494	ENSMUST00000030964	Cd38	596	682	716	714	723	666	697	639	605	666	694	676	600	632	642	801	778	878	-0.084878	0.453359	0.998982	0.509985	0.999588	-0.0726093	0.590434	1	0.584933	0.999968	-0.424326	0.000446079	0.00551941	0.000116798	0.00141075	Steady	Steady	Steady
NM_053179	94181	ENSMUST00000030018	Nans	992	983	940	928	845	908	1083	1042	1073	975	1077	1044	1177	1207	1142	766	916	901	0.113699	0.226477	0.998982	0.197745	0.999588	0.0437611	0.700745	1	0.534778	0.999968	0.416077	0.000447971	0.0055374	1.67e-05	0.000273345	Steady	Steady	Steady
NM_007994	14120	ENSMUST00000021907	Fbp2	276	306	302	545	345	346	437	389	398	463	327	484	529	427	479	754	836	566	-0.49118	0.0188721	0.68905	0.0136289	0.824476	-0.0615525	0.772526	1	0.796387	0.999968	-0.618844	0.000455972	0.00563079	0.00013907	0.00161944	Steady	Steady	Down
NM_033602	93834	ENSMUST00000073150	Peli2	654	811	805	662	795	766	713	723	737	737	668	744	573	556	492	743	672	810	0.0220493	0.86247	0.998982	0.808889	0.999588	0.013034	0.921216	1	0.803394	0.999968	-0.490223	0.000456543	0.00563233	0.000129963	0.00153604	Steady	Steady	Steady
NM_001101640	100043057	ENSMUST00000165687	Tmem207	22	39	58	60	24	30	76	41	31	34	2	6	5	27	15	74	36	74	0.0509963	0.915763	0.998982	0.898785	0.999588	1.80042	0.0524417	1	0.0602624	0.999968	-1.99548	0.000459885	0.00566251	0.000323523	0.00326527	Steady	Up	Down
NM_011673	22234	ENSMUST00000030074	Ugcg	870	825	784	673	674	825	680	643	628	661	1056	654	752	1045	1073	597	620	664	0.184168	0.124275	0.998982	0.108845	0.999588	-0.284079	0.195545	1	0.183908	0.999968	0.57561	0.000459649	0.00566251	3.73e-05	0.000539995	Steady	Steady	Steady
NM_023294	67052	ENSMUST00000024851	Ndc80	450	567	513	407	567	576	632	665	642	501	638	692	383	442	447	300	270	179	-0.0264509	0.875125	0.998982	0.913303	0.999588	0.0794969	0.642001	1	0.539197	0.999968	0.731743	0.000462906	0.00569415	7.37e-05	0.000957105	Steady	Steady	Up
NM_010304	14676	ENSMUST00000043709	Gna15	6	17	23	7	11	11	13	16	16	13	31	9	27	27	37	13	3	11	0.648219	0.23475	0.998982	0.353293	NA	-0.235484	0.689672	1	0.739899	NA	1.70355	0.000465721	0.0057232	0.00343176	0.0225676	Up	Steady	Up
NM_008698	18082	ENSMUST00000038570	Nipsnap1	1700	1483	1577	1802	1601	1481	1596	1619	1509	1748	1467	1895	1590	1604	1564	1944	2055	1792	-0.0441998	0.670334	0.998982	0.727667	0.999588	-0.117011	0.385598	1	0.376975	0.999968	-0.315942	0.000469634	0.00576568	0.000276732	0.00287768	Steady	Steady	Steady
NM_001145198	69784	ENSMUST00000150459	1500009L16Rik	138	167	190	172	216	179	206	251	209	176	260	188	294	299	319	152	211	204	-0.204474	0.331703	0.998982	0.335445	0.999588	0.0909454	0.73812	1	0.643293	0.999968	0.652234	0.00047258	0.00579621	9.1e-05	0.00113387	Steady	Steady	Up
NM_172672	76051	ENSMUST00000135074	Ganc	326	339	359	435	325	304	361	403	377	383	358	408	359	423	343	587	484	527	-0.0631089	0.720977	0.998982	0.746557	0.999588	-0.0132201	0.939648	1	0.995943	0.999968	-0.539223	0.00047358	0.00580285	0.000210168	0.00227839	Steady	Steady	Steady
NM_019989	56726	ENSMUST00000033598	Sh3bgrl	2714	3414	3402	2780	3025	3036	3112	3153	3108	3117	3418	2750	3813	4161	4099	2981	3408	3072	0.10004	0.333909	0.998982	0.296177	0.999588	0.0108026	0.936159	1	0.819382	0.999968	0.318986	0.000475862	0.00582516	1.67e-05	0.000273345	Steady	Steady	Steady
NM_010590	16475	ENSMUST00000054487	Ajuba	2043	2183	2031	1998	2184	2194	2492	2408	2401	2171	1869	2141	2967	3634	3231	2464	2248	2613	-0.0344307	0.670372	0.998982	0.748683	0.999588	0.236889	0.0534287	1	0.00546565	0.421886	0.391059	0.000477547	0.00584013	4.31e-05	0.000609584	Steady	Steady	Steady
NM_019553	56200	ENSMUST00000045866	Ddx21	2293	2439	2380	2162	2431	2602	1965	2279	2424	2192	2113	2330	1975	2262	1991	1668	1627	1479	-0.0240342	0.788687	0.998982	0.862924	0.999588	0.00504508	0.970776	1	0.875552	0.999968	0.351007	0.000479516	0.00585567	4.63e-05	0.000649352	Steady	Steady	Steady
NM_027664	108653	ENSMUST00000068242	Rimklb	591	401	449	360	417	530	366	443	450	414	246	410	571	537	469	380	371	296	0.13528	0.502967	0.998982	0.450544	0.999588	0.231943	0.372289	1	0.290171	0.999968	0.558871	0.000479745	0.00585567	5.96e-05	0.000795003	Steady	Steady	Steady
NM_027288	110173	ENSMUST00000029814	Manba	1748	1998	1824	2280	1768	1712	2378	1955	1866	1856	1490	1981	2438	2210	2195	2729	2797	2728	-0.0560127	0.649034	0.998982	0.696728	0.999588	0.214155	0.189619	1	0.119483	0.999968	-0.303274	0.000482161	0.00587948	0.000171978	0.00192242	Steady	Steady	Steady
NM_008859	18761	ENSMUST00000028118	Prkcq	199	186	215	259	265	259	274	291	273	314	241	295	386	391	376	511	545	483	-0.391409	0.0156697	0.628428	0.0148383	0.85746	-0.0238761	0.912037	1	0.946962	0.999968	-0.44905	0.000483723	0.00589283	0.000241966	0.00256904	Steady	Steady	Steady
NM_007630	12442	ENSMUST00000034742	Ccnb2	921	1070	1134	828	1206	1304	1221	1331	1348	1170	1243	1295	764	938	931	549	667	415	-0.103032	0.539621	0.998982	0.559761	0.999588	0.0701638	0.538821	1	0.37851	0.999968	0.659271	0.000484567	0.00589743	3.7e-05	0.000537563	Steady	Steady	Up
NM_026886	68955	ENSMUST00000076124	Srrm4	18	17	30	23	17	19	26	24	22	28	100	15	59	65	74	31	38	27	0.130283	0.739432	0.998982	0.782877	0.999588	-0.988076	0.17211	1	0.177227	0.999968	1.00891	0.0004941	0.00600767	0.00155166	0.0117053	Steady	Down	Up
NM_021542	16529	ENSMUST00000024011	Kcnk5	518	704	523	576	493	520	978	541	651	578	505	604	637	628	669	862	825	1242	0.127711	0.410262	0.998982	0.367049	0.999588	0.358247	0.138701	1	0.0978731	0.999968	-0.633623	0.000496532	0.00603143	0.000114953	0.0013913	Steady	Steady	Down
NM_016854	53412	ENSMUST00000087321	Ppp1r3c	310	415	297	683	257	310	656	212	413	227	229	297	88	137	122	291	164	1132	-0.297728	0.391596	0.998982	0.532067	0.999588	0.761315	0.0603899	1	0.0331275	0.992243	-2.23269	0.000500054	0.00606837	0.0119807	0.0598146	Steady	Up	Down
NM_025826	66885	ENSMUST00000015829	Acadsb	1451	1453	1460	1430	1439	1337	1621	1440	1488	1687	1894	1527	1557	1640	1675	1892	1987	1968	0.0457691	0.568733	0.998982	0.507103	0.999588	-0.170294	0.184712	1	0.167719	0.999968	-0.296323	0.000500824	0.0060719	0.000302871	0.0031027	Steady	Steady	Steady
NM_010382	14969	ENSMUST00000074557	H2-Eb1	125	131	149	150	168	155	106	106	113	159	263	113	390	308	547	234	257	208	-0.231701	0.246421	0.998982	0.253474	0.999588	-0.720125	0.0623228	1	0.0360398	0.999968	0.798697	0.000504655	0.00611247	8.45e-05	0.00107012	Steady	Down	Up
NM_031999	83924	ENSMUST00000021738	Gpr137b	539	559	498	661	559	388	592	598	514	667	524	678	676	646	722	871	948	837	-0.0183982	0.923932	0.998982	0.956465	0.999588	-0.13748	0.42064	1	0.408198	0.999968	-0.41066	0.000506794	0.0061325	0.00013048	0.00153837	Steady	Steady	Steady
NM_010728	16948	ENSMUST00000025409	Lox	40	28	41	25	16	34	41	27	19	23	31	21	73	39	39	20	21	13	0.530636	0.166701	0.998982	0.23107	0.999588	0.207314	0.659888	1	0.659324	0.999968	1.44612	0.000508463	0.0061468	0.00104534	0.0085594	Steady	Steady	Up
NM_172301	268697	ENSMUST00000072119	Ccnb1	1252	1488	1416	1150	1683	1698	1484	1766	1827	1506	1719	1910	898	956	903	621	677	407	-0.132327	0.386837	0.998982	0.402769	0.999588	-0.0186102	0.901865	1	0.958981	0.999968	0.662027	0.000509241	0.00614921	3.38e-05	0.000499015	Steady	Steady	Up
NM_008898	18984	ENSMUST00000005651	Por	1761	1945	1883	2105	1916	1899	1915	1912	1907	2030	2292	2080	1721	1723	1913	2217	2137	2116	-0.0906136	0.27913	0.998982	0.341884	0.999588	-0.161921	0.157823	1	0.0713706	0.999968	-0.305678	0.000509635	0.00614921	0.00037231	0.00368298	Steady	Steady	Steady
NM_010459	15412	ENSMUST00000049241	Hoxb4	613	578	640	644	657	689	686	579	674	718	625	807	484	437	453	611	600	595	-0.12747	0.232353	0.998982	0.265083	0.999588	-0.152121	0.355273	1	0.33686	0.999968	-0.427332	0.000510341	0.00615185	0.000186592	0.00206051	Steady	Steady	Steady
NM_011581	21826	ENSMUST00000170872	Thbs2	2315	3642	4433	3329	2806	2436	3821	3732	2976	4600	2768	2528	7671	6986	8153	4733	5883	3159	0.267313	0.21239	0.998982	0.334548	0.999588	0.0850307	0.737672	1	0.652891	0.999968	0.696582	0.000512924	0.0061721	0.00403449	0.0256463	Steady	Steady	Up
NM_019577	56221	ENSMUST00000004936	Ccl24	9	12	2	2	1	8	8	3	4	1	26	0	19	4	13	2	2	1	1.03637	0.196691	0.998982	0.358338	NA	-0.834858	0.534651	1	0.603645	NA	2.7271	0.000512998	0.0061721	0.0112002	NA	Up	Down	Up
NM_134046	52504	ENSMUST00000140975	Cenpo	553	471	461	499	517	475	446	521	533	476	550	460	543	492	581	389	380	378	-0.012509	0.924632	0.998982	0.969437	0.999588	0.0114434	0.946851	1	0.872862	0.999968	0.461045	0.00051539	0.00619498	6.25e-05	0.000828673	Steady	Steady	Steady
NM_024215	68040	ENSMUST00000030644	Zfp593	265	245	203	214	205	233	222	180	256	209	217	204	257	262	225	155	160	160	0.122809	0.500783	0.998982	0.453633	0.999588	0.0610152	0.810859	1	0.71361	0.999968	0.614286	0.000516903	0.00620678	0.000109747	0.00133785	Steady	Steady	Up
NM_007951	13877	ENSMUST00000021559	Erh	2671	2922	2754	2478	2747	2861	2718	2914	2791	2873	2779	2927	2653	2415	2663	2009	2133	1988	0.0384993	0.652922	0.998982	0.585787	0.999588	-0.0295429	0.802489	1	0.803804	0.999968	0.301786	0.000517355	0.00620678	2.51e-05	0.000388421	Steady	Steady	Steady
NM_029928	19263	ENSMUST00000092167	Ptprb	967	1279	1200	1398	1200	1021	1298	1117	1143	1133	1171	1001	1039	1413	1335	1812	1540	2001	-0.0791677	0.586146	0.998982	0.624878	0.999588	0.103038	0.415826	1	0.313607	0.999968	-0.53359	0.000518123	0.0062101	0.000215485	0.00231906	Steady	Steady	Steady
NM_001145899	57738	ENSMUST00000164579	Slc15a2	25	17	19	25	18	18	18	18	14	20	13	10	5	11	15	28	36	25	-0.00660355	0.98591	0.998982	0.998443	0.999588	0.211969	0.661841	1	0.704293	NA	-1.54294	0.000526666	0.00630652	0.00580224	0.034035	Steady	Steady	Down
NM_182841	231503	ENSMUST00000063192	Tmem150c	663	718	596	763	640	743	728	768	719	767	699	890	1362	1271	1126	879	996	780	-0.125056	0.316492	0.998982	0.341901	0.999588	-0.0925148	0.531553	1	0.530286	0.999968	0.469877	0.000528802	0.0063261	3.21e-05	0.000477579	Steady	Steady	Steady
NM_144939	107971	ENSMUST00000113296	Frs3	248	231	224	273	248	191	225	206	216	279	186	282	232	184	185	283	329	291	-0.025645	0.893623	0.998982	0.923919	0.999588	-0.210776	0.428229	1	0.362782	0.999968	-0.619395	0.000534076	0.00638315	0.000289269	0.00298827	Steady	Steady	Down
NM_183023	241770	ENSMUST00000044734	Rims4	5	3	6	14	7	7	1	12	17	9	160	24	1	1	26	0	0	0	-0.9886	0.0853871	0.998982	0.25857	NA	-2.66365	0.0274811	0.949538	0.0418821	0.999968	6.21773	0.000536856	0.0064103	NA	NA	Down	Down	Up
NM_010216	14205	ENSMUST00000033751	Vegfd	119	140	109	72	103	139	135	112	152	94	241	140	298	259	383	166	206	189	0.222291	0.447044	0.998982	0.40801	0.999588	-0.252532	0.542667	1	0.508893	0.999968	0.710587	0.000537437	0.00641119	0.000112673	0.00136789	Steady	Steady	Up
NM_008713	18127	ENSMUST00000030834	Nos3	772	923	1043	940	912	840	826	734	771	809	769	756	640	722	623	929	800	1080	0.0157965	0.899422	0.998982	0.841795	0.999588	-0.00507263	0.968437	1	0.941123	0.999968	-0.534793	0.000538016	0.00641204	0.000141821	0.00163945	Steady	Steady	Steady
NM_008254	15356	ENSMUST00000030432	Hmgcl	934	1038	927	1148	1013	885	1076	1035	873	1103	961	1010	952	823	927	1130	1233	1110	-0.0788916	0.511829	0.998982	0.556988	0.999588	-0.047118	0.726493	1	0.782477	0.999968	-0.394921	0.000539209	0.0064202	0.00014669	0.00168751	Steady	Steady	Steady
NM_183294	71091	ENSMUST00000021377	Cdkl1	1680	1959	2248	2209	1771	1481	2379	2014	1623	1681	678	1423	1866	2464	2622	3323	2871	3340	0.0994488	0.527709	0.998982	0.465857	0.999588	0.663791	0.0441913	1	0.0187266	0.815839	-0.489902	0.000540221	0.00642619	0.000256997	0.00268785	Steady	Up	Steady
NM_009638	11571	ENSMUST00000026498	Crisp1	22	93	61	93	23	80	56	1	26	0	1	3	0	0	0	3	0	41	-0.164065	0.785014	0.998982	0.778457	0.999588	4.24538	0.00249178	0.344672	0.0318482	NA	-6.9139	0.000543201	0.00645556	NA	NA	Steady	Up	Down
NM_018873	56013	ENSMUST00000107596	Srcin1	569	527	710	816	765	727	843	656	829	759	763	717	462	653	526	893	689	1163	-0.362045	0.0072682	0.429061	0.00904089	0.724099	0.0536162	0.727647	1	0.628138	0.999968	-0.777018	0.000544683	0.00646102	8.29e-05	0.00105509	Steady	Steady	Down
NM_015743	18124	ENSMUST00000030025	Nr4a3	5	6	4	3	5	7	1	2	10	5	267	11	36	42	115	23	15	13	-0.00668034	0.991203	0.998982	0.999255	NA	-4.39393	0.005131	0.480444	NA	NA	1.87617	0.000544313	0.00646102	0.000316742	0.00321601	Steady	Down	Up
NM_026162	67448	ENSMUST00000028081	Plxdc2	1137	928	889	882	855	965	888	840	816	877	1127	867	741	717	791	953	923	1057	0.12259	0.32444	0.998982	0.287451	0.999588	-0.177579	0.239609	1	0.233293	0.999968	-0.416848	0.000547783	0.0064917	0.000135325	0.00158133	Steady	Steady	Steady
NM_013834	20377	ENSMUST00000033952	Sfrp1	7085	6716	8608	7864	6821	6603	7960	9178	7495	10119	5894	6713	15225	15728	15503	11478	13146	9801	0.0657918	0.569102	0.998982	0.49349	0.999588	0.112451	0.626324	1	0.510935	0.999968	0.400514	0.00054842	0.00649314	1.63e-05	0.000267698	Steady	Steady	Steady
NM_011505	20913	ENSMUST00000143203	Stxbp4	536	447	511	587	462	412	585	651	690	635	472	596	468	551	452	656	662	665	0.0249297	0.879732	0.998982	0.833197	0.999588	0.175033	0.326098	1	0.228186	0.999968	-0.463541	0.000551316	0.00652133	0.000187015	0.00206325	Steady	Steady	Steady
NM_026686	68347	ENSMUST00000026827	Mettl26	622	646	665	824	813	703	993	759	768	837	846	816	995	905	857	1225	1244	1096	-0.28339	0.0107176	0.530984	0.0135298	0.82286	0.00796564	0.958071	1	0.876958	0.999968	-0.403093	0.00055741	0.00658725	0.000140422	0.00162645	Steady	Steady	Steady
NM_053165	94071	ENSMUST00000032518	Clec2h	47	57	74	107	68	43	95	56	48	96	65	117	68	69	74	189	128	101	-0.301596	0.435107	0.998982	0.442048	0.999588	-0.488309	0.262843	1	0.226812	0.999968	-1.01761	0.000558611	0.00659332	0.000363753	0.0036189	Steady	Steady	Down
NM_173018	270163	ENSMUST00000136740	Myo9a	1822	1885	2041	2300	2045	1960	2106	2156	2363	2348	1630	2290	2774	2643	2479	3128	3368	3074	-0.141284	0.122469	0.998982	0.160988	0.999588	0.0772261	0.660471	1	0.555466	0.999968	-0.309842	0.000558968	0.00659332	0.000190553	0.00208675	Steady	Steady	Steady
NM_138745	108156	ENSMUST00000021443	Mthfd1	2791	2935	2886	3109	2934	2473	2952	2986	2676	2966	2305	3112	2698	2551	2415	3549	3437	2811	0.0084281	0.932723	0.998982	0.861045	0.999588	0.0351932	0.824044	1	0.707551	0.999968	-0.386321	0.00056026	0.00660239	0.000281819	0.00291895	Steady	Steady	Steady
NM_028306	72630	ENSMUST00000099349	Hspa12b	998	1084	1175	1046	974	1090	937	1023	954	1039	844	935	720	734	709	911	968	880	0.0588562	0.549407	0.998982	0.512665	0.999588	0.0451253	0.736735	1	0.618986	0.999968	-0.383712	0.000564107	0.00664153	9.92e-05	0.00121974	Steady	Steady	Steady
NM_145462	219072	ENSMUST00000022784	Haus4	825	743	662	662	691	749	735	744	646	657	900	653	705	671	813	557	512	437	0.0789888	0.521109	0.998982	0.474458	0.999588	-0.0600434	0.735215	1	0.772442	0.999968	0.506376	0.000564905	0.00664474	5.58e-05	0.000756773	Steady	Steady	Steady
NM_033521	114128	ENSMUST00000022867	Laptm4b	2445	2504	2968	2600	2442	2590	2905	2538	2364	2538	2812	2280	2184	2191	2310	2575	2668	3101	0.0448718	0.628152	0.998982	0.574101	0.999588	0.0292455	0.83993	1	0.726585	0.999968	-0.35363	0.000570778	0.00670757	0.000401319	0.00393645	Steady	Steady	Steady
NM_182783	230766	ENSMUST00000052835	Fam167b	378	410	481	495	534	535	468	480	420	461	361	403	380	381	376	476	501	566	-0.309631	0.0223518	0.724026	0.0252941	0.999588	0.155422	0.385628	1	0.258086	0.999968	-0.473843	0.000574773	0.00674824	0.000301227	0.00309561	Steady	Steady	Steady
NM_025277	14700	ENSMUST00000041160	Gng10	567	699	707	551	648	623	655	520	551	565	693	589	683	607	793	452	484	503	0.106668	0.413926	0.998982	0.377488	0.999588	-0.101239	0.549486	1	0.558447	0.999968	0.499656	0.000577261	0.00677115	6.39e-05	0.000843418	Steady	Steady	Steady
NM_175093	228775	ENSMUST00000040312	Trib3	24	21	20	26	10	16	32	14	21	25	34	14	50	51	54	19	27	27	0.313353	0.465836	0.998982	0.555444	0.999588	-0.126548	0.81553	1	0.847006	0.999968	1.04935	0.000582146	0.00682213	0.00316081	0.0210881	Steady	Steady	Up
NM_001081371	240283	ENSMUST00000180611	Dmxl1	1002	1055	1174	1056	1074	1042	970	1118	1186	1133	938	1084	1036	1066	933	1297	1375	1201	0.0186436	0.842526	0.998982	0.778504	0.999588	0.051189	0.724281	1	0.622646	0.999968	-0.383948	0.000585069	0.00685003	0.000187945	0.00206953	Steady	Steady	Steady
NM_172616	224171	ENSMUST00000048374	C330027C09Rik	738	722	711	632	894	748	879	912	938	789	852	1000	554	586	483	392	379	282	-0.0742247	0.59453	0.998982	0.629207	0.999588	0.0443648	0.755913	1	0.643988	0.999968	0.592351	0.000589194	0.00689193	7.68e-05	0.000989373	Steady	Steady	Up
NM_011738	22629	ENSMUST00000019109	Ywhah	3123	3145	2878	2926	2914	2634	3625	3829	4043	3634	4301	3843	4741	4956	5022	3741	4132	3109	0.102959	0.229111	0.998982	0.174254	0.999588	-0.0371361	0.787018	1	0.791209	0.999968	0.390455	0.000591411	0.00689891	4.22e-05	0.000600376	Steady	Steady	Steady
NM_013815	217578	ENSMUST00000173433	Baz1a	590	637	657	600	668	656	640	627	690	590	547	667	610	725	560	438	431	438	-0.0379971	0.729697	0.998982	0.791269	0.999588	0.114656	0.453924	1	0.31356	0.999968	0.503195	0.000590905	0.00689891	5.77e-05	0.000772932	Steady	Steady	Steady
NM_183046	240641	ENSMUST00000087341	Kif20b	597	643	598	489	752	794	639	782	850	725	630	811	428	495	569	358	325	243	-0.153955	0.39314	0.998982	0.395017	0.999588	0.0663274	0.711626	1	0.624424	0.999968	0.655177	0.000591429	0.00689891	9.54e-05	0.00117909	Steady	Steady	Up
NM_011169	19116	ENSMUST00000124470	Prlr	116	102	142	148	152	111	239	198	212	319	709	241	168	311	383	536	682	472	-0.199434	0.41482	0.998982	0.419562	0.999588	-0.969139	0.0196681	0.811982	0.0102761	0.590581	-1.00397	0.000593081	0.00691181	8.44e-05	0.00107012	Steady	Down	Down
NM_001243008	12835	ENSMUST00000056925	Col6a3	42	53	38	34	49	29	49	97	101	74	19	63	108	230	177	91	58	76	0.239516	0.482901	0.998982	0.513479	0.999588	0.660575	0.26243	1	0.217529	0.999968	1.15932	0.000594427	0.0069211	0.000115334	0.00139448	Steady	Up	Up
NM_001081097	14807	ENSMUST00000030676	Grik3	16	31	31	14	65	53	68	40	49	43	32	22	3	6	2	27	7	23	-0.765799	0.170257	0.998982	0.182523	0.999588	0.688774	0.130006	1	0.108756	0.999968	-2.36886	0.000596736	0.00694159	0.00552668	0.0328085	Down	Up	Down
NM_026617	68212	ENSMUST00000020446	Tmbim4	1355	1565	1708	1741	1658	1467	1766	1874	1596	1841	1624	1829	2052	1845	2076	2451	2708	2260	-0.0808083	0.461967	0.998982	0.528436	0.999588	-0.0197925	0.872142	1	0.947819	0.999968	-0.345324	0.000597535	0.00694449	0.000451627	0.00434714	Steady	Steady	Steady
NM_001033276	381022	ENSMUST00000023741	Kmt2d	3910	4125	3909	4293	4187	4542	3642	4113	4410	4471	3778	4556	3270	3791	2860	4527	4158	4238	-0.131824	0.0836223	0.998982	0.0812915	0.999588	-0.076215	0.620827	1	0.572802	0.999968	-0.413888	0.000601543	0.00698465	0.000212184	0.00229605	Steady	Steady	Steady
NM_025710	66694	ENSMUST00000042834	Uqcrfs1	3777	3978	4319	4519	4125	3857	4120	3953	3801	3916	3888	4148	3469	3197	3540	4249	4426	3800	-0.0581434	0.525461	0.998982	0.583877	0.999588	-0.0129949	0.915141	1	0.999814	0.999968	-0.322296	0.00060349	0.00700082	0.000245814	0.00259594	Steady	Steady	Steady
NM_133661	14411	ENSMUST00000032200	Slc6a12	84	225	248	269	72	124	427	96	145	105	19	60	19	55	51	187	50	540	0.249234	0.629071	0.998982	0.706392	0.999588	1.84906	0.0145663	0.710485	0.007514	0.497973	-2.67392	0.000607155	0.00703042	0.0159289	0.0740451	Steady	Up	Down
NM_027263	69928	ENSMUST00000030813	Apitd1	217	164	130	146	169	172	169	257	197	196	212	235	155	183	172	84	118	67	0.0641299	0.792877	0.998982	0.757723	0.999588	-0.0487231	0.857948	1	0.867356	0.999968	0.890721	0.000606249	0.00702637	0.00017862	0.00198357	Steady	Steady	Up
NM_013598	17311	ENSMUST00000105283	Kitl	1645	1170	1103	1094	1129	1058	1085	1105	1253	1235	1381	1411	914	869	828	1119	1266	1029	0.250398	0.107944	0.998982	0.0782533	0.999588	-0.228228	0.0711675	1	0.0478875	0.999968	-0.41889	0.000609572	0.00705194	0.000163782	0.001836	Steady	Steady	Steady
NM_028731	52635	ENSMUST00000100986	Esyt2	1324	1689	1612	1416	1478	1407	1432	1545	1592	1492	1407	1345	1945	2189	2112	1597	1720	1603	0.0966017	0.353326	0.998982	0.329333	0.999588	0.103968	0.3603	1	0.209697	0.999968	0.311398	0.000610661	0.00705808	5.33e-05	0.000728582	Steady	Steady	Steady
NM_001080814	270120	ENSMUST00000082170	Fat3	344	275	617	425	476	442	450	442	325	479	148	206	278	295	375	442	482	434	-0.129835	0.631171	0.998982	0.627223	0.999588	0.541593	0.218575	1	0.156946	0.999968	-0.551773	0.000613738	0.00708716	0.00041039	0.00401213	Steady	Steady	Steady
NM_010156	209086	ENSMUST00000120087	Samd9l	869	963	946	1068	924	689	1508	1387	1426	1284	918	1319	1774	1817	1677	2094	2092	2120	0.0431061	0.78411	0.998982	0.730058	0.999588	0.291734	0.0759432	1	0.0470556	0.999968	-0.292381	0.00061941	0.00714612	0.000276863	0.00287768	Steady	Steady	Steady
NM_009795	12336	ENSMUST00000001845	Capns1	5380	5058	5664	5439	5322	5409	5845	6033	5256	5722	6088	5056	7601	7485	8225	6197	6295	6197	-0.0135447	0.861357	0.998982	0.943162	0.999588	0.0191956	0.892311	1	0.751887	0.999968	0.285525	0.000620796	0.00715558	1.91e-06	4.1e-05	Steady	Steady	Steady
NM_001289774	52822	ENSMUST00000198965	Rufy3	804	808	836	1018	876	811	821	766	710	883	811	894	886	861	875	1131	1170	1022	-0.151606	0.181189	0.998982	0.209413	0.999588	-0.175933	0.176577	1	0.134309	0.999968	-0.374369	0.000622163	0.00716479	0.000129915	0.00153604	Steady	Steady	Steady
NM_010688	16796	ENSMUST00000043843	Lasp1	5044	5202	6070	5508	5467	5018	6175	6374	5543	5842	5853	4947	7350	9076	8193	6038	5701	6628	0.020601	0.826944	0.998982	0.744058	0.999588	0.116941	0.411939	1	0.201525	0.999968	0.388993	0.000623852	0.00717771	2.66e-05	0.00040505	Steady	Steady	Steady
NM_052823	11936	ENSMUST00000041005	Fxyd2	203	176	245	256	202	164	214	188	164	243	90	197	180	202	148	257	291	265	-0.00376182	0.986945	0.998982	0.979189	0.999588	0.08965	0.824907	1	0.770332	0.999968	-0.648988	0.000625377	0.0071779	0.000320964	0.00324774	Steady	Steady	Down
NM_198306	231605	ENSMUST00000040001	Galnt9	1	4	5	8	6	2	4	10	4	10	5	12	3	0	0	7	11	5	-0.667858	0.342358	0.998982	0.555594	NA	-0.579794	0.373168	1	0.521357	NA	-2.82073	0.000624957	0.0071779	0.0497839	NA	Down	Steady	Down
NM_133911	70693	ENSMUST00000030971	Adgra3	3820	3615	4080	3971	4032	3826	3503	4038	3721	4062	2900	4134	3045	2866	2689	3736	3893	3183	-0.0464485	0.560008	0.998982	0.619675	0.999588	0.0180863	0.920141	1	0.833834	0.999968	-0.362238	0.000625573	0.0071779	0.000282072	0.00291901	Steady	Steady	Steady
NM_031396	83674	ENSMUST00000165311	Cnnm1	63	194	169	177	56	87	237	49	68	37	31	33	28	46	45	88	70	483	0.401869	0.42448	0.998982	0.348362	0.999588	1.7965	0.00605867	0.50558	0.00389896	0.363736	-2.46691	0.000637341	0.00730629	NA	NA	Steady	Up	Down
NM_033072	110962	ENSMUST00000026476	Mbd6	3014	2737	2811	2964	3078	3039	2886	2944	2826	3098	3102	3034	2645	2701	2422	3279	3004	3153	-0.0918856	0.242276	0.998982	0.259105	0.999588	-0.096431	0.40168	1	0.175087	0.999968	-0.3136	0.000637937	0.00730649	0.000237206	0.00252757	Steady	Steady	Steady
NM_030691	80719	ENSMUST00000047194	Igsf6	23	39	25	21	27	39	21	18	36	23	75	27	74	71	74	28	41	41	-0.00701412	0.985737	0.998982	0.998436	0.999588	-0.732281	0.236854	1	0.246158	0.999968	0.957999	0.000639126	0.00731348	0.00155194	0.0117053	Steady	Down	Up
NM_009349	21743	ENSMUST00000003569	Inmt	232	247	139	197	131	166	71	80	70	134	110	95	124	82	77	147	188	181	0.317604	0.250554	0.998982	0.203035	0.999588	-0.619553	0.0597054	1	0.0211861	0.860222	-0.897908	0.00064209	0.00733607	0.000333129	0.00334796	Steady	Down	Down
NM_178595	329384	ENSMUST00000066352	Ptrh1	61	44	65	65	88	43	82	67	71	65	39	54	106	100	125	57	69	52	-0.213324	0.542735	0.998982	0.564005	0.999588	0.472827	0.208137	1	0.138494	0.999968	0.860822	0.000642262	0.00733607	0.000531226	0.00497589	Steady	Steady	Up
NM_022416	64293	ENSMUST00000094836	Stk32b	402	479	484	516	493	444	478	482	435	611	383	507	668	486	436	766	881	755	-0.0982733	0.471159	0.998982	0.505793	0.999588	-0.109514	0.607509	1	0.61574	0.999968	-0.626792	0.00064636	0.00737622	0.000150477	0.00172604	Steady	Steady	Down
NM_019659	56379	ENSMUST00000047334	Kcnj1	20	29	42	33	21	19	36	35	31	39	14	16	13	26	13	42	52	36	0.306683	0.458325	0.998982	0.510948	0.999588	0.557566	0.288252	1	0.298658	0.999968	-1.34674	0.000648806	0.00739745	0.00332112	0.0219475	Steady	Steady	Down
NM_178589	94185	ENSMUST00000024708	Tnfrsf21	1525	2190	1881	2064	1697	1623	1837	1829	1627	1700	1179	1704	1802	1619	1464	2216	2157	1886	0.0473876	0.743936	0.998982	0.686712	0.999588	0.203591	0.239105	1	0.169806	0.999968	-0.389694	0.000654112	0.00745122	0.000397985	0.00390698	Steady	Steady	Steady
NM_153064	226646	ENSMUST00000013737	Ndufs2	5637	5725	6004	6199	5839	5647	6233	5876	5248	5760	6095	5951	5293	4859	5149	6177	6374	5784	-0.0338909	0.663303	0.998982	0.721004	0.999588	-0.040838	0.758132	1	0.74883	0.999968	-0.293719	0.000655628	0.00746176	8.12e-05	0.00103762	Steady	Steady	Steady
NM_001243092	100042295	ENSMUST00000098537	Gm3776	14	7	7	21	12	5	4	2	5	0	2	1	5	1	4	0	0	0	-0.441503	0.459306	0.998982	0.569519	NA	1.75136	0.0626725	1	0.272711	NA	4.77388	0.000658036	0.00748242	0.117824	NA	Steady	Up	Up
NM_001100460	382639	ENSMUST00000169593	Zbtb42	251	288	251	269	208	295	248	233	245	213	154	161	343	385	341	232	209	264	0.0263815	0.886772	0.998982	0.848271	0.999588	0.456141	0.0747189	1	0.0179948	0.799891	0.566676	0.000661568	0.00751316	0.000130834	0.00153948	Steady	Steady	Steady
NM_010950	18223	ENSMUST00000079258	Numbl	742	629	673	618	669	693	644	724	613	669	706	579	908	793	949	596	704	572	0.0390903	0.737234	0.998982	0.683483	0.999588	0.016463	0.914476	1	0.828649	0.999968	0.468698	0.000661929	0.00751316	4.97e-05	0.000688593	Steady	Steady	Steady
NM_001004157	380713	ENSMUST00000042808	Scarf1	636	615	700	611	683	742	647	597	542	565	558	559	542	549	508	713	678	681	-0.0689918	0.562231	0.998982	0.614698	0.999588	0.0826071	0.56987	1	0.418123	0.999968	-0.406683	0.000669119	0.00758795	0.000192685	0.00210039	Steady	Steady	Steady
NM_001081403	225266	ENSMUST00000049105	Klhl14	470	501	566	574	601	527	690	745	683	727	758	672	557	431	464	702	605	793	-0.155259	0.218327	0.998982	0.244964	0.999588	-0.0294323	0.825514	1	0.874227	0.999968	-0.566182	0.00067072	0.00759929	0.000222365	0.00238229	Steady	Steady	Steady
NM_009995	13079	ENSMUST00000025223	Cyp21a1	15	0	2	3	3	143	1	5	1	11	29755	8	1	3	6205	5	0	1	-3.09644	0.047916	0.947808	NA	NA	-11.9815	0.000105276	0.0523935	NA	NA	9.88406	0.000673241	0.00762101	NA	NA	Down	Down	Up
NM_013723	27205	ENSMUST00000026698	Podxl	11086	11273	10836	12224	11798	8957	10106	11087	10907	11837	9117	13468	14915	12958	10163	18234	19492	15814	0.00173724	0.988705	0.998982	0.925445	0.999588	-0.103944	0.56862	1	0.517223	0.999968	-0.524556	0.000676073	0.00764622	8.63e-05	0.00108498	Steady	Steady	Steady
NM_008957	19206	ENSMUST00000021921	Ptch1	422	789	1014	811	802	723	438	517	704	656	203	428	294	342	314	517	425	407	-0.081225	0.756756	0.998982	0.848364	0.999588	0.36547	0.384546	1	0.308486	0.999968	-0.538633	0.000677744	0.00765473	0.000402548	0.00394524	Steady	Steady	Steady
NM_009827	12425	ENSMUST00000031093	Cckar	176	234	215	335	297	231	340	286	264	363	224	335	339	351	325	544	679	392	-0.473729	0.0204931	0.713425	0.0173866	0.893712	-0.0555969	0.831424	1	0.855515	0.999968	-0.700691	0.000678037	0.00765473	0.00024011	0.00255163	Steady	Steady	Down
NM_009778	12266	ENSMUST00000024988	C3	606	319	246	105	92	278	109	153	4553	47	1876	221	208	174	417	89	78	143	1.30003	0.00594067	0.402105	0.0493646	0.999588	1.18498	0.421322	1	NA	NA	1.32685	0.00068114	0.00768289	5.64e-05	0.000761091	Up	Up	Up
NM_008679	17979	ENSMUST00000088095	Ncoa3	1732	1779	1935	1825	1803	1867	1754	1712	1896	1855	1395	1857	1533	1518	1420	1825	1785	1773	-0.0205911	0.79319	0.998982	0.884891	0.999588	0.0675041	0.661758	1	0.554667	0.999968	-0.300648	0.000685581	0.00772609	0.000290782	0.00300128	Steady	Steady	Steady
NM_008866	18777	ENSMUST00000027036	Lypla1	1615	1841	1860	1766	1802	1670	1930	1816	1817	1891	1851	1880	1827	1917	1927	2255	2455	2135	0.0133395	0.878315	0.998982	0.806362	0.999588	-0.0185311	0.862273	1	0.937252	0.999968	-0.30405	0.000687827	0.00774449	0.000476692	0.0045368	Steady	Steady	Steady
NM_001033205	101544	ENSMUST00000094705	Zfp575	52	66	83	68	45	96	72	80	57	60	77	58	78	77	69	43	33	40	-0.0641554	0.855938	0.998982	0.875255	0.999588	0.0956849	0.788855	1	0.723359	0.999968	0.913975	0.000690115	0.00776334	0.00167574	0.012488	Steady	Steady	Up
NM_028048	71998	ENSMUST00000102606	Slc25a35	237	273	230	364	258	186	308	267	209	259	180	270	225	193	193	271	296	351	-0.134552	0.590888	0.998982	0.587756	0.999588	0.1395	0.617724	1	0.518279	0.999968	-0.620508	0.000695258	0.00781423	0.000390385	0.00383555	Steady	Steady	Down
NM_001310083	14683	ENSMUST00000087871	Gnas	353	347	365	380	352	383	296	244	222	309	317	291	175	188	141	270	239	265	-0.0734687	0.585995	0.998982	0.612313	0.999588	-0.27129	0.211132	1	0.134246	0.999968	-0.651342	0.000697729	0.00782808	0.000361338	0.00359789	Steady	Steady	Down
NM_001190374	269959	ENSMUST00000173287	Adamtsl3	28	21	43	49	52	53	29	17	22	47	47	22	27	41	31	11	17	10	-0.749449	0.0305758	0.827118	0.0575198	0.999588	-0.770305	0.119969	1	0.140028	0.999968	1.34113	0.000696991	0.00782675	0.00538287	0.0320995	Down	Down	Up
NM_010480	15519	ENSMUST00000094361	Hsp90aa1	8862	7964	7936	7317	7942	7513	8495	8340	9321	7750	9135	9508	8330	8803	8735	7123	7062	6572	0.114014	0.187535	0.998982	0.108144	0.999588	-0.0154516	0.917602	1	0.974762	0.999968	0.284707	0.000702619	0.00787594	1.41e-06	3.11e-05	Steady	Steady	Steady
NM_001039558	654818	ENSMUST00000068293	Smco3	34	38	43	37	41	23	35	16	28	31	44	31	27	25	22	49	68	42	0.177996	0.603153	0.998982	0.636314	0.999588	-0.425294	0.361371	1	0.391812	0.999968	-1.13071	0.000709536	0.00794643	0.00325118	0.0215695	Steady	Steady	Down
NM_177740	244058	ENSMUST00000094312	Rgma	439	310	344	253	391	418	400	456	444	433	455	434	474	454	490	367	327	285	0.0356068	0.876026	0.998982	0.839189	0.999588	-0.0268435	0.869084	1	0.905114	0.999968	0.50149	0.000716863	0.00802137	0.000117625	0.00141928	Steady	Steady	Steady
NM_011623	21973	ENSMUST00000068031	Top2a	4341	4550	4118	3985	4951	5021	4927	6223	6585	5412	5077	6616	3065	3446	3450	2527	2414	1564	-0.108466	0.31091	0.998982	0.322686	0.999588	0.0502046	0.786711	1	0.668645	0.999968	0.583	0.000724248	0.00809683	5.79e-05	0.000774033	Steady	Steady	Steady
NM_025312	66042	ENSMUST00000041407	Sostdc1	3557	2752	4343	4713	3456	3522	2983	3403	2597	3702	1951	3300	3456	2879	2409	4140	4493	3546	-0.142503	0.422492	0.998982	0.405644	0.999588	0.000137042	0.99957	1	0.949234	0.999968	-0.509357	0.000727178	0.00812241	0.000192426	0.0020995	Steady	Steady	Steady
NM_001081268	330657	ENSMUST00000121394	Prss53	362	388	403	508	410	383	434	448	386	480	390	449	229	246	263	365	322	345	-0.18204	0.238827	0.998982	0.244052	0.999588	-0.0607874	0.729665	1	0.74176	0.999968	-0.517092	0.00072915	0.00813724	0.000549238	0.00511629	Steady	Steady	Steady
NM_001004184	434203	ENSMUST00000026820	Slc28a1	44	64	40	67	62	50	83	77	58	84	62	67	83	62	90	120	161	134	-0.281154	0.371391	0.998982	0.413755	0.999588	0.0285306	0.936301	1	0.889096	0.999968	-0.852341	0.00073189	0.00816061	0.000694823	0.00619952	Steady	Steady	Down
NM_008669	17939	ENSMUST00000023088	Naga	1891	1872	1881	2273	2131	1871	2265	1983	1795	2082	1830	1909	2353	2178	2166	2729	2624	2638	-0.160385	0.084726	0.998982	0.104153	0.999588	0.0497152	0.710734	1	0.584024	0.999968	-0.287829	0.00073258	0.00816109	0.000269455	0.00281054	Steady	Steady	Steady
NM_010574	16372	ENSMUST00000074372	Irx2	338	376	625	450	495	462	403	398	364	440	269	350	433	463	356	592	695	525	-0.0814781	0.715664	0.998982	0.736999	0.999588	0.133719	0.56492	1	0.473243	0.999968	-0.564584	0.000739539	0.00823137	0.000286157	0.0029587	Steady	Steady	Steady
NM_145478	223775	ENSMUST00000042818	Pim3	1430	1592	1450	1622	1590	1634	1313	1113	929	1177	1149	1166	956	958	1084	1406	1160	1327	-0.123196	0.133449	0.998982	0.1743	0.999588	-0.0625839	0.672694	1	0.730408	0.999968	-0.410799	0.000741642	0.00824751	0.000350663	0.00350337	Steady	Steady	Steady
NM_138601	28295	ENSMUST00000001242	D10Jhu81e	1528	1560	1684	1976	1722	1465	1880	1738	1656	1858	1736	1722	1739	1489	1623	2034	2263	1837	-0.121605	0.299144	0.998982	0.337365	0.999588	-0.0150984	0.893576	1	0.981281	0.999968	-0.370822	0.000742347	0.00824808	0.000572933	0.00527481	Steady	Steady	Steady
NM_024229	68671	ENSMUST00000026129	Pcyt2	1659	1619	1730	1965	1796	1672	1713	1714	1695	2030	1766	1814	1712	1626	1407	2194	2255	1781	-0.125096	0.161589	0.998982	0.202238	0.999588	-0.134406	0.243003	1	0.169643	0.999968	-0.424492	0.000745405	0.00827092	0.000432386	0.00418574	Steady	Steady	Steady
NM_010045	13349	ENSMUST00000038227	Ackr1	10	32	11	8	6	9	2	3	21	3	68	12	5	12	6	2	1	0	1.18389	0.043826	0.930512	0.109303	NA	-1.6486	0.178058	1	0.211003	0.999968	2.76211	0.000745712	0.00827092	0.0345631	NA	Up	Down	Up
NM_027977	71881	ENSMUST00000046399	Apmap	1303	1478	1616	1605	1554	1397	1875	1600	1528	1730	1578	1604	1739	1832	1696	2125	2242	1989	-0.0595992	0.565726	0.998982	0.642083	0.999588	0.0224536	0.857634	1	0.745274	0.999968	-0.303591	0.000751048	0.0083155	0.000466805	0.00446063	Steady	Steady	Steady
NM_011520	20970	ENSMUST00000070478	Sdc3	2026	2516	2429	2190	2314	2332	1988	2315	2168	2280	3886	1905	2434	2558	3121	1982	2090	2041	0.0201889	0.833973	0.998982	0.769397	0.999588	-0.320657	0.234858	1	0.187646	0.999968	0.374652	0.000750862	0.0083155	0.000122561	0.00146393	Steady	Steady	Steady
NM_011131	18971	ENSMUST00000049343	Pold1	1497	1204	1112	1079	1305	1218	1222	1448	1526	1297	1515	1565	1116	1214	1129	891	888	693	0.0760689	0.575055	0.998982	0.523633	0.999588	-0.0629626	0.661447	1	0.690169	0.999968	0.45251	0.000753331	0.00833348	4.67e-05	0.000651177	Steady	Steady	Steady
NM_033074	110960	ENSMUST00000022849	Tars	1450	1518	1505	1305	1488	1605	1419	1425	1536	1439	1469	1480	1536	1502	1573	1259	1230	1134	0.0171171	0.858957	0.998982	0.799753	0.999588	-0.00520325	0.961259	1	0.932209	0.999968	0.314962	0.000757848	0.00836879	4.01e-05	0.00057451	Steady	Steady	Steady
NM_172404	70266	ENSMUST00000113663	Kyat1	573	596	559	764	609	581	782	671	618	716	651	646	685	560	609	787	839	818	-0.184636	0.175828	0.998982	0.186555	0.999588	0.0368203	0.80645	1	0.704949	0.999968	-0.431462	0.000757732	0.00836879	0.000219254	0.00235108	Steady	Steady	Steady
NM_009610	11468	ENSMUST00000075161	Actg2	46	2702	522	160	43	148	763	74	1035	70	280	314	1620	1998	2224	205	19	533	3.2098	0.00276205	0.303169	0.0830042	0.999588	1.49666	0.0884899	1	0.191654	0.999968	2.9055	0.000763872	0.00842795	0.0241034	0.100035	Up	Up	Up
NM_008939	19142	ENSMUST00000029603	Prss12	165	168	146	177	156	141	146	144	102	144	211	140	98	122	106	168	209	157	0.00806707	0.968232	0.998982	0.933822	0.999588	-0.340839	0.293683	1	0.230629	0.999968	-0.743245	0.000765482	0.00843834	0.000579533	0.00531904	Steady	Steady	Down
NM_016875	53422	ENSMUST00000018698	Ybx2	1319	557	668	839	700	625	976	892	803	992	627	943	718	851	676	1019	1018	950	0.229376	0.442278	0.998982	0.560594	0.999588	0.0556005	0.785052	1	0.713961	0.999968	-0.444307	0.000774063	0.00851806	0.000191461	0.00209475	Steady	Steady	Steady
NM_001291455	22240	ENSMUST00000121805	Dpysl3	18	22	23	4	18	17	16	19	18	22	15	21	35	52	44	25	11	9	0.678719	0.180867	0.998982	0.279913	0.999588	-0.132236	0.76177	1	0.816472	0.999968	1.50107	0.000773221	0.00851622	0.00199241	0.0143968	Up	Steady	Up
NM_008889	18938	ENSMUST00000070850	Ppp1r14b	1803	1642	1806	1599	1751	1896	1642	1863	1718	1647	1935	1722	1694	1676	1743	1378	1406	1262	-0.0057291	0.950993	0.998982	0.980307	0.999588	-0.0250815	0.840078	1	0.899641	0.999968	0.304854	0.000776617	0.00852993	4.45e-05	0.000627616	Steady	Steady	Steady
NM_010104	13614	ENSMUST00000021796	Edn1	54	82	92	135	88	102	137	107	107	90	116	87	297	384	287	106	144	226	-0.519743	0.0879304	0.998982	0.0844117	0.999588	0.256502	0.422154	1	0.295728	0.999968	0.989117	0.000776391	0.00852993	8.77e-05	0.0010982	Steady	Steady	Up
NM_144810	213417	ENSMUST00000046071	Klhdc8a	285	223	269	283	277	263	203	236	200	315	1690	206	412	404	687	303	292	266	-0.0900391	0.588588	0.998982	0.607834	0.999588	-1.79126	0.0144473	0.710485	NA	NA	0.76906	0.000777167	0.00852993	0.000119185	0.00143455	Steady	Down	Up
NM_001034872	332942	ENSMUST00000023884	Gm853	177	248	248	154	240	256	146	156	114	208	88	93	6	46	56	166	149	124	0.0417652	0.864993	0.998982	0.825333	0.999588	0.0921411	0.830014	1	0.781748	0.999968	-2.05405	0.000782889	0.00858528	0.015382	0.0722687	Steady	Steady	Down
NM_009362	21784	ENSMUST00000024831	Tff1	87	99	95	116	96	91	87	71	63	82	54	92	101	79	78	161	159	122	-0.116322	0.628633	0.998982	0.650639	0.999588	-0.0499662	0.895346	1	0.914058	0.999968	-0.807702	0.000783719	0.00858692	0.000686743	0.00613667	Steady	Steady	Down
NM_139146	212712	ENSMUST00000114415	Satb2	201	246	321	293	256	220	247	312	249	307	154	234	213	266	168	344	472	299	-0.0112843	0.958188	0.998982	0.996812	0.999588	0.213413	0.497981	1	0.408531	0.999968	-0.81513	0.000789274	0.00863282	0.000261162	0.00272644	Steady	Steady	Down
NM_134041	104732	ENSMUST00000049271	4930427A07Rik	589	503	490	444	604	574	468	702	599	623	555	615	392	435	385	269	306	209	-0.0425396	0.786127	0.998982	0.815597	0.999588	-0.02198	0.909907	1	0.95245	0.999968	0.596646	0.000788788	0.00863282	0.000163588	0.001836	Steady	Steady	Up
NM_201353	240332	ENSMUST00000025520	Slc6a7	34	53	49	28	45	36	42	50	62	84	60	76	36	43	40	59	88	82	0.30966	0.364302	0.998982	0.40317	0.999588	-0.514947	0.171197	1	0.123157	0.999968	-0.97492	0.000794694	0.00868457	0.00215461	0.0153518	Steady	Steady	Down
NM_009037	19672	ENSMUST00000006128	Rcn1	4270	3761	3452	3451	4011	4012	4263	4923	4948	4556	5138	5296	4515	4053	4060	3445	3348	2767	-0.00516626	0.962381	0.998982	0.983821	0.999588	-0.0872482	0.547317	1	0.451996	0.999968	0.369308	0.000795944	0.00869072	5.49e-05	0.000747092	Steady	Steady	Steady
NM_172543	215512	ENSMUST00000037502	Fam117a	592	506	494	567	488	595	558	470	562	461	609	476	366	375	336	488	448	586	-0.0578913	0.674386	0.998982	0.704848	0.999588	0.0380848	0.83797	1	0.761019	0.999968	-0.532593	0.000797711	0.00869498	0.000405943	0.00397522	Steady	Steady	Steady
NM_030244	72500	ENSMUST00000065134	Ier5l	426	392	474	520	568	515	568	628	465	597	466	513	618	574	633	468	449	400	-0.318889	0.0143949	0.610237	0.0152026	0.858306	0.0712901	0.702751	1	0.612761	0.999968	0.437648	0.000797333	0.00869498	7.95e-05	0.00101981	Steady	Steady	Steady
NM_001302555	16977	ENSMUST00000112475	Lrrc23	19	10	24	5	14	23	16	23	16	17	20	11	5	8	9	18	19	23	0.325892	0.5714	0.998982	0.624775	0.999588	0.19184	0.685604	1	0.718998	NA	-1.46547	0.000802505	0.00873213	0.0174686	0.0787913	Steady	Steady	Down
NM_033570	94220	ENSMUST00000153128	Cnnm4	296	271	231	261	299	203	292	303	309	281	220	299	403	413	371	301	263	257	0.0577682	0.775285	0.998982	0.729852	0.999588	0.173155	0.436086	1	0.286787	0.999968	0.498906	0.000803161	0.00873213	0.000159888	0.00180258	Steady	Steady	Steady
NM_207206	99010	ENSMUST00000028554	Lpcat4	508	537	567	534	553	510	493	610	544	557	435	463	569	685	569	444	379	437	0.00567985	0.960655	0.998982	0.899242	0.999588	0.175853	0.330226	1	0.227328	0.999968	0.499488	0.000803193	0.00873213	9.35e-05	0.00115649	Steady	Steady	Steady
NM_001081076	73707	ENSMUST00000069183	Gucy2g	30	44	24	31	22	43	61	24	49	11	15	56	12	10	15	28	23	235	0.023678	0.952458	0.998982	0.945727	0.999588	0.701163	0.331709	1	0.315399	0.999968	-2.98029	0.000806513	0.008756	NA	NA	Steady	Up	Down
NM_175096	52331	ENSMUST00000050952	Stbd1	399	337	352	373	345	318	399	458	464	428	498	332	517	551	554	386	419	372	0.0637099	0.674678	0.998982	0.615895	0.999588	0.068546	0.745715	1	0.668557	0.999968	0.429773	0.000806775	0.008756	9.75e-05	0.00120236	Steady	Steady	Steady
NM_001010836	333654	ENSMUST00000047621	Ppp1r13l	148	204	185	188	163	163	238	243	223	127	156	171	268	344	359	147	138	237	0.0549707	0.789314	0.998982	0.745823	0.999588	0.62887	0.014061	0.707698	0.000817339	0.157096	0.859398	0.000811894	0.00880134	0.000124981	0.00148685	Steady	Up	Up
NM_011634	22036	ENSMUST00000049348	Traip	343	296	221	255	332	295	342	312	304	278	356	353	168	222	252	122	138	93	-0.0421585	0.840227	0.998982	0.854869	0.999588	-0.0465917	0.819138	1	0.838915	0.999968	0.829715	0.000812345	0.00880134	0.000192058	0.00209741	Steady	Steady	Up
NM_001083587	319939	ENSMUST00000020695	Tns3	5409	5234	5416	5675	4919	4782	5633	5654	5360	5619	4419	5351	5502	5742	5104	6477	6479	7892	0.0553279	0.539839	0.998982	0.451324	0.999588	0.109792	0.45897	1	0.247546	0.999968	-0.384369	0.000818445	0.00885982	0.000245265	0.00259246	Steady	Steady	Steady
NM_028846	74270	ENSMUST00000102849	Usp20	937	864	1020	1058	1016	851	1075	1019	968	979	905	883	956	939	982	1202	1127	1355	-0.0601311	0.612805	0.998982	0.667992	0.999588	0.142601	0.231892	1	0.117813	0.999968	-0.390542	0.000823436	0.00890032	0.00031359	0.00319495	Steady	Steady	Steady
NM_001110506	212516	ENSMUST00000184428	Efcab12	112	101	102	149	139	96	149	132	141	104	94	112	115	98	108	157	164	186	-0.292919	0.248523	0.998982	0.242201	0.999588	0.441181	0.12239	1	0.0333843	0.992243	-0.692296	0.000823595	0.00890032	0.000755363	0.00661027	Steady	Steady	Down
NM_001081406	69706	ENSMUST00000110621	Lrr1	113	71	67	55	77	73	73	103	114	108	104	119	65	86	81	38	42	41	0.286411	0.368151	0.998982	0.348559	0.999588	-0.191855	0.565774	1	0.49976	0.999968	0.903929	0.000827023	0.00892972	0.001727	0.0128135	Steady	Steady	Up
NM_027102	69524	ENSMUST00000002011	Esam	1075	1224	1330	1164	1175	1158	1293	1215	1243	1096	1271	1089	1011	1029	1266	1365	1411	1795	0.0452956	0.645892	0.998982	0.599499	0.999588	0.115168	0.331661	1	0.218787	0.999968	-0.502097	0.000831422	0.00896956	0.000417247	0.00405908	Steady	Steady	Steady
NM_181589	70466	ENSMUST00000052708	Ckap2l	868	948	868	764	1036	1017	1034	1253	1293	1107	1106	1396	682	770	734	509	535	333	-0.0770288	0.564328	0.998982	0.603016	0.999588	-0.0139607	0.930348	1	0.989246	0.999968	0.635167	0.000833107	0.00898006	8.57e-05	0.00107952	Steady	Steady	Up
NM_001033342	240505	ENSMUST00000025681	Cdc42bpg	1500	1567	1637	1934	1622	1464	1690	1552	1500	1641	1348	1468	1575	1792	1631	2152	1979	1968	-0.101664	0.367909	0.998982	0.415338	0.999588	0.0857201	0.491389	1	0.368925	0.999968	-0.320166	0.000839359	0.00903974	0.000622161	0.00564903	Steady	Steady	Steady
NM_025872	66964	ENSMUST00000032372	Golt1b	918	989	944	865	974	986	913	883	996	923	992	899	1002	1033	917	695	755	747	0.00585452	0.95246	0.998982	0.887342	0.999588	-0.0136567	0.913923	1	0.986956	0.999968	0.393374	0.000840089	0.0090399	2.68e-05	0.000406628	Steady	Steady	Steady
NM_053119	93747	ENSMUST00000026538	Echs1	2706	2760	2811	3014	2791	2564	2902	2694	2530	2901	3347	2673	2707	2370	2610	3135	3193	2936	-0.0235578	0.782875	0.998982	0.859479	0.999588	-0.138148	0.326863	1	0.265982	0.999968	-0.302059	0.000845426	0.00908959	0.000428689	0.00415334	Steady	Steady	Steady
NM_177376	329421	ENSMUST00000060208	Myo3b	93	97	108	182	95	125	134	134	109	114	47	136	101	69	33	158	129	339	-0.439071	0.129103	0.998982	0.118179	0.999588	0.338425	0.450668	1	0.373157	0.999968	-1.65768	0.000846398	0.0090923	8.03e-05	0.00102804	Steady	Steady	Down
NM_030695	80877	ENSMUST00000107635	Lrba	504	504	607	626	463	493	555	567	443	557	443	542	518	545	562	750	711	652	0.0217554	0.888107	0.998982	0.839289	0.999588	0.0167532	0.927012	1	0.850548	0.999968	-0.411708	0.000847342	0.0090947	0.000319416	0.00323484	Steady	Steady	Steady
NM_021390	58198	ENSMUST00000034090	Sall1	4039	3502	3301	3521	4554	4385	3552	4677	4455	4215	3458	5460	1690	1549	1090	2219	2177	1866	-0.207037	0.0965718	0.998982	0.0850688	0.999588	-0.0529267	0.805869	1	0.818667	0.999968	-0.563921	0.000852616	0.00914354	0.000243343	0.00257869	Steady	Steady	Steady
NM_010120	13664	ENSMUST00000078079	Eif1a	1898	1895	1750	1814	1845	1918	1729	1828	1725	1632	1739	1756	2186	2308	2189	1693	1677	1887	-0.0157329	0.844914	0.998982	0.921909	0.999588	0.0397872	0.714168	1	0.503551	0.999968	0.312802	0.000857514	0.00918827	7.19e-05	0.000937536	Steady	Steady	Steady
NM_019992	56792	ENSMUST00000198435	Stap1	6	18	22	10	19	7	23	17	27	9	19	34	25	34	20	74	73	40	0.338614	0.560072	0.998982	0.621901	0.999588	0.108845	0.851721	1	0.847089	0.999968	-1.26957	0.000860006	0.00920717	0.00166781	0.0124367	Steady	Steady	Down
NM_028672	73873	ENSMUST00000058269	Fam161a	69	60	78	58	66	43	89	64	50	95	135	61	82	71	79	131	118	129	0.30095	0.304878	0.998982	0.313113	0.999588	-0.523639	0.237365	1	0.201129	0.999968	-0.736755	0.000863382	0.00923548	0.00129459	0.010206	Steady	Steady	Down
NM_054088	116939	ENSMUST00000045289	Pnpla3	17	25	25	46	16	10	60	33	123	59	80	38	30	52	48	69	131	89	-0.112586	0.843443	0.998982	0.867666	0.999588	0.29071	0.617573	1	0.580655	0.999968	-1.18199	0.000870197	0.00930051	0.00079364	0.00688422	Steady	Steady	Down
NM_019626	12404	ENSMUST00000034076	Cbln1	6	18	7	13	8	8	10	4	12	0	2	3	0	0	0	1	0	79	0.0872805	0.875685	0.998982	0.89892	NA	2.29361	0.00562406	0.496844	0.0855444	NA	-7.77194	0.000876818	0.00936335	NA	NA	Steady	Up	Down
NM_020520	57279	ENSMUST00000035222	Slc25a20	1114	1165	1127	1287	1069	1140	1254	1205	1070	1068	1021	1137	1190	1098	1215	1391	1442	1431	-0.0449193	0.64938	0.998982	0.716801	0.999588	0.125463	0.298021	1	0.186426	0.999968	-0.316807	0.00088438	0.00943612	0.000433091	0.00418914	Steady	Steady	Steady
NM_001177773	50754	ENSMUST00000107679	Fbxw7	7	3	6	13	8	7	16	17	21	11	1	3	4	4	5	23	10	14	-0.800168	0.148279	0.998982	0.343849	NA	1.82059	0.0118178	0.668954	0.0560741	NA	-1.85802	0.000886837	0.00944888	0.0149923	0.0709726	Down	Up	Down
NM_008141	14686	ENSMUST00000058669	Gnat2	18	16	4	12	5	9	8	10	14	13	39	7	7	10	29	1	2	4	0.537492	0.378509	0.998982	0.490927	NA	-0.873796	0.227759	1	0.29279	NA	2.61598	0.000887072	0.00944888	0.00845157	0.045334	Steady	Down	Up
NM_028420	73047	ENSMUST00000052939	Camk2n2	45	22	32	29	25	36	39	47	63	40	88	45	80	52	47	17	23	32	0.131485	0.729582	0.998982	0.753053	0.999588	-0.214706	0.650835	1	0.643355	0.999968	1.27632	0.000896106	0.00953707	0.00133367	0.010423	Steady	Steady	Up
NM_025295	26363	ENSMUST00000090147	Btd	1025	1104	1011	1204	1052	1021	1164	1084	952	1101	1139	1105	1183	1136	1085	1483	1502	1278	-0.0689478	0.499682	0.998982	0.55741	0.999588	-0.067995	0.5767	1	0.612509	0.999968	-0.356914	0.00089851	0.00955461	0.000443902	0.00428671	Steady	Steady	Steady
NM_007508	11964	ENSMUST00000114666	Atp6v1a	5388	5738	6361	6636	5801	5150	6162	6007	5246	6228	4251	5788	6429	6623	5869	8393	8765	6902	-0.0164876	0.882893	0.998982	0.94599	0.999588	0.0940405	0.610991	1	0.47061	0.999968	-0.378457	0.000906314	0.00962949	0.0002556	0.00268182	Steady	Steady	Steady
NM_018826	54352	ENSMUST00000034184	Irx5	97	94	127	135	106	132	180	135	80	118	80	76	93	92	68	134	139	150	-0.237887	0.326152	0.998982	0.334138	0.999588	0.520071	0.209819	1	0.145555	0.999968	-0.773282	0.000910352	0.00965615	0.000903467	0.00764035	Steady	Steady	Down
NM_021397	58206	ENSMUST00000108151	Zbtb32	109	51	59	53	21	23	58	47	34	37	24	20	69	87	81	31	38	49	1.16728	0.0137768	0.607284	0.0122747	0.810493	0.770971	0.090016	1	0.083032	0.999968	0.970064	0.000910015	0.00965615	0.00142848	0.0110052	Up	Up	Up
NM_011029	16785	ENSMUST00000035105	Rpsa	29317	26406	26922	25351	27881	31915	23203	24850	24195	23396	25568	24959	25937	21418	22511	17284	18556	18012	-0.0496086	0.63602	0.998982	0.655789	0.999588	-0.0359419	0.779676	1	0.719446	0.999968	0.342778	0.000913187	0.00967448	1.18e-05	0.000200805	Steady	Steady	Steady
NM_008877	18815	ENSMUST00000014578	Plg	6	10	39	12	10	6	23	13	922	3	52	35	0	1	0	4	2	10	0.950166	0.178921	0.998982	0.234965	0.999588	3.42271	0.0283134	0.960174	NA	NA	-3.60511	0.000913612	0.00967448	0.0598426	NA	Up	Up	Down
NM_153790	224024	ENSMUST00000012161	Scarf2	3175	2651	2969	2702	2890	2872	2668	3054	2432	3170	2559	2389	3224	3378	3562	2813	2750	2602	0.0484048	0.598501	0.998982	0.52974	0.999588	0.00259671	0.987413	1	0.912705	0.999968	0.282826	0.000914422	0.00967495	3.37e-05	0.00049768	Steady	Steady	Steady
NM_008721	18146	ENSMUST00000071442	Npdc1	643	544	590	670	539	597	827	770	784	737	1064	700	1352	1194	1168	924	939	949	-0.0301609	0.81912	0.998982	0.86247	0.999588	-0.0736625	0.700678	1	0.730785	0.999968	0.368457	0.000918771	0.00970472	3.88e-05	0.000560106	Steady	Steady	Steady
NM_028775	74134	ENSMUST00000043314	Cyp2s1	890	937	954	1026	1061	980	871	834	691	1165	756	931	1375	1269	1062	1716	2192	1447	-0.148874	0.10171	0.998982	0.130935	0.999588	-0.255866	0.189628	1	0.184577	0.999968	-0.561732	0.000918772	0.00970472	0.00029532	0.00304018	Steady	Steady	Steady
NM_010494	15896	ENSMUST00000001055	Icam2	558	527	699	606	662	567	589	601	530	602	575	648	521	514	501	699	736	598	-0.0490741	0.727833	0.998982	0.777092	0.999588	-0.0892909	0.540217	1	0.516484	0.999968	-0.436599	0.000921111	0.0097213	0.000367052	0.0036456	Steady	Steady	Steady
NM_001001883	329152	ENSMUST00000087659	Hecw2	196	235	220	242	183	183	209	143	154	206	180	169	148	196	147	233	246	337	0.0907171	0.643824	0.998982	0.596565	0.999588	-0.137423	0.62769	1	0.587676	0.999968	-0.766226	0.000923904	0.00974264	0.000414459	0.00404524	Steady	Steady	Down
NM_007792	13008	ENSMUST00000020403	Csrp2	1516	1658	1470	1481	1431	1386	1876	1868	1891	1680	1840	1869	2852	2531	2897	2193	2273	1843	0.104432	0.228674	0.998982	0.202098	0.999588	0.0613874	0.58307	1	0.359701	0.999968	0.359665	0.000924936	0.00974538	0.000121581	0.00145811	Steady	Steady	Steady
NM_001163136	238455	ENSMUST00000048880	Macc1	69	112	63	48	45	54	100	48	96	35	28	31	121	187	135	56	36	91	0.722702	0.0257749	0.769773	0.026988	0.999588	1.37042	0.00229263	0.336777	0.000926955	0.167581	1.23804	0.000932791	0.00981996	0.000189233	0.00207468	Up	Up	Up
NM_028785	76088	ENSMUST00000025831	Dock8	620	858	959	1008	694	721	972	819	1036	884	558	795	941	969	875	1155	1136	1192	-0.00085009	0.996509	0.998982	0.959371	0.999588	0.335038	0.109017	1	0.070112	0.999968	-0.35562	0.000935755	0.00984296	0.000213471	0.00230576	Steady	Steady	Steady
NM_010140	13837	ENSMUST00000064405	Epha3	124	150	263	172	169	182	223	193	168	376	167	154	65	107	135	207	221	163	0.0278161	0.9231	0.998982	0.884459	0.999588	-0.259402	0.522922	1	0.495224	0.999968	-0.977285	0.000940179	0.00987964	0.000381746	0.00376628	Steady	Steady	Down
NM_001030296	432763	ENSMUST00000046533	Prr7	36	24	32	42	44	48	25	53	40	57	55	30	60	54	68	11	30	30	-0.547463	0.0824855	0.998982	0.147348	0.999588	-0.267889	0.580555	1	0.578787	0.999968	1.32008	0.000940807	0.00987964	0.0013207	0.0103498	Steady	Steady	Up
NM_024193	67134	ENSMUST00000103198	Nop56	3309	3291	2821	2789	3223	3274	2619	3084	2965	2905	3100	3212	2133	2219	2097	1813	1719	1575	0.0142593	0.890222	0.998982	0.826179	0.999588	-0.0912327	0.495003	1	0.400412	0.999968	0.303915	0.000946046	0.00992641	7.44e-05	0.000965927	Steady	Steady	Steady
NM_025750	66761	ENSMUST00000160279	4933417A18Rik	26	30	14	23	28	18	46	35	31	43	20	54	15	30	35	50	68	65	0.0143203	0.972253	0.998982	0.965784	0.999588	-0.0684914	0.890636	1	0.913559	0.999968	-1.22368	0.000950621	0.00996613	0.00228095	0.0160971	Steady	Steady	Down
NM_178641	101490	ENSMUST00000043138	Inpp5f	1507	1591	1570	1580	1456	1484	1401	1430	1367	1327	1211	1401	1354	1328	1294	1631	1540	1614	0.039029	0.62539	0.998982	0.565952	0.999588	0.0884751	0.423607	1	0.273621	0.999968	-0.300332	0.000955696	0.0100078	0.000416053	0.00405079	Steady	Steady	Steady
NM_029787	109754	ENSMUST00000018186	Cyb5r3	3362	3118	2975	3429	3324	3455	3027	2914	2979	3136	3573	2979	3914	4065	4091	3318	3323	3192	-0.117252	0.15351	0.998982	0.153977	0.999588	-0.121992	0.350672	1	0.244318	0.999968	0.262714	0.00095618	0.0100078	6.24e-06	0.000114491	Steady	Steady	Steady
NM_139143	106957	ENSMUST00000070726	Slc39a6	1106	1210	1103	1056	1121	1197	1031	1035	1089	1134	1113	1072	993	1000	1031	750	811	741	0.0119321	0.899175	0.998982	0.835292	0.999588	-0.0757781	0.497954	1	0.46352	0.999968	0.360674	0.000959488	0.0100341	2.43e-05	0.000378553	Steady	Steady	Steady
NM_025899	67003	ENSMUST00000033176	Uqcrc2	5975	6129	6490	6703	6216	5762	6494	6145	5951	6104	6265	6409	5718	5431	5616	6535	6932	6349	-0.0145323	0.866614	0.998982	0.943451	0.999588	-0.0180358	0.885045	1	0.938386	0.999968	-0.273961	0.000962985	0.0100624	7.51e-05	0.000971372	Steady	Steady	Steady
NM_181348	353211	ENSMUST00000087689	Prune2	79	92	82	51	68	66	53	39	83	59	175	41	192	136	127	65	73	96	0.443408	0.0936784	0.998982	0.0988629	0.999588	-0.648629	0.306781	1	0.274716	0.999968	0.924938	0.0009638	0.0100626	0.000317469	0.00322063	Steady	Down	Up
NM_019432	170706	ENSMUST00000056089	Tmem37	964	1062	1040	1463	1153	954	1414	1476	1314	1440	1055	1640	1605	1340	1420	2164	2043	1607	-0.227533	0.133654	0.998982	0.135769	0.999588	0.0197912	0.91142	1	0.841107	0.999968	-0.445648	0.000965745	0.0100745	0.000540426	0.00504486	Steady	Steady	Steady
NM_001146043	320806	ENSMUST00000161825	Gfm2	305	315	337	394	315	306	380	348	311	350	345	354	360	414	431	509	548	551	-0.0926228	0.565576	0.998982	0.58733	0.999588	-0.0178776	0.921574	1	0.974622	0.999968	-0.449471	0.000968961	0.0100997	0.000579134	0.00531904	Steady	Steady	Steady
NM_009788	12307	ENSMUST00000029876	Calb1	8611	7436	6174	6317	5378	4786	5061	5456	5611	4729	4253	6856	3525	2893	2280	5561	5201	3325	0.425045	0.00419682	0.358233	0.000982227	0.237678	0.0230486	0.912883	1	0.83284	0.999968	-0.726087	0.000971645	0.0101194	0.0102704	0.0530662	Steady	Steady	Down
NM_029522	76123	ENSMUST00000029482	Gpsm2	818	973	843	711	968	939	791	897	964	866	863	857	746	804	833	600	609	573	0.00136662	0.992283	0.998982	0.944133	0.999588	0.0342807	0.801263	1	0.684279	0.999968	0.386148	0.000975932	0.0101556	5.38e-05	0.000733073	Steady	Steady	Steady
NM_172439	170835	ENSMUST00000044507	Inpp5j	193	173	222	310	237	187	221	219	206	278	170	288	287	246	218	398	358	332	-0.328024	0.153506	0.998982	0.141607	0.999588	-0.192049	0.503466	1	0.458981	0.999968	-0.56691	0.000981942	0.0102098	0.000572586	0.00527481	Steady	Steady	Steady
NM_177397	338375	ENSMUST00000027643	Atp6v1g3	531	506	651	896	603	526	749	676	636	752	419	675	792	801	624	1087	1247	876	-0.271032	0.188282	0.998982	0.173078	0.999588	0.154579	0.515804	1	0.442108	0.999968	-0.5649	0.00098495	0.0102242	0.000238413	0.00253586	Steady	Steady	Steady
NM_145932	106407	ENSMUST00000042042	Slc51a	102	119	121	313	112	86	128	206	65	130	66	109	90	101	128	161	220	162	-0.587436	0.194545	0.998982	0.147592	0.999588	0.379488	0.449446	1	0.3812	0.999968	-0.799339	0.000984827	0.0102242	0.000671417	0.00602243	Down	Steady	Down
NM_178651	109108	ENSMUST00000162372	Slc30a9	1821	1882	1830	1769	1879	1812	2003	1791	1705	1857	1925	1905	1797	1780	1765	2090	2133	2055	0.0117986	0.876232	0.998982	0.791452	0.999588	-0.052312	0.651402	1	0.671408	0.999968	-0.265811	0.000986078	0.0102275	0.000425701	0.00413454	Steady	Steady	Steady
NM_001164805	330267	ENSMUST00000119581	Thsd7a	477	520	672	546	533	401	498	514	491	567	432	443	595	655	518	809	879	721	0.16417	0.35479	0.998982	0.308539	0.999588	0.0565724	0.749119	1	0.64833	0.999968	-0.478036	0.00098803	0.0102394	0.000321255	0.00324792	Steady	Steady	Steady
NM_145526	228139	ENSMUST00000028465	P2rx3	25	11	14	13	10	4	12	8	23	14	23	11	15	16	14	3	6	5	0.874035	0.107951	0.998982	0.214563	NA	-0.155645	0.792268	1	0.831847	NA	1.62622	0.000997006	0.0103172	0.0218625	0.0933808	Up	Steady	Up
NM_021398	58207	ENSMUST00000090726	Slc43a3	1407	1504	1159	1231	1354	1442	1284	1532	1432	1421	1983	1639	1376	1301	1520	1078	1123	893	0.00889547	0.94104	0.998982	0.891209	0.999588	-0.249975	0.117416	1	0.103169	0.999968	0.407199	0.00099799	0.0103172	0.000117868	0.00142077	Steady	Steady	Steady
NM_010790	17279	ENSMUST00000045607	Melk	585	603	514	473	605	618	681	769	750	659	680	809	485	498	527	375	365	261	-0.00161905	0.991103	0.998982	0.965811	0.999588	0.031592	0.834798	1	0.732069	0.999968	0.560734	0.000997873	0.0103172	0.000175072	0.00195332	Steady	Steady	Steady
NM_008101	14527	ENSMUST00000026119	Gcgr	163	166	154	231	204	177	264	206	237	338	206	278	354	322	275	435	470	418	-0.348616	0.0734969	0.998982	0.0660627	0.999588	-0.220855	0.420433	1	0.371982	0.999968	-0.508265	0.000998864	0.0103178	0.000563232	0.00522201	Steady	Steady	Steady
NM_177922	332110	ENSMUST00000089669	Mapk15	570	614	620	700	690	650	615	617	534	705	499	752	932	699	687	1085	1060	1050	-0.18503	0.0816626	0.998982	0.0973613	0.999588	-0.151735	0.445263	1	0.444955	0.999968	-0.495457	0.00100855	0.0104093	0.000251205	0.00264345	Steady	Steady	Steady
NM_008993	19301	ENSMUST00000031472	Pxmp2	302	281	268	322	296	265	266	291	245	337	231	314	380	281	332	434	560	453	-0.0602668	0.705131	0.998982	0.730012	0.999588	-0.141107	0.556749	1	0.519147	0.999968	-0.575289	0.00101181	0.0104345	0.000530215	0.00497101	Steady	Steady	Steady
NM_019634	21912	ENSMUST00000076354	Tspan7	1298	1324	1409	1303	1393	1327	1390	1379	1265	1489	1511	1366	1036	1070	1032	1328	1485	1179	-0.00479691	0.953818	0.998982	0.964265	0.999588	-0.117562	0.275877	1	0.253773	0.999968	-0.379369	0.00101567	0.0104657	0.000498791	0.00472436	Steady	Steady	Steady
NM_182959	216227	ENSMUST00000020102	Slc17a8	71	77	208	186	99	80	152	102	53	98	6	3	22	67	58	101	113	154	-0.0485374	0.919429	0.998982	0.934801	0.999588	1.50933	0.18404	1	0.300519	0.999968	-1.35658	0.00103046	0.0106068	0.000382325	0.00376886	Steady	Up	Down
NM_172796	237886	ENSMUST00000038211	Slfn9	175	287	235	247	281	284	197	339	393	302	268	344	204	287	263	172	125	83	-0.228544	0.273465	0.998982	0.273304	0.999588	0.0232308	0.939884	1	0.901638	0.999968	0.955744	0.00103104	0.0106068	0.000161263	0.00181635	Steady	Steady	Up
NM_178934	353169	ENSMUST00000042261	Slc2a12	148	175	207	147	149	102	159	169	140	178	90	212	132	152	110	204	199	214	0.403764	0.09517	0.998982	0.0729044	0.999588	-0.0412846	0.913738	1	0.934967	0.999968	-0.679268	0.00103371	0.0106256	0.000602795	0.0055112	Steady	Steady	Down
NM_011937	26384	ENSMUST00000063814	Gnpda1	1553	1446	1527	1865	1567	1363	1738	1611	1542	1831	1682	1919	1822	1791	1709	2326	2464	1917	-0.0907618	0.452058	0.998982	0.491134	0.999588	-0.155127	0.186494	1	0.136693	0.999968	-0.365645	0.00103656	0.0106462	0.000756756	0.00661712	Steady	Steady	Steady
NM_018870	56012	ENSMUST00000020768	Pgam2	575	491	536	506	513	492	434	514	651	640	581	850	592	456	373	655	862	685	0.0772987	0.525366	0.998982	0.47089	0.999588	-0.374317	0.108158	1	0.0830193	0.999968	-0.662952	0.00103747	0.0106469	0.000255756	0.00268182	Steady	Steady	Down
NM_007694	12653	ENSMUST00000028826	Chgb	5	99	9	6	4	28	2	8	10	2	14821	12	4	1	4551	2	3	12	1.55759	0.148611	0.998982	NA	NA	-9.50184	0.000600306	0.167388	NA	NA	7.98659	0.00104538	0.0107194	NA	NA	Up	Down	Up
NM_133994	103140	ENSMUST00000001715	Gstt3	986	1102	1128	1283	984	1007	1299	989	1207	1082	820	1079	973	867	807	1271	1046	1753	-0.0336721	0.787214	0.998982	0.843846	0.999588	0.226173	0.191766	1	0.138061	0.999968	-0.655369	0.00104979	0.0107559	0.000214325	0.00231287	Steady	Steady	Down
NM_025633	66559	ENSMUST00000037210	Metap1d	919	701	780	828	758	819	786	693	722	852	748	816	677	685	704	831	919	859	-0.00943937	0.940594	0.998982	0.987023	0.999588	-0.13785	0.306695	1	0.266557	0.999968	-0.369504	0.00105308	0.0107809	0.00027639	0.00287768	Steady	Steady	Steady
NM_026056	67252	ENSMUST00000021802	Cap2	124	320	167	91	126	82	195	134	250	125	162	167	201	219	205	121	73	138	1.02103	0.00605224	0.402105	0.00232569	0.377857	0.349903	0.300076	1	0.206363	0.999968	0.876914	0.00105629	0.0108049	0.000212049	0.00229605	Up	Steady	Up
NM_001015046	380711	ENSMUST00000047488	Rap1gap2	1091	1285	1295	1441	1206	996	1287	1319	1397	1404	951	1366	1352	1283	1067	1726	1636	1460	0.00266664	0.985096	0.998982	0.931403	0.999588	0.102449	0.555334	1	0.475508	0.999968	-0.413363	0.00106272	0.0108619	0.000530286	0.00497101	Steady	Steady	Steady
NM_019680	56501	ENSMUST00000033429	Elf4	799	866	728	700	761	659	741	815	830	657	884	705	755	865	871	631	610	607	0.167545	0.151409	0.998982	0.126992	0.999588	0.0849548	0.603891	1	0.510785	0.999968	0.397434	0.00106391	0.0108653	6.78e-05	0.00088967	Steady	Steady	Steady
NM_183028	319263	ENSMUST00000061280	Pcmtd1	1458	1488	1502	1486	1502	1402	1463	1333	1467	1487	1420	1406	1559	1529	1468	1724	1851	1921	0.0114218	0.885161	0.998982	0.805673	0.999588	-0.0196527	0.85623	1	0.934657	0.999968	-0.303656	0.00106514	0.010869	0.00064393	0.00580664	Steady	Steady	Steady
NM_178789	320709	ENSMUST00000080141	Tmem117	458	415	458	579	431	427	510	422	411	503	325	439	697	621	500	856	837	817	-0.117882	0.459248	0.998982	0.474491	0.999588	0.0797076	0.720324	1	0.639856	0.999968	-0.497495	0.00107129	0.010923	0.000303604	0.00310657	Steady	Steady	Steady
NM_175284	93897	ENSMUST00000117102	Fzd10	524	581	1053	762	616	715	780	618	439	605	239	339	22	112	115	296	167	503	0.0339018	0.889496	0.998982	0.838469	0.999588	0.628388	0.0945878	1	0.0572596	0.999968	-1.99317	0.0010793	0.0109958	0.0172876	0.0782908	Steady	Up	Down
NM_130889	67628	ENSMUST00000102926	Anp32b	6026	5379	5321	5296	6186	5941	5787	5903	6105	5814	7155	6898	4537	5038	4699	3850	3952	3655	-0.0656427	0.496515	0.998982	0.512916	0.999588	-0.161589	0.262157	1	0.129175	0.999968	0.284446	0.00108744	0.0110698	2.06e-05	0.000327952	Steady	Steady	Steady
NM_025607	66510	ENSMUST00000205362; ENSMUST00000069580	Rnf181	1904	1915	1757	2169	1947	1712	2299	2261	2365	2441	2908	2517	2470	2311	2764	3023	3283	2915	-0.0709777	0.500498	0.998982	0.547003	0.999588	-0.186456	0.147524	1	0.0710946	0.999968	-0.322449	0.00109187	0.011106	0.000863933	0.00738049	Steady	Steady	Steady
NM_024283	78896	ENSMUST00000027217	1500015O10Rik	152	140	105	78	87	120	142	204	172	94	575	207	139	164	368	113	55	77	0.47226	0.0863724	0.998982	0.0677729	0.999588	-0.758754	0.21375	1	0.161839	0.999968	1.415	0.00111119	0.0112934	0.000107749	0.0013162	Steady	Down	Up
NM_009704	11839	ENSMUST00000031325	Areg	0	9	4	0	1	1	3	2	7	1	1	0	4	17	30	2	1	4	2.48433	0.021464	0.717028	0.208693	NA	2.38219	0.0195727	0.811982	0.172283	NA	2.76307	0.00111582	0.0113314	0.00731782	0.0406315	Up	Up	Up
NM_146186	233064	ENSMUST00000108190	Wdr62	354	356	359	248	380	386	352	357	430	369	352	399	341	319	316	238	229	204	0.0689724	0.721498	0.998982	0.672135	0.999588	0.0222777	0.906614	1	0.821692	0.999968	0.507702	0.00111927	0.0113572	0.000247512	0.00261155	Steady	Steady	Steady
NM_008650	17850	ENSMUST00000169611	Mut	1253	1277	1269	1520	1272	1048	1677	1430	1378	1553	1556	1551	1329	1326	1384	1746	1692	1493	-0.0231917	0.862218	0.998982	0.911821	0.999588	-0.0591684	0.617721	1	0.661479	0.999968	-0.320615	0.00112312	0.011378	0.000760504	0.00664054	Steady	Steady	Steady
NM_172453	208084	ENSMUST00000047099	Pif1	285	383	389	231	439	502	383	452	461	407	336	439	212	223	221	153	141	103	-0.157084	0.571722	0.998982	0.553521	0.999588	0.130259	0.506804	1	0.383803	0.999968	0.691821	0.00112296	0.011378	0.000279285	0.00290031	Steady	Steady	Up
NM_175329	103172	ENSMUST00000058906	Chchd10	1812	1466	1974	2266	1891	1650	1847	1909	1691	1865	1657	1882	1803	1792	1566	2272	2490	1898	-0.152813	0.294568	0.998982	0.303378	0.999588	0.00764945	0.948974	1	0.828789	0.999968	-0.39947	0.00112607	0.0113988	0.000726842	0.00644637	Steady	Steady	Steady
NM_001013802	72899	ENSMUST00000078027	Macrod2	28	38	27	43	25	20	66	52	24	49	48	41	31	33	20	50	70	54	0.0717983	0.856697	0.998982	0.86027	0.999588	0.0336642	0.943526	1	0.913506	0.999968	-1.07856	0.00113318	0.0114615	0.00382864	0.0246552	Steady	Steady	Down
NM_001013405	382117	ENSMUST00000052740	Tcaim	268	267	233	297	232	230	266	257	247	240	310	276	215	235	255	321	347	311	0.0101251	0.955055	0.998982	0.916706	0.999588	-0.10453	0.632392	1	0.583095	0.999968	-0.506461	0.00113796	0.0114915	0.00090405	0.00764035	Steady	Steady	Steady
NM_011638	22042	ENSMUST00000023486	Tfrc	3055	2570	3431	3561	3144	2827	2321	2378	2351	2544	2386	2342	2490	2898	2290	3940	3502	2885	-0.0818859	0.519219	0.998982	0.551478	0.999588	-0.0477001	0.677703	1	0.626311	0.999968	-0.459483	0.0011377	0.0114915	0.000463114	0.00444211	Steady	Steady	Steady
NM_144520	67815	ENSMUST00000003681	Sec14l2	96	83	91	98	71	55	88	102	236	117	131	93	164	137	153	97	87	91	0.261595	0.374316	0.998982	0.349992	0.999588	0.324516	0.48632	1	0.420685	0.999968	0.689263	0.00114067	0.0115097	0.000604934	0.00552224	Steady	Steady	Up
NM_153776	69195	ENSMUST00000058491	Tmem121	92	67	97	49	72	101	61	109	68	75	97	95	80	58	84	44	35	30	0.198531	0.55285	0.998982	0.526433	0.999588	-0.169266	0.659793	1	0.632725	0.999968	0.990519	0.00115817	0.0116769	0.00185066	0.0135491	Steady	Steady	Up
NM_025848	66925	ENSMUST00000000175	Sdhd	4390	4439	4759	5018	4479	4218	4187	4004	3918	4256	3980	4360	4158	3756	4090	4994	5361	4389	-0.0211881	0.814773	0.998982	0.886359	0.999588	-0.0603629	0.625556	1	0.509916	0.999968	-0.32901	0.00116449	0.0117313	0.000514448	0.00485326	Steady	Steady	Steady
NM_013691	21827	ENSMUST00000029682	Thbs3	1009	838	658	507	489	674	523	614	506	691	1336	443	662	773	864	534	588	436	0.579943	0.0022648	0.291951	0.000896736	0.226635	-0.590342	0.120528	1	0.0869564	0.999968	0.528655	0.00116579	0.011735	0.000151186	0.00172916	Steady	Down	Steady
NM_011670	22223	ENSMUST00000031131	Uchl1	1377	781	598	527	445	551	660	508	651	397	1238	549	668	741	855	389	312	586	0.852356	0.00232264	0.293419	0.0258069	0.999588	-0.2653	0.516364	1	0.480287	0.999968	0.778544	0.00117285	0.0117967	9.9e-05	0.0012197	Up	Steady	Up
NM_001201390	100502936	ENSMUST00000204830	E330021D16Rik	98	105	116	136	111	96	56	70	45	80	55	108	64	76	49	136	139	88	-0.112661	0.641718	0.998982	0.661377	0.999588	-0.511339	0.220933	1	0.182734	0.999968	-0.970936	0.00117649	0.0118239	0.000921478	0.00775708	Steady	Steady	Down
NM_175260	77579	ENSMUST00000102611	Myh10	8792	8332	9769	8897	9313	10179	9547	11238	10987	10219	5996	8889	9120	9531	10466	7619	7031	8054	-0.0856518	0.353485	0.998982	0.377312	0.999588	0.33698	0.131143	1	0.0525906	0.999968	0.324915	0.00117872	0.0118368	3.72e-05	0.00053908	Steady	Steady	Steady
NM_198884	330406	ENSMUST00000057283	B4galnt3	446	415	447	530	434	407	412	362	415	401	231	377	445	360	350	531	496	722	-0.0752787	0.607552	0.998982	0.635669	0.999588	0.233528	0.36562	1	0.282609	0.999968	-0.632649	0.0011848	0.0118884	0.000438399	0.00423703	Steady	Steady	Down
NM_031376	83490	ENSMUST00000059672	Pik3ap1	31	53	31	53	45	53	27	39	48	34	75	44	64	99	83	50	35	34	-0.399013	0.2368	0.998982	0.290446	0.999588	-0.423174	0.38312	1	0.371892	0.999968	1.01238	0.00118718	0.0119029	0.00134974	0.010508	Steady	Steady	Up
NM_175473	231470	ENSMUST00000036019	Fras1	4280	4411	5042	4731	4429	4737	5383	5722	5821	4485	2527	4131	5917	7608	8119	5132	4167	5586	-0.0250147	0.773351	0.998982	0.851027	0.999588	0.599947	0.00963594	0.621875	0.00138143	0.201412	0.505273	0.00119265	0.0119482	8.67e-05	0.00108822	Steady	Up	Steady
NM_019459	54631	ENSMUST00000006825	Nphs1	1690	1800	1468	1904	1548	1134	1609	1742	1638	1842	1509	2239	2716	2112	1698	3271	3308	2786	0.105217	0.553457	0.998982	0.486041	0.999588	-0.167641	0.318078	1	0.301837	0.999968	-0.552469	0.00119495	0.0119619	0.000315794	0.00320913	Steady	Steady	Steady
NM_134164	171180	ENSMUST00000059295	Syt12	125	115	108	135	106	135	151	107	132	153	208	161	220	253	257	127	181	142	-0.11803	0.601136	0.998982	0.614728	0.999588	-0.423212	0.159316	1	0.0914023	0.999968	0.665125	0.00119604	0.0119619	0.000302964	0.0031027	Steady	Steady	Up
NM_030187	78801	ENSMUST00000040876	Ak7	118	84	202	167	138	151	123	76	51	96	38	60	41	76	43	116	116	90	-0.184097	0.568617	0.998982	0.56298	0.999588	0.357632	0.487002	1	0.43011	0.999968	-1.0387	0.00119685	0.0119619	0.00102587	0.0084588	Steady	Steady	Down
NM_199016	224794	ENSMUST00000024757	Enpp4	312	300	286	360	320	329	369	389	402	323	317	376	332	391	337	444	483	507	-0.17505	0.230858	0.998982	0.228745	0.999588	0.18833	0.305102	1	0.156537	0.999968	-0.468876	0.00120511	0.0120349	0.000729604	0.00645637	Steady	Steady	Steady
NM_025979	67121	ENSMUST00000028119	Mastl	318	253	265	222	270	330	271	371	368	311	260	353	279	252	322	190	200	152	0.0182562	0.926827	0.998982	0.893006	0.999588	0.126157	0.596546	1	0.49366	0.999968	0.62114	0.00121682	0.0121423	0.0002993	0.00307848	Steady	Steady	Up
NM_025841	66913	ENSMUST00000110731	Kdelr2	2392	2434	2440	2154	2273	2338	2440	2348	2524	2399	2652	2398	2512	2823	2747	2049	2316	1996	0.0957579	0.198648	0.998982	0.16089	0.999588	-0.0294009	0.808028	1	0.836312	0.999968	0.312877	0.00121892	0.0121425	0.000139133	0.00161944	Steady	Steady	Steady
NM_080852	140918	ENSMUST00000037321	Slc7a12	169	267	303	252	190	159	277	312	264	377	108	234	94	197	205	362	407	241	0.288117	0.282294	0.998982	0.231516	0.999588	0.242314	0.57913	1	0.508675	0.999968	-1.05751	0.00121973	0.0121425	0.000254428	0.00267262	Steady	Steady	Down
NM_133918	100952	ENSMUST00000031055	Emilin1	6418	6059	6501	6164	6232	6817	8088	8662	7623	8186	7182	7427	8001	7924	7734	6296	6767	6035	-0.0249085	0.756477	0.998982	0.81973	0.999588	0.0929843	0.492712	1	0.219253	0.999968	0.276436	0.00121923	0.0121425	5.4e-06	0.000101433	Steady	Steady	Steady
NM_011830	23918	ENSMUST00000081111	Impdh2	3144	2727	2596	2680	2758	2940	2885	2963	3139	2782	3233	3106	2624	2551	2496	2066	2181	1897	0.00892799	0.927558	0.998982	0.863826	0.999588	-0.0238517	0.855013	1	0.896362	0.999968	0.287768	0.00122936	0.0122191	7.66e-05	0.000988109	Steady	Steady	Steady
NM_011198	19225	ENSMUST00000035065	Ptgs2	59	96	87	72	77	81	57	51	65	31	34	62	128	184	101	66	45	79	0.0647741	0.817712	0.998982	0.793144	0.999588	0.442053	0.31177	1	0.261208	0.999968	1.08498	0.00122786	0.0122138	0.000370851	0.00368024	Steady	Steady	Up
NM_177640	225995	ENSMUST00000055792	D030056L22Rik	385	372	341	372	406	357	476	470	519	502	491	530	481	473	476	321	385	308	-0.0548314	0.700524	0.998982	0.726262	0.999588	-0.0585944	0.703245	1	0.694073	0.999968	0.463514	0.00123374	0.012253	0.000218821	0.00234856	Steady	Steady	Steady
NM_172913	244579	ENSMUST00000109621	Tox3	715	696	710	861	821	871	674	758	666	772	603	780	571	515	469	695	641	746	-0.274593	0.00409176	0.354049	0.00553556	0.543537	-0.0422788	0.795032	1	0.83803	0.999968	-0.454213	0.00124832	0.012388	0.000463369	0.00444211	Steady	Steady	Steady
NM_011496	20877	ENSMUST00000021277	Aurkb	960	1040	938	796	1062	1124	1037	1261	1217	1038	1188	1261	625	861	841	525	554	357	-0.028476	0.836776	0.998982	0.880449	0.999588	0.0089956	0.949413	1	0.868109	0.999968	0.664405	0.00125851	0.0124794	0.000135994	0.00158602	Steady	Steady	Up
NM_028135	72160	ENSMUST00000160616	Tmem163	18	11	42	49	31	30	49	27	28	41	17	27	25	16	20	33	57	46	-0.639743	0.20922	0.998982	0.249353	0.999588	0.284279	0.57959	1	0.569107	0.999968	-1.18398	0.00126475	0.0125148	0.00563965	0.0332956	Down	Steady	Down
NM_028283	72565	ENSMUST00000050183	Uaca	1933	2321	2296	2308	2143	2157	2160	2230	1933	2241	2152	1972	1920	2082	2037	2359	2339	2435	-0.0207356	0.822639	0.998982	0.90293	0.999588	-0.0132269	0.914217	1	0.996415	0.999968	-0.273455	0.00126505	0.0125148	0.00073541	0.00648354	Steady	Steady	Steady
NM_015776	50530	ENSMUST00000148517	Mfap5	434	579	449	209	226	508	431	343	311	390	1557	159	748	723	1173	515	601	348	0.626535	0.0548926	0.983628	0.157455	0.999588	-0.958894	0.179332	1	0.304756	0.999968	0.820042	0.00126487	0.0125148	9.33e-05	0.00115569	Up	Down	Up
NM_134188	171210	ENSMUST00000021649	Acot2	504	512	539	718	579	486	561	439	455	572	512	577	568	537	507	708	741	643	-0.205233	0.193229	0.998982	0.198483	0.999588	-0.19499	0.2536	1	0.218991	0.999968	-0.408299	0.00126883	0.0125423	0.000465228	0.00445273	Steady	Steady	Steady
NM_172563	217082	ENSMUST00000004051	Hlf	266	232	200	276	226	202	372	339	310	361	351	327	297	386	401	536	576	446	-0.0187589	0.925932	0.998982	0.952155	0.999588	-0.0290509	0.874153	1	0.912063	0.999968	-0.555753	0.00128388	0.0126812	0.000733339	0.00647825	Steady	Steady	Steady
NM_145947	208890	ENSMUST00000042221	Slc26a7	102	63	61	93	105	94	80	73	89	88	28	89	11	37	12	95	58	45	-0.37453	0.205838	0.998982	0.197655	0.999588	0.235832	0.64028	1	0.586521	0.999968	-1.74691	0.00128862	0.0127181	0.000866475	0.00739687	Steady	Steady	Down
NM_027582	70861	ENSMUST00000069142	Akr1cl	403	0	0	0	1	10	0	0	0	3	4262	0	0	0	938	0	0	0	5.15907	0.0398484	0.915283	NA	NA	-13.4715	0.0005696	0.167388	NA	NA	11.263	0.00129449	0.012766	NA	NA	Up	Down	Up
NM_026507	68014	ENSMUST00000122091	Zwilch	801	624	524	534	614	614	603	749	751	754	696	818	476	557	492	402	333	278	0.14004	0.41252	0.998982	0.361551	0.999588	-0.111286	0.486755	1	0.470796	0.999968	0.557624	0.00130249	0.0128349	0.000229075	0.00244974	Steady	Steady	Steady
NM_152839	16069	ENSMUST00000087033	Jchain	4	8	9	4	2	14	11	11	1	12	5	8	5	3	2	15	12	9	0.0619038	0.92949	0.998982	0.941701	NA	-0.127822	0.869165	1	0.912072	NA	-1.84129	0.0013058	0.0128576	0.0306174	NA	Steady	Steady	Down
NM_177914	331374	ENSMUST00000145302	Dgkk	11	3	6	5	11	15	7	8	7	4	437	7	5	2	131	1	2	2	-0.627666	0.301838	0.998982	0.460389	NA	-4.32462	0.00608313	0.50558	NA	NA	4.64567	0.00132005	0.0129775	NA	NA	Down	Down	Up
NM_009139	20305	ENSMUST00000019071	Ccl6	37	77	53	32	46	85	22	28	11	22	116	34	54	51	152	30	26	29	0.0275787	0.950028	0.998982	0.934087	0.999588	-1.49494	0.0427472	1	0.0465409	0.999968	1.55521	0.00132	0.0129775	0.000558436	0.00518866	Steady	Down	Up
NM_009866	12552	ENSMUST00000075190	Cdh11	6690	7094	7640	6437	6404	7186	6806	7524	6247	7625	5234	5830	9021	8484	8877	6638	7519	5389	0.089627	0.300053	0.998982	0.237086	0.999588	0.134972	0.466101	1	0.320713	0.999968	0.400866	0.00133786	0.0131421	9.03e-05	0.0011276	Steady	Steady	Steady
NM_024198	67305	ENSMUST00000030332	Gpx7	492	457	445	347	438	446	430	447	373	449	609	403	655	580	605	477	439	435	0.172548	0.243895	0.998982	0.203487	0.999588	-0.228446	0.285089	1	0.263419	0.999968	0.412567	0.00133886	0.0131421	0.000134123	0.00157193	Steady	Steady	Steady
NM_033444	114584	ENSMUST00000007257	Clic1	3382	3553	3443	3510	3336	3435	3740	3578	3522	3501	3672	3278	4489	4148	4682	3471	3585	3661	0.00621096	0.932034	0.998982	0.831236	0.999588	0.0495278	0.686551	1	0.422212	0.999968	0.280161	0.00134096	0.0131525	4.14e-05	0.000592076	Steady	Steady	Steady
NM_019417	30794	ENSMUST00000018755	Pdlim4	474	356	326	362	362	389	375	424	413	417	562	400	473	344	431	271	284	286	0.049066	0.782966	0.998982	0.737356	0.999588	-0.188488	0.352827	1	0.318204	0.999968	0.535968	0.0013428	0.0131602	0.000314328	0.00319972	Steady	Steady	Steady
NM_001283063	14030	ENSMUST00000093365	Ewsr1	2089	2081	2503	2327	2176	2295	2047	2265	2322	2397	1466	2349	1568	1842	1736	2216	1989	2082	-0.034739	0.709161	0.998982	0.790893	0.999588	0.0919004	0.663857	1	0.572285	0.999968	-0.322199	0.00134549	0.0131764	0.00114758	0.0092627	Steady	Steady	Steady
NM_019764	56332	ENSMUST00000035121	Amotl2	2386	2565	2891	2555	2495	2434	3011	3077	2889	2878	2747	2219	4364	5407	5494	3591	3428	4198	0.0592696	0.503156	0.998982	0.455016	0.999588	0.191552	0.186407	1	0.0796959	0.999968	0.410278	0.00135566	0.0132657	0.000143197	0.00165375	Steady	Steady	Steady
NM_172932	245537	ENSMUST00000065858	Nlgn3	129	135	153	152	147	122	126	139	140	135	200	129	120	149	164	82	92	79	-0.0219146	0.917528	0.998982	0.950553	0.999588	-0.198143	0.522346	1	0.459429	0.999968	0.741261	0.00136202	0.0133177	0.0007523	0.0065932	Steady	Steady	Up
NM_019687	30805	ENSMUST00000020586	Slc22a4	89	66	117	128	71	92	122	106	75	111	66	87	54	105	101	165	143	182	-0.105462	0.748402	0.998982	0.759139	0.999588	0.192763	0.610043	1	0.523091	0.999968	-0.947818	0.00137084	0.0133832	0.000722733	0.00642436	Steady	Steady	Down
NM_173733	211389	ENSMUST00000054764	Suox	345	379	406	456	403	315	585	450	472	451	499	473	520	521	524	686	656	642	-0.0634311	0.714736	0.998982	0.743327	0.999588	0.078891	0.649934	1	0.540054	0.999968	-0.375198	0.00137009	0.0133832	0.000529125	0.00497092	Steady	Steady	Steady
NM_134007	52637	ENSMUST00000045887	Cisd1	1228	1152	1308	1496	1374	1086	1264	1212	1147	1372	963	1275	1145	1150	1193	1447	1591	1292	-0.109136	0.396549	0.998982	0.431121	0.999588	0.00133755	0.993307	1	0.921722	0.999968	-0.344342	0.00137462	0.0134016	0.000921763	0.00775708	Steady	Steady	Steady
NM_011507	20917	ENSMUST00000204224	Suclg2	3965	4232	4254	4413	4110	4012	4158	4204	3767	4177	3794	4256	4182	3799	4044	4605	4942	4658	-0.0173536	0.825226	0.998982	0.90693	0.999588	-0.0154265	0.905128	1	0.978275	0.999968	-0.273241	0.00137591	0.0134016	0.000312126	0.00318277	Steady	Steady	Steady
NM_027280	93960	ENSMUST00000034086	Nkd1	107	102	148	121	111	88	189	186	134	154	70	50	180	205	183	117	68	121	0.148811	0.568404	0.998982	0.529368	0.999588	0.887862	0.0622636	1	0.0344081	0.999968	0.85688	0.00137578	0.0134016	0.000338013	0.00338842	Steady	Up	Up
NM_023125	16644	ENSMUST00000039492	Kng1	13	16	20	17	6	5	25	22	139	22	37	22	16	13	13	24	34	36	0.790347	0.136808	0.998982	0.255788	NA	1.20491	0.129533	1	NA	NA	-1.18804	0.00138214	0.0134519	0.0134681	0.0653494	Up	Up	Down
NM_023383	67758	ENSMUST00000029325	Aadac	260	245	287	400	339	263	579	522	598	592	420	615	781	783	858	1182	1400	886	-0.347252	0.0720179	0.998982	0.0645778	0.999588	0.0594248	0.765799	1	0.683944	0.999968	-0.549445	0.00138598	0.0134698	0.000450155	0.00433649	Steady	Steady	Steady
NM_153598	100727	ENSMUST00000031181	Ugt2b34	226	291	218	278	220	226	215	278	355	214	237	288	465	360	397	611	720	478	0.0144831	0.940584	0.998982	0.902763	0.999588	0.197748	0.484256	1	0.382806	0.999968	-0.597253	0.00138611	0.0134698	0.000570754	0.0052686	Steady	Steady	Down
NM_011674	22239	ENSMUST00000057944	Ugt8a	456	597	836	651	583	505	652	579	568	466	203	336	825	1171	1148	593	441	783	0.109219	0.606101	0.998982	0.544492	0.999588	0.835662	0.00603503	0.50558	0.00205837	0.264804	0.755211	0.00138938	0.0134912	9.27e-05	0.00115032	Steady	Up	Up
NM_054078	116848	ENSMUST00000045621	Baz2a	3139	3177	3219	3379	3378	3520	2624	2881	3186	3178	2573	2987	2766	2823	2619	3222	3162	3279	-0.11543	0.10493	0.998982	0.108732	0.999588	-0.00989143	0.948311	1	0.987107	0.999968	-0.268455	0.00139312	0.0135171	0.000411905	0.00402363	Steady	Steady	Steady
NM_153122	75475	ENSMUST00000023222	Oplah	1149	1089	1186	1164	910	1054	985	909	858	854	897	843	1649	1549	1687	1250	1391	1151	0.123189	0.26607	0.998982	0.244731	0.999588	0.0816452	0.504809	1	0.353469	0.999968	0.332835	0.00139755	0.01353	0.000168773	0.00189016	Steady	Steady	Steady
NM_009226	20641	ENSMUST00000002551	Snrpd1	1278	1309	1223	1146	1262	1297	1320	1344	1394	1214	1489	1423	1149	1121	1170	831	966	743	0.0332509	0.71302	0.998982	0.653622	0.999588	-0.026668	0.828178	1	0.894585	0.999968	0.405341	0.00139766	0.01353	0.000105804	0.00129378	Steady	Steady	Steady
NM_028077	72056	ENSMUST00000039048	1810055G02Rik	547	550	443	519	504	511	427	574	430	558	543	517	521	559	539	407	400	394	-0.000898403	0.994653	0.998982	0.959437	0.999588	-0.180674	0.321407	1	0.288708	0.999968	0.397745	0.00139616	0.01353	0.000173045	0.00193253	Steady	Steady	Steady
NM_183138	194388	ENSMUST00000089622	Tet3	3044	3080	3212	2914	3370	3378	2671	3004	3134	3067	2381	2945	2479	2683	2502	3030	2899	3299	-0.0569792	0.508124	0.998982	0.569938	0.999588	0.0673214	0.667823	1	0.523774	0.999968	-0.301388	0.00140601	0.0135946	0.000818389	0.00705756	Steady	Steady	Steady
NM_010620	209737	ENSMUST00000040717	Kif15	694	724	652	632	721	755	752	1012	910	862	820	1013	453	519	530	353	369	236	-0.0332058	0.773601	0.998982	0.825845	0.999588	-0.0140414	0.933548	1	0.989896	0.999968	0.616767	0.00140649	0.0135946	0.000257012	0.00268785	Steady	Steady	Up
NM_008890	18948	ENSMUST00000041301	Pnmt	38	18	16	31	35	44	1	2	3	4	4068	1	0	0	638	0	0	0	-0.612803	0.147001	0.998982	0.201709	0.999588	-9.31457	0.000535158	0.167115	NA	NA	10.7073	0.00141148	0.0136324	NA	NA	Down	Down	Up
NM_001040435	21335	ENSMUST00000114426	Tacc3	1386	1606	1391	1151	1773	1712	1537	1739	1742	1433	1604	1617	1073	1234	1115	762	948	646	-0.0882474	0.583401	0.998982	0.600258	0.999588	0.106106	0.387004	1	0.239648	0.999968	0.506959	0.00141268	0.0136336	0.000131219	0.00154247	Steady	Steady	Steady
NM_010324	14718	ENSMUST00000026196	Got1	1641	1709	2007	2056	1855	1575	1536	1586	1455	1418	1221	1554	1233	1253	1190	1527	1659	1360	-0.0427722	0.723878	0.998982	0.783946	0.999588	0.1227	0.345058	1	0.239142	0.999968	-0.338636	0.00142221	0.0136942	0.000902075	0.00763477	Steady	Steady	Steady
NM_001013365	18413	ENSMUST00000075221	Osm	2	0	2	1	1	2	1	1	1	6	14	0	9	13	13	0	6	1	-0.00646887	0.99484	0.998982	0.999518	NA	-2.59471	0.0287102	0.960174	0.16612	NA	2.23206	0.00142191	0.0136942	0.0378136	NA	Steady	Down	Up
NM_027992	71900	ENSMUST00000031556	Tmem106b	2618	3067	3427	3219	2842	2650	3010	2611	2398	2713	2047	2237	2511	2964	2834	3277	3406	3303	0.0563201	0.628398	0.998982	0.568659	0.999588	0.192387	0.233896	1	0.138535	0.999968	-0.29826	0.00142211	0.0136942	0.000886946	0.00753364	Steady	Steady	Steady
NM_023824	76498	ENSMUST00000024702	Paqr4	556	451	508	452	468	440	484	705	552	538	605	570	651	695	655	478	540	403	0.148695	0.264024	0.998982	0.221538	0.999588	0.020394	0.914044	1	0.847444	0.999968	0.461749	0.00142851	0.0137444	0.00017635	0.00196389	Steady	Steady	Steady
NM_201362	381175	ENSMUST00000043929	Ccdc68	94	103	98	128	66	74	133	114	101	126	94	76	246	283	368	173	196	190	0.130799	0.674854	0.998982	0.640776	0.999588	0.229079	0.504414	1	0.39794	0.999968	0.648	0.00143431	0.0137897	0.000376612	0.00372183	Steady	Steady	Up
NM_172728	231991	ENSMUST00000205120	Creb5	13	7	8	12	6	6	5	4	18	15	1	11	15	22	13	8	4	1	0.213056	0.686701	0.998982	0.773597	NA	0.00397122	0.996629	1	0.991062	NA	1.88238	0.00143611	0.0137965	0.0182689	0.0817787	Steady	Steady	Up
NM_029629	68126	ENSMUST00000028848	Fahd2a	521	460	480	604	518	500	545	600	487	627	694	610	627	507	621	753	771	774	-0.157829	0.233334	0.998982	0.243839	0.999588	-0.246377	0.110793	1	0.0753031	0.999968	-0.422195	0.00143882	0.0138041	0.00058224	0.00533976	Steady	Steady	Steady
NM_011143	18996	ENSMUST00000053016	Pou4f1	42	4	10	2	9	9	2	4	3	5	13	3	12	12	10	2	5	2	1.46845	0.0894697	0.998982	0.133187	NA	-1.19066	0.126567	1	0.287615	NA	1.84327	0.00143996	0.0138041	0.0322087	NA	Up	Down	Up
NM_008514	16974	ENSMUST00000032322	Lrp6	2999	3099	2953	3167	3230	3361	2799	2970	3405	3182	2972	3157	2691	2754	2609	3148	3250	3036	-0.115665	0.117583	0.998982	0.123715	0.999588	-0.0233144	0.86726	1	0.907766	0.999968	-0.260842	0.00144018	0.0138041	0.000414957	0.00404534	Steady	Steady	Steady
NM_023628	71790	ENSMUST00000015846	Anxa9	3	9	5	7	13	15	7	8	3	5	1	4	7	7	4	15	15	21	-1.03335	0.0639581	0.998982	0.209418	NA	0.818744	0.267435	1	0.450105	NA	-1.51623	0.00144966	0.0138759	0.0249539	0.102595	Down	Up	Down
NM_019499	56150	ENSMUST00000101343	Mad2l1	995	979	894	727	1028	1041	1016	1098	1093	980	1092	1249	732	925	810	609	580	391	0.0299429	0.839754	0.998982	0.793091	0.999588	-0.0533092	0.698437	1	0.735876	0.999968	0.611069	0.00144987	0.0138759	0.000155849	0.00177444	Steady	Steady	Up
NM_182991	67937	ENSMUST00000045286	Tmem59l	17	16	13	22	31	37	14	13	11	21	59	32	1	9	6	0	0	1	-0.96902	0.0108088	0.533391	0.0511343	0.999588	-1.55337	0.00493199	0.479276	0.0105566	0.59521	3.54472	0.0014527	0.0138925	0.070731	NA	Down	Down	Up
NM_001164518	210094	ENSMUST00000107974	Iglon5	127	100	99	126	107	124	87	158	119	121	148	110	204	145	102	76	82	64	-0.137107	0.558462	0.998982	0.567557	0.999588	-0.0604287	0.863301	1	0.866957	0.999968	0.990458	0.00145389	0.0138933	0.00044746	0.00431404	Steady	Steady	Up
NM_023785	57349	ENSMUST00000031319	Ppbp	1	3	4	5	3	3	6	10	49	12	21	1	11	19	13	0	4	6	-0.449827	0.537676	0.998982	0.710444	NA	0.938249	0.37924	1	0.407879	NA	2.03111	0.00145766	0.0139102	0.0269261	0.109039	Steady	Up	Up
NM_178669	212070	ENSMUST00000053716	Clrn3	807	1038	956	987	1001	742	863	796	707	906	564	891	1083	914	1001	1448	1599	1092	0.0285417	0.847239	0.998982	0.792731	0.999588	-0.00154541	0.994265	1	0.950061	0.999968	-0.496897	0.00145867	0.0139102	0.000604528	0.00552224	Steady	Steady	Steady
NM_001081099	69885	ENSMUST00000105866	Aunip	148	75	79	76	72	86	84	121	105	101	140	127	96	90	79	54	51	36	0.363311	0.279105	0.998982	0.246125	0.999588	-0.249587	0.445566	1	0.368085	0.999968	0.876715	0.00145895	0.0139102	0.00177325	0.0130911	Steady	Steady	Up
NM_001081349	72401	ENSMUST00000028469	Slc43a1	19	18	22	18	17	43	24	20	18	23	29	20	24	30	36	10	16	11	-0.406871	0.377742	0.998982	0.458963	0.999588	-0.218246	0.6062	1	0.66857	0.999968	1.24115	0.00146997	0.0140046	0.0111068	0.056386	Steady	Steady	Up
NM_029784	76886	ENSMUST00000034749	Fam81a	378	365	391	528	419	386	494	508	539	510	392	508	482	422	415	601	662	521	-0.240783	0.128963	0.998982	0.12584	0.999588	0.125314	0.484443	1	0.362535	0.999968	-0.46755	0.00147725	0.0140587	0.0007247	0.00643218	Steady	Steady	Steady
NM_207231	217151	ENSMUST00000042971	Arl5c	40	32	24	28	36	27	34	52	39	26	59	27	62	51	64	30	33	29	0.0707322	0.839714	0.998982	0.85219	0.999588	0.15566	0.753774	1	0.731413	0.999968	0.908264	0.00147788	0.0140587	0.00487939	0.0296644	Steady	Steady	Up
NM_008750	18230	ENSMUST00000021204	Nxn	1085	1187	1107	1132	1080	980	1275	1344	1372	1234	1145	1085	1580	1347	1369	1000	1059	1171	0.0745736	0.442994	0.998982	0.399661	0.999588	0.201664	0.0774825	1	0.0243947	0.8902	0.378152	0.00148653	0.0141305	0.000159191	0.00179644	Steady	Steady	Steady
NM_013612	18173	ENSMUST00000027368	Slc11a1	45	44	41	44	45	38	72	27	51	34	140	36	125	124	130	77	81	72	0.0263656	0.927729	0.998982	0.918223	0.999588	-0.486599	0.479184	1	0.463622	0.999968	0.686824	0.001489	0.0141433	0.00118155	0.00949167	Steady	Steady	Up
NM_001039484	16513	ENSMUST00000056136	Kcnj10	929	1038	1011	1054	1136	899	1156	1279	1104	1310	774	1445	1470	1543	1182	2081	1952	1602	-0.0607923	0.593808	0.998982	0.652185	0.999588	-0.00012196	0.999589	1	0.950393	0.999968	-0.457362	0.00149341	0.0141745	0.000711943	0.00633795	Steady	Steady	Steady
NM_145999	214952	ENSMUST00000043897	Rhot2	2396	2387	2397	2555	2417	2123	2189	2562	2179	2326	2287	2409	2034	2013	2102	2547	2680	2213	0.00966051	0.91506	0.998982	0.839935	0.999588	-0.0224748	0.858584	1	0.916487	0.999968	-0.307405	0.00149498	0.0141788	0.00120712	0.00964475	Steady	Steady	Steady
NM_011607	21923	ENSMUST00000107377	Tnc	2223	3198	3632	2814	2642	2754	3313	2355	2441	3235	1820	1415	7105	8631	8445	2734	2475	6216	0.131688	0.398743	0.998982	0.337761	0.999588	0.321625	0.310922	1	0.220636	0.999968	1.04442	0.00149677	0.0141851	0.0241323	0.10005	Steady	Steady	Up
NM_027430	70456	ENSMUST00000027853	Mpc2	1876	1830	1907	2108	1948	1808	2064	1909	1736	1916	1681	1955	2370	1928	2070	2780	2710	2424	-0.0705998	0.412831	0.998982	0.477158	0.999588	0.0360935	0.778054	1	0.645782	0.999968	-0.346127	0.00150197	0.0142237	0.00102656	0.0084588	Steady	Steady	Steady
NM_145356	207259	ENSMUST00000058997	Zbtb7c	604	461	469	463	571	622	453	628	500	547	694	691	521	403	383	663	666	536	-0.116338	0.48601	0.998982	0.491522	0.999588	-0.292344	0.133591	1	0.107983	0.999968	-0.544595	0.0015217	0.0143997	0.000617668	0.00561253	Steady	Steady	Steady
NM_027391	70337	ENSMUST00000019896	Iyd	161	180	165	172	186	153	143	156	137	161	131	180	230	208	199	332	338	257	-0.0218369	0.909662	0.998982	0.942946	0.999588	-0.11815	0.674017	1	0.625097	0.999968	-0.572929	0.00152552	0.0144251	0.000959026	0.00801967	Steady	Steady	Steady
NM_012030	26941	ENSMUST00000021077	Slc9a3r1	2537	2618	2620	3059	2770	2670	2946	2907	2709	2980	2328	3080	3155	3037	2519	3864	3961	3294	-0.13596	0.0983936	0.998982	0.117327	0.999588	0.0257611	0.866413	1	0.751841	0.999968	-0.383859	0.00153327	0.0144853	0.00072431	0.00643218	Steady	Steady	Steady
NM_001007572	194352	ENSMUST00000031901	Trpv5	408	356	247	395	332	303	223	286	277	258	190	364	857	585	354	343	303	247	-0.0323932	0.881587	0.998982	0.896301	0.999588	-0.0499046	0.870487	1	0.888461	0.999968	0.977241	0.00153418	0.0144853	0.00011125	0.00135339	Steady	Steady	Up
NM_008428	16523	ENSMUST00000203945	Kcnj8	698	773	808	711	764	862	645	570	580	645	711	547	364	376	383	480	463	538	-0.0438886	0.702579	0.998982	0.764764	0.999588	-0.0874381	0.589323	1	0.600431	0.999968	-0.432773	0.00153678	0.014499	0.000982425	0.00817469	Steady	Steady	Steady
NM_016769	17127	ENSMUST00000034973	Smad3	2888	2544	2566	2590	2760	2800	2380	2468	2340	2505	1897	2630	2274	2334	2243	2599	2743	2657	-0.0338752	0.698378	0.998982	0.756758	0.999588	0.0280716	0.860336	1	0.758769	0.999968	-0.25636	0.00153848	0.0145021	0.000584867	0.0053597	Steady	Steady	Steady
NM_011331	20293	ENSMUST00000000194	Ccl12	15	17	12	13	9	15	10	18	25	5	16	10	38	52	68	7	19	27	0.241133	0.567336	0.998982	0.679185	NA	0.767587	0.213383	1	0.292132	NA	1.53383	0.0015394	0.0145021	0.00177873	0.0131234	Steady	Up	Up
NM_027356	70240	ENSMUST00000052825	Ufsp1	167	140	171	277	192	204	133	127	108	154	114	93	134	89	92	189	169	164	-0.500622	0.0215415	0.717028	0.0172848	0.893712	0.0237503	0.942456	1	0.893007	0.999968	-0.76056	0.00154144	0.0145105	0.00100715	0.00833363	Steady	Steady	Down
NM_011045	18538	ENSMUST00000028817	Pcna	3513	3480	3076	3124	3178	3235	3838	4311	4327	4027	4790	4465	3330	3395	3793	2647	2943	2060	0.0715984	0.401403	0.998982	0.324425	0.999588	-0.0927361	0.511354	1	0.411712	0.999968	0.427224	0.00154901	0.0145709	0.000217219	0.0023356	Steady	Steady	Steady
NM_027498	70661	ENSMUST00000126865	Sik3	1682	1739	1959	1910	1781	1666	1754	1942	1680	1917	1615	1708	1564	1722	1611	1965	1902	1939	-0.00185907	0.98412	0.998982	0.941047	0.999588	0.0334105	0.792413	1	0.665571	0.999968	-0.278713	0.00155205	0.0145886	0.001046	0.0085594	Steady	Steady	Steady
NM_134102	85031	ENSMUST00000002926	Pla1a	842	900	1154	1513	960	883	1402	1216	864	1392	547	1054	540	806	1025	1322	1304	1119	-0.221593	0.29252	0.998982	0.271399	0.999588	0.211992	0.537309	1	0.45743	0.999968	-0.693219	0.00156057	0.014636	0.000336429	0.0033754	Steady	Steady	Down
NM_009641	11602	ENSMUST00000028955	Angpt4	42	50	83	65	51	32	57	45	26	32	20	9	3	14	8	38	13	75	0.230643	0.556338	0.998982	0.541629	0.999588	1.05842	0.0702195	1	0.076077	0.999968	-2.35438	0.00156452	0.0146592	0.00158173	0.0118921	Steady	Up	Down
NM_027827	71562	ENSMUST00000073388	Afmid	324	270	286	330	290	282	331	321	326	331	357	353	413	374	415	505	601	495	-0.0424692	0.791757	0.998982	0.820781	0.999588	-0.0931025	0.599478	1	0.535815	0.999968	-0.445922	0.00156048	0.014636	0.000959057	0.00801967	Steady	Steady	Steady
NM_001170853	100040462	ENSMUST00000188804	Mndal	127	242	154	185	200	145	213	210	223	185	392	174	154	202	222	296	258	333	-0.0277371	0.921127	0.998982	0.944023	0.999588	-0.21888	0.55416	1	0.526618	0.999968	-0.652111	0.00156537	0.0146592	0.000930672	0.00780987	Steady	Steady	Down
NM_133712	69540	ENSMUST00000014058	Klk10	23	6	9	2	12	26	15	15	3	13	18	28	13	17	19	2	9	2	-0.0743921	0.925556	0.998982	0.934057	NA	-0.83992	0.201548	1	0.286844	NA	1.85364	0.00157905	0.0147764	0.0202947	0.0885715	Steady	Down	Up
NM_178870	15478	ENSMUST00000058652	Hs3st3a1	223	137	129	139	141	174	77	98	93	113	117	116	161	157	161	106	105	89	0.102494	0.706408	0.998982	0.668617	0.999588	-0.370542	0.225525	1	0.123855	0.999968	0.641763	0.00158655	0.0148356	0.000807718	0.00697253	Steady	Steady	Up
NM_026785	68612	ENSMUST00000088248	Ube2c	879	935	982	740	1213	1011	1010	1381	1457	1152	1330	1531	693	774	835	524	518	269	-0.092149	0.583685	0.998982	0.604407	0.999588	-0.0621449	0.741174	1	0.768584	0.999968	0.780748	0.0016015	0.0149643	0.000139334	0.00162019	Steady	Steady	Up
NM_053247	114332	ENSMUST00000033050	Lyve1	164	362	192	71	87	271	117	135	119	61	911	37	80	144	393	62	33	73	0.736827	0.150951	0.998982	0.285084	0.999588	-1.44266	0.166799	1	NA	NA	1.83444	0.00161168	0.0150483	0.0144452	0.0690749	Up	Down	Up
NM_172694	230316	ENSMUST00000107359	Megf9	284	326	327	353	323	369	254	304	307	226	114	239	153	121	113	189	190	315	-0.164947	0.262647	0.998982	0.27245	0.999588	0.57589	0.0882077	1	0.0443094	0.999968	-0.876548	0.00161855	0.0150901	0.000640917	0.0057927	Steady	Steady	Down
NM_008564	17216	ENSMUST00000058011	Mcm2	2487	2356	1919	2128	2332	2394	2327	2681	2672	2532	2864	2845	1893	1957	1992	1479	1643	1150	-0.0256427	0.822653	0.998982	0.866302	0.999588	-0.104157	0.440142	1	0.351466	0.999968	0.419678	0.00161798	0.0150901	0.000275517	0.00287124	Steady	Steady	Steady
NM_001083906	110784	ENSMUST00000109912	Nr3c2	107	95	108	131	107	85	147	129	145	155	68	129	124	145	133	195	188	219	-0.0668519	0.793955	0.998982	0.814359	0.999588	0.254574	0.507343	1	0.418657	0.999968	-0.615639	0.00162316	0.0151219	0.00118073	0.0094915	Steady	Steady	Down
NM_144795	209027	ENSMUST00000170556	Pycr1	185	154	106	126	102	101	143	157	169	156	274	133	135	130	144	85	81	42	0.430012	0.11681	0.998982	0.0893278	0.999588	-0.264689	0.458492	1	0.411937	0.999968	0.942747	0.00163679	0.0152377	0.000626354	0.0056784	Steady	Steady	Up
NM_025458	66269	ENSMUST00000034393	Tmed6	189	186	248	237	200	241	230	192	196	143	137	200	149	105	120	193	197	190	-0.130048	0.502668	0.998982	0.519631	0.999588	0.360185	0.204786	1	0.099503	0.999968	-0.665322	0.00164538	0.0153064	0.00111847	0.00907406	Steady	Steady	Down
NM_001243837	109828	ENSMUST00000110689	C7	9	17	13	20	23	22	26	12	8	41	131	11	43	61	50	27	27	21	-0.739364	0.0595782	0.998982	0.181179	0.999588	-1.9893	0.0284355	0.960174	0.0355323	0.999968	1.00197	0.00165122	0.0153494	0.00553316	0.0328191	Down	Down	Up
NM_001033217	106042	ENSMUST00000048982	Prickle1	901	1060	1251	1054	1022	1092	1008	1063	935	1055	898	863	1189	1396	1359	913	1013	1055	0.0113718	0.926373	0.998982	0.869126	0.999588	0.0906536	0.503908	1	0.392543	0.999968	0.370478	0.00166078	0.0154186	0.000177411	0.00197385	Steady	Steady	Steady
NM_145598	234404	ENSMUST00000163659	Nxnl1	11	3	8	1	3	5	7	4	7	18	13	11	3	6	5	14	12	16	1.24941	0.0724538	0.998982	0.246319	NA	-1.20799	0.0286714	0.960174	0.108238	NA	-1.59275	0.00166111	0.0154186	0.0327297	0.126283	Up	Down	Down
NM_001271580	74644	-	4930426D05Rik	427	502	498	548	575	542	612	619	559	649	873	589	541	471	572	678	653	803	-0.230419	0.0592258	0.998982	0.0683559	0.999588	-0.241072	0.200684	1	0.187746	0.999968	-0.464117	0.00166717	0.0154635	0.000791249	0.0068685	Steady	Steady	Steady
NM_026984	69188	ENSMUST00000094962	Kmt2e	2561	2724	2728	2686	2795	2687	2625	2684	2592	2889	2387	2825	2450	2633	2299	3022	2851	2944	-0.0352462	0.632681	0.998982	0.712749	0.999588	-0.039406	0.766802	1	0.786151	0.999968	-0.289168	0.00167072	0.0154851	0.000869473	0.00741713	Steady	Steady	Steady
NM_011412	20564	ENSMUST00000069837	Slit3	625	654	764	721	649	740	651	686	561	724	860	632	1090	1027	972	828	768	619	-0.0544276	0.647271	0.998982	0.70833	0.999588	-0.227102	0.185712	1	0.173397	0.999968	0.447661	0.00167826	0.0155436	0.0001319	0.00154894	Steady	Steady	Steady
NM_001099299	230959	ENSMUST00000105646	Ajap1	207	226	236	240	287	280	151	135	139	212	145	176	90	133	171	192	248	254	-0.278174	0.0928275	0.998982	0.0943713	0.999588	-0.329913	0.246555	1	0.155661	0.999968	-0.850469	0.00168473	0.0155921	0.000757263	0.00661712	Steady	Steady	Down
NM_026943	107686	ENSMUST00000049294	Snrpd2	1910	1797	1664	1659	1803	1793	1852	2058	1815	1926	2029	1932	2138	1926	1978	1655	1655	1370	0.0247815	0.783127	0.998982	0.71659	0.999588	-0.0435701	0.704639	1	0.716958	0.999968	0.336165	0.00169379	0.0156645	0.000249545	0.00263066	Steady	Steady	Steady
NM_001270430	433653	ENSMUST00000163241	Gimd1	10	13	22	8	7	16	11	7	11	12	4	17	8	2	5	19	25	10	0.523694	0.305866	0.998982	0.433912	NA	-0.18764	0.766298	1	0.828018	NA	-1.85254	0.00169681	0.0156809	0.0163106	0.0752293	Steady	Steady	Down
NM_178758	272428	ENSMUST00000066465	Acsm5	225	322	264	303	261	162	171	134	107	152	82	167	123	130	172	270	312	170	0.150943	0.556272	0.998982	0.49918	0.999588	0.0329015	0.932281	1	0.886026	0.999968	-0.85453	0.001704	0.0157358	0.000733717	0.00647825	Steady	Steady	Down
NM_011769	22776	ENSMUST00000002336	Zim1	217	177	183	194	143	287	85	136	147	129	159	108	45	75	61	130	139	83	-0.118331	0.661546	0.998982	0.655392	0.999588	-0.106034	0.765847	1	0.748372	0.999968	-0.989466	0.00171155	0.015794	0.0013495	0.010508	Steady	Steady	Down
NM_026041	67223	ENSMUST00000001339	Rrp15	630	570	514	543	594	653	487	539	522	484	643	454	475	497	519	370	362	371	-0.0688935	0.60611	0.998982	0.634516	0.999588	-0.0328417	0.863049	1	0.900343	0.999968	0.401408	0.00171325	0.0157982	0.000280739	0.00291031	Steady	Steady	Steady
NM_134020	103694	ENSMUST00000004508	Tmed4	2061	2120	2080	2112	2057	2013	2018	1900	1815	1998	1995	1982	2174	2051	2092	2480	2484	2404	0.0109438	0.881273	0.998982	0.791311	0.999588	-0.0632143	0.563448	1	0.517424	0.999968	-0.254955	0.00172072	0.0158555	0.000727598	0.00644825	Steady	Steady	Steady
NM_019766	56351	ENSMUST00000052798	Ptges3	3375	3173	2983	2904	3048	3128	3163	3132	3494	3222	3728	3330	3248	3530	3295	2719	2842	2620	0.063229	0.452427	0.998982	0.374189	0.999588	-0.0728277	0.589229	1	0.521905	0.999968	0.267463	0.00172741	0.0159055	6.31e-05	0.000834449	Steady	Steady	Steady
NM_001081133	16558	ENSMUST00000043589	Kif16b	1040	984	1005	1210	935	982	951	944	942	885	610	884	884	908	808	1083	1056	1102	-0.053067	0.652479	0.998982	0.703509	0.999588	0.250507	0.160503	1	0.106435	0.999968	-0.35083	0.0017295	0.0159132	0.000415152	0.00404534	Steady	Steady	Steady
NM_145853	252972	ENSMUST00000046426	Tpcn1	2570	2713	2877	2959	3163	2775	2941	3087	2735	3297	2724	3460	3312	3089	3036	4143	3868	3441	-0.132712	0.120318	0.998982	0.148065	0.999588	-0.117477	0.421435	1	0.358874	0.999968	-0.311695	0.00174574	0.0160509	0.00086097	0.00736048	Steady	Steady	Steady
NM_001101598	664994	ENSMUST00000125249	Isoc2a	528	410	432	647	466	385	575	630	572	668	597	670	614	511	637	772	796	730	-0.135578	0.515703	0.998982	0.506764	0.999588	-0.126231	0.378998	1	0.320902	0.999968	-0.416221	0.00174899	0.0160691	0.000771914	0.00672036	Steady	Steady	Steady
NM_011119	18813	ENSMUST00000026425	Pa2g4	3781	3722	3422	3113	3583	3568	3495	3571	3820	3439	4070	3919	3239	3044	3213	2651	2607	2523	0.0831996	0.362351	0.998982	0.295903	0.999588	-0.0725552	0.594405	1	0.521439	0.999968	0.254318	0.00175648	0.0161262	4.28e-05	0.00060618	Steady	Steady	Steady
NM_011891	24052	ENSMUST00000077221	Sgcd	7	11	8	1	7	7	11	5	23	7	27	10	27	24	53	11	6	16	0.771231	0.197689	0.998982	0.398274	NA	-0.168605	0.824735	1	0.851531	NA	1.60782	0.00175885	0.0161362	0.00428073	0.0269178	Up	Steady	Up
NM_144930	234564	ENSMUST00000034178	Ces1f	37	46	32	16	47	47	90	89	122	71	32	89	18	51	54	105	110	78	0.0572649	0.897127	0.998982	0.889334	0.999588	0.645626	0.166983	1	0.113375	0.999968	-1.28265	0.00176744	0.0161999	0.00110061	0.00894457	Steady	Up	Down
NM_198937	52009	ENSMUST00000024981	Hn1l	2904	2725	3041	2912	2805	2728	3129	3128	3174	2879	2614	2984	2959	3276	3060	2598	2467	2463	0.0304149	0.700892	0.998982	0.617725	0.999588	0.150757	0.225158	1	0.040522	0.999968	0.271163	0.00176964	0.0161999	8.73e-05	0.00109432	Steady	Steady	Steady
NM_008793	18551	ENSMUST00000020340	Pcsk4	377	353	386	482	355	326	375	352	334	425	284	444	474	408	361	658	580	506	-0.0670732	0.708495	0.998982	0.730075	0.999588	-0.124016	0.592325	1	0.587056	0.999968	-0.520546	0.00176951	0.0161999	0.000807941	0.00697253	Steady	Steady	Steady
NM_009327	21405	ENSMUST00000031535	Hnf1a	443	562	506	748	569	452	538	626	513	685	417	698	773	616	577	982	1082	764	-0.235671	0.223127	0.998982	0.214463	0.999588	-0.106258	0.653809	1	0.667815	0.999968	-0.555686	0.00177834	0.0162678	0.000526737	0.00495735	Steady	Steady	Steady
NM_029091	74764	ENSMUST00000003642	Klc4	1350	1338	1363	1563	1415	1282	1370	1289	1257	1550	1217	1393	1514	1288	1374	1787	1766	1577	-0.0800787	0.408337	0.998982	0.46765	0.999588	-0.0907785	0.48016	1	0.509261	0.999968	-0.32944	0.0017803	0.0162739	0.00123997	0.00987394	Steady	Steady	Steady
NM_008215	15116	ENSMUST00000003762	Has1	3	9	5	11	4	17	1	3	3	2	8	1	11	12	14	3	3	5	-0.904635	0.15824	0.998982	0.310542	NA	-0.625332	0.494227	1	0.652606	NA	1.68319	0.00178228	0.0162802	0.0324288	NA	Down	Down	Up
NM_026561	68106	ENSMUST00000107399	Nt5c3b	507	513	508	521	554	537	465	509	448	527	530	478	569	583	597	396	472	421	-0.0845255	0.450268	0.998982	0.487481	0.999588	-0.113598	0.46419	1	0.412309	0.999968	0.407424	0.00178878	0.0163277	0.000243527	0.00257869	Steady	Steady	Steady
NM_001110218	319468	ENSMUST00000067918	Ppm1h	1072	1119	1180	1353	1134	1029	1314	1136	1197	1366	906	1275	1404	1327	1217	1569	1662	1558	-0.0686382	0.558622	0.998982	0.614086	0.999588	0.0364042	0.838777	1	0.766702	0.999968	-0.311087	0.00179615	0.0163833	0.000999313	0.00827454	Steady	Steady	Steady
NM_199011	110524	ENSMUST00000053913	Dgkq	1034	1104	1129	1152	1173	930	923	1038	938	1048	849	969	974	1027	944	1308	1177	1161	-0.00271161	0.98098	0.998982	0.956224	0.999588	0.0132116	0.923474	1	0.829919	0.999968	-0.340887	0.00180763	0.0164761	0.000664898	0.00598206	Steady	Steady	Steady
NM_145930	106064	ENSMUST00000046633	AW549877	2611	2518	2585	2651	2605	2691	2432	2328	2321	2438	2178	2376	2417	2392	2357	2818	2861	2664	-0.0501189	0.487152	0.998982	0.544279	0.999588	0.0149083	0.89929	1	0.730062	0.999968	-0.252141	0.00180955	0.0164816	0.000678735	0.00606968	Steady	Steady	Steady
NM_028608	73690	ENSMUST00000074805	Glipr1	247	228	228	216	235	212	234	238	193	232	249	236	291	308	291	205	223	183	0.0773411	0.637666	0.998982	0.587667	0.999588	-0.112661	0.621331	1	0.55702	0.999968	0.509994	0.00181496	0.016519	0.000460301	0.00441986	Steady	Steady	Steady
NM_177184	320528	ENSMUST00000077879	Vps13c	453	407	467	496	403	441	400	461	534	508	428	436	395	356	335	448	482	523	-0.0213621	0.878549	0.998982	0.923223	0.999588	0.0224387	0.906858	1	0.836372	0.999968	-0.452949	0.00182219	0.0165728	0.00108442	0.00882508	Steady	Steady	Steady
NM_026061	67264	ENSMUST00000026222	Ndufb8	2416	2586	2729	3206	2882	2560	2723	2788	2448	2722	2250	2647	2230	2162	2403	2980	2849	2450	-0.169742	0.0942161	0.998982	0.112425	0.999588	0.0590546	0.666221	1	0.498107	0.999968	-0.31778	0.00182361	0.0165739	0.00153032	0.011579	Steady	Steady	Steady
NM_174985	227289	ENSMUST00000077985	Gpbar1	7	4	5	7	6	3	9	23	13	4	4	14	14	8	4	3	1	0	-0.00695595	0.990714	0.998982	0.999164	NA	1.01572	0.145727	1	0.232993	NA	2.56253	0.00183194	0.0166376	0.0417188	NA	Steady	Up	Up
NM_028712	74012	ENSMUST00000049064	Rap2b	401	357	391	370	419	424	433	404	468	397	539	392	494	512	474	339	367	379	-0.085298	0.539374	0.998982	0.560591	0.999588	-0.0272525	0.892481	1	0.929435	0.999968	0.414776	0.0018348	0.0166516	0.000294098	0.00303287	Steady	Steady	Steady
NM_145615	110842	ENSMUST00000034866	Etfa	2779	2761	2948	3237	2905	2510	3515	3234	2977	3318	4148	3297	3028	2864	3247	3606	3977	3400	-0.035418	0.733971	0.998982	0.795137	0.999588	-0.149814	0.323574	1	0.264698	0.999968	-0.297913	0.00184294	0.0167014	0.00120553	0.0096438	Steady	Steady	Steady
NM_001081212	384783	ENSMUST00000040514	Irs2	522	542	656	636	613	697	532	623	551	522	435	475	504	622	571	431	316	402	-0.186034	0.145817	0.998982	0.171523	0.999588	0.249303	0.127765	1	0.0528041	0.999968	0.52853	0.00184202	0.0167014	0.000324952	0.00327412	Steady	Steady	Steady
NM_019510	22065	ENSMUST00000029271	Trpc3	223	197	274	217	191	233	242	200	235	194	169	243	147	173	156	222	219	253	0.106754	0.581763	0.998982	0.537236	0.999588	0.156459	0.553675	1	0.418648	0.999968	-0.577081	0.00185039	0.016745	0.00132548	0.0103736	Steady	Steady	Steady
NM_001081153	208898	ENSMUST00000075245	Unc13c	55	43	67	49	36	20	42	51	62	114	17	21	84	139	143	69	49	66	0.641474	0.102213	0.998982	0.114074	0.999588	0.0272834	0.971259	1	0.958194	0.999968	0.956078	0.00184588	0.0167161	0.000878814	0.00748603	Up	Steady	Up
NM_013733	27221	ENSMUST00000002914	Chaf1a	1364	1098	1000	1217	1178	1267	1114	1441	1431	1322	1348	1500	949	1044	984	802	707	534	-0.0868491	0.497289	0.998982	0.518414	0.999588	-0.0672542	0.646116	1	0.674646	0.999968	0.510987	0.00185489	0.0167721	0.000189031	0.00207468	Steady	Steady	Steady
NM_153127	105450	ENSMUST00000111908	Mmrn2	884	1090	1161	1156	1014	965	1208	897	886	1014	943	836	820	1002	948	1233	1104	1770	-0.00851806	0.945917	0.998982	0.993734	0.999588	0.094494	0.573713	1	0.498796	0.999968	-0.603234	0.00185738	0.0167721	0.000532498	0.00498386	Steady	Steady	Down
NM_199055	71367	ENSMUST00000053017	Chst9	63	53	87	55	36	52	63	80	45	62	15	40	89	176	151	73	71	66	0.496243	0.126938	0.998982	0.138162	0.999588	0.676526	0.238872	1	0.206951	0.999968	0.951809	0.00185715	0.0167721	0.000734523	0.00648054	Steady	Up	Up
NM_001109991	12822	ENSMUST00000105409	Col18a1	608	817	947	848	742	618	1147	830	928	811	494	814	1058	988	990	1393	1165	2053	0.0938821	0.600614	0.998982	0.54453	0.999588	0.45074	0.0578729	1	0.0342478	0.999968	-0.638134	0.00186196	0.0167896	0.000463824	0.00444289	Steady	Steady	Down
NM_019878	56362	ENSMUST00000031199	Sult1b1	69	98	64	45	88	46	51	42	45	64	30	60	50	52	61	73	107	116	0.35922	0.323621	0.998982	0.302037	0.999588	-0.16187	0.712666	1	0.718527	0.999968	-0.892916	0.0018609	0.0167896	0.00249291	0.0173044	Steady	Steady	Down
NM_007843	13214	ENSMUST00000051017	Defb1	1271	1101	1137	1413	1051	703	1952	2010	1384	1872	1360	2207	2016	1979	1603	2551	2701	2082	0.14047	0.522691	0.998982	0.446493	0.999588	-0.0306253	0.891708	1	0.938026	0.999968	-0.421096	0.00187117	0.0168605	0.00101969	0.0084197	Steady	Steady	Steady
NM_133229	170765	ENSMUST00000023660	Ripply3	202	198	249	254	264	230	220	266	206	221	200	213	143	148	151	195	224	221	-0.21295	0.227171	0.998982	0.233411	0.999588	0.122383	0.608211	1	0.452133	0.999968	-0.566717	0.00187934	0.0169101	0.0014917	0.0113593	Steady	Steady	Steady
NM_001038699	63828	ENSMUST00000103014	Fn3k	30	42	48	67	38	24	69	61	47	96	57	65	66	59	49	94	108	92	-0.11364	0.791974	0.998982	0.817725	0.999588	-0.304985	0.438469	1	0.405869	0.999968	-0.78748	0.00187896	0.0169101	0.00324536	0.021543	Steady	Steady	Down
NM_025337	110198	ENSMUST00000073787	Akr7a5	1838	1826	1748	2185	2097	1749	2121	2127	1916	2201	1790	2098	2124	1924	1836	2401	2632	2189	-0.163624	0.11011	0.998982	0.126705	0.999588	0.0138164	0.91675	1	0.804224	0.999968	-0.327665	0.0018836	0.0169236	0.00134962	0.010508	Steady	Steady	Steady
NM_145219	213469	ENSMUST00000047331	Lgi3	91	232	79	134	47	79	326	64	200	67	176	120	11	18	37	88	12	698	0.621093	0.216705	0.998982	0.15796	0.999588	0.696195	0.262062	1	0.198357	0.999968	-3.63474	0.00188482	0.0169236	0.0552745	0.187897	Up	Up	Down
NM_198622	243529	ENSMUST00000056403	H1fx	667	605	685	545	797	860	546	865	750	758	617	907	510	437	508	326	387	319	-0.17726	0.301638	0.998982	0.304532	0.999588	-0.081156	0.726133	1	0.742401	0.999968	0.46283	0.00188487	0.0169236	0.000388748	0.00382263	Steady	Steady	Steady
NM_025572	66451	ENSMUST00000030261	2610528J11Rik	307	327	305	418	338	273	409	438	403	488	247	384	467	388	492	630	663	535	-0.139654	0.454125	0.998982	0.456245	0.999588	0.156017	0.567289	1	0.491231	0.999968	-0.473129	0.0018862	0.0169236	0.00104783	0.00856848	Steady	Steady	Steady
NM_138756	192287	ENSMUST00000085206	Slc25a36	1378	1455	1478	1505	1396	1291	1362	1458	1364	1490	1173	1418	1317	1293	1165	1510	1473	1670	0.0326645	0.717587	0.998982	0.657786	0.999588	0.0325984	0.80283	1	0.700212	0.999968	-0.334888	0.00189054	0.0169505	0.00112773	0.00912738	Steady	Steady	Steady
NM_028639	225049	ENSMUST00000041110	Ttc7	543	592	568	762	590	439	757	762	687	901	647	765	755	856	723	1110	1199	870	-0.0806869	0.673648	0.998982	0.690278	0.999588	-0.0721131	0.663586	1	0.693884	0.999968	-0.477256	0.00189566	0.0169843	0.000643484	0.00580664	Steady	Steady	Steady
NM_025664	66616	ENSMUST00000002436	Snx9	1132	1326	1312	1338	1231	1225	1558	1200	1130	1262	1045	1152	1104	1244	1269	1439	1423	1593	-0.0170653	0.859092	0.998982	0.935153	0.999588	0.16398	0.303916	1	0.243741	0.999968	-0.334319	0.00189737	0.0169876	0.00141866	0.0109439	Steady	Steady	Steady
NM_172604	219151	ENSMUST00000042046	Scara3	899	891	740	527	702	906	454	578	566	501	923	648	525	468	386	321	335	279	0.238944	0.210345	0.998982	0.167394	0.999588	-0.376405	0.13904	1	0.116835	0.999968	0.528633	0.00191078	0.0170955	0.000385086	0.00379292	Steady	Steady	Steady
NM_172310	272396	ENSMUST00000032728	Tarsl2	410	364	385	357	413	367	473	422	403	420	494	442	326	336	340	435	422	441	0.0204602	0.885444	0.998982	0.831163	0.999588	-0.0667096	0.693625	1	0.699749	0.999968	-0.406559	0.0019174	0.0171426	0.00145663	0.011193	Steady	Steady	Steady
NM_198861	192976	ENSMUST00000057194	Lrrc75a	430	464	401	432	506	462	421	408	393	404	565	331	401	415	501	290	327	310	-0.11962	0.377162	0.998982	0.39095	0.999588	-0.0920236	0.696401	1	0.707939	0.999968	0.472998	0.00192014	0.017155	0.00049482	0.00469049	Steady	Steady	Steady
NM_172277	231834	ENSMUST00000031539	Snx8	1229	1101	1189	1372	1206	1152	1281	1388	1033	1182	1124	1410	1255	1303	1243	1609	1727	1377	-0.0912391	0.373484	0.998982	0.422004	0.999588	-0.0102056	0.948421	1	0.980617	0.999968	-0.342382	0.0019367	0.0172907	0.00137302	0.0106612	Steady	Steady	Steady
NM_026014	67177	ENSMUST00000006760	Cdt1	812	648	670	678	769	786	741	973	827	814	854	818	678	748	786	519	562	339	-0.074503	0.56616	0.998982	0.596712	0.999588	0.028668	0.847402	1	0.755182	0.999968	0.607734	0.00194152	0.0173215	0.000256047	0.0026825	Steady	Steady	Up
NM_028766	74122	ENSMUST00000032183	Tmem43	1234	1174	1118	1129	1047	1015	1164	1195	1203	1276	1266	1064	1433	1513	1562	1131	1277	1160	0.137035	0.147906	0.998982	0.124728	0.999588	-0.0203978	0.868303	1	0.938396	0.999968	0.304472	0.00194891	0.0173752	0.000204328	0.00221711	Steady	Steady	Steady
NM_001014900	332934	ENSMUST00000094819	Zmynd12	41	20	36	53	21	20	16	29	22	22	28	31	29	22	19	49	43	44	0.038285	0.937989	0.998982	0.929022	0.999588	-0.275153	0.536431	1	0.587048	0.999968	-0.987035	0.00195067	0.0173786	0.0116347	0.0586137	Steady	Steady	Down
NM_181848	71648	ENSMUST00000027986	Optn	744	831	766	803	636	561	744	629	687	655	588	747	769	778	716	924	966	922	0.219395	0.133755	0.998982	0.110631	0.999588	0.0463695	0.771129	1	0.668905	0.999968	-0.346001	0.00196992	0.0175254	0.000470846	0.004492	Steady	Steady	Steady
NM_001085502	230718	ENSMUST00000068262	Nt5c1a	8	7	15	8	15	5	5	10	31	7	8	10	36	45	17	16	6	5	0.0884094	0.874279	0.998982	0.896659	NA	0.875388	0.242621	1	0.317386	NA	1.8148	0.00196976	0.0175254	0.00393956	0.0251508	Steady	Up	Up
NM_009399	21934	ENSMUST00000027559	Tnfrsf11a	115	185	194	222	150	158	264	163	191	200	140	142	129	177	149	221	218	245	-0.110692	0.681468	0.998982	0.692331	0.999588	0.354074	0.264876	1	0.173409	0.999968	-0.621093	0.00197713	0.0175771	0.00129705	0.0102186	Steady	Steady	Down
NM_145741	14560	ENSMUST00000168727	Gdf10	423	335	278	261	189	235	302	229	212	235	964	187	156	158	232	277	271	284	0.591272	0.00582934	0.400229	0.00272634	0.40699	-0.901966	0.138605	1	NA	NA	-0.641664	0.00198583	0.0176297	0.00127423	0.0100857	Up	Down	Down
NM_019397	54156	ENSMUST00000000412	Egfl6	659	907	1002	1078	483	625	2093	1057	799	888	541	293	216	816	631	1554	971	1567	0.223344	0.42488	0.998982	0.544719	0.999588	1.18994	0.0127669	0.681691	0.0565052	0.999968	-1.33425	0.00198504	0.0176297	0.0234178	0.0980484	Steady	Up	Down
[truncated: 1,001 more rows]
