# Supplementary material for: Profiling of miRNAs and target genes related to cystogenesis in ADPKD mouse models
Source: Sci Rep. 2017 Oct 26;7:14151. doi: 10.1038/s41598-017-14083-8 (PMC5658336; doi:10.1038/s41598-017-14083-8)
Supplement: Supplementary file 5 — Suppplementary Table S4 [file 41598_2017_14083_MOESM5_ESM.xlsx]

## Sheet: Sheet1
Suppplementary Table S4. The list of differentially expressed miRNAs (DEmiRs) in Pkd2 conditional knockout mice
miRID	Pkd2f_P1_KO1	Pkd2f_P1_KO2	Pkd2f_P1_KO3	Pkd2f_P1_WT1	Pkd2f_P1_WT2	Pkd2f_P1_WT3	Pkd2f_P3_KO1	Pkd2f_P3_KO2	Pkd2f_P3_KO3	Pkd2f_P3_WT1	Pkd2f_P3_WT2	Pkd2f_P3_WT3	Pkd2f_P7_KO1	Pkd2f_P7_KO2	Pkd2f_P7_KO3	Pkd2f_P7_WT1	Pkd2f_P7_WT2	Pkd2f_P7_WT3	P1.Pvalue.edgeR	P1.FDR.edgeR	P1.Pvalue.Deseq2	P1.FDR.Deseq2	P3.Pvalue.edgeR	P3.FDR.edgeR	P3.Pvalue.Deseq2	P3.FDR.Deseq2	P7.Pvalue.edgeR	P7.FDR.edgeR	P7.Pvalue.Deseq2	P7.FDR.Deseq2	P1.logFC	P3.logFC	P7.logFC	P1.Expression.Pattern	P3.Expression.Pattern	P7.Expression.Pattern
mmu-miR-292a-3p	33	22	20	7	6	6	7	17	0	11	1	1	4	3	16	5	0	0	6e-07	0.000447793	0.000318143	0.117713	0.203701	0.999664	0.516781	0.999808	0.0278275	0.247857	0.119205	0.393213	2.14516	1.31005	2.44245	Up	Up	Up
mmu-miR-3473b	14	23	16	7	5	5	6	4	16	1	24	17	5	0	3	0	3	4	9.22e-05	0.0288451	0.00741032	0.680061	0.454481	0.999664	0.464995	0.999808	0.802988	0.982396	0.893471	NA	1.81219	-0.803202	0.289236	Up	Down	Steady
mmu-miR-31-3p	251	405	329	140	116	173	217	331	141	282	93	119	614	394	679	201	100	116	0.000115999	0.0288451	2.64e-05	0.0195232	0.0527572	0.999664	0.335202	0.999808	0.000229587	0.0342544	1.37e-07	1.88e-05	1.40765	0.764958	2.20873	Up	Up	Up
mmu-miR-294-3p	18	14	10	2	2	8	10	2	0	9	2	6	11	1	7	4	1	2	0.000341154	0.0636252	0.0166179	0.850694	0.828431	0.999664	0.680593	0.999808	0.093644	0.488521	0.215441	0.532533	1.94503	-0.202914	1.7274	Up	Steady	Up
mmu-miR-3084-5p	8	10	4	2	2	2	10	8	7	12	10	13	6	7	11	25	17	18	0.00225004	0.331374	0.0518344	0.942529	0.569123	0.999664	0.408657	0.999808	0.0590939	0.347118	0.0290031	0.137294	1.97968	-0.340642	-1.30772	Up	Steady	Down
mmu-miR-133b-3p	56	65	758	52	35	75	64	251	20	15	43	40	228	38	87	27	27	39	0.00286616	0.331374	NA	NA	0.0813604	0.999664	0.0323738	0.999808	0.00658161	0.126612	0.00122138	0.0127198	2.86874	1.53326	2.19039	Up	Up	Up
mmu-miR-295-3p	102	69	38	40	18	40	35	44	5	58	2	16	31	5	45	20	1	3	0.00339497	0.331374	0.0194107	0.850694	0.459243	0.999664	0.877816	0.999808	0.0258292	0.247857	0.0773448	0.280519	1.25149	0.638827	2.24124	Up	Up	Up
mmu-miR-374b-5p	1575	2637	1935	1082	1242	1292	1372	1776	1410	1426	1260	1077	854	1252	893	1291	1199	1121	0.00355361	0.331374	0.00328545	0.486246	0.353235	0.999664	0.24514	0.999808	0.490095	0.971363	0.262408	0.581444	0.959405	0.379058	-0.337923	Up	Steady	Steady
mmu-miR-34a-3p	20	22	16	7	12	10	14	13	12	16	4	9	27	9	19	6	11	12	0.00421854	0.349671	0.060573	0.942529	0.180102	0.999664	0.50394	0.999808	0.202682	0.752244	0.161483	0.443188	1.16936	0.725078	1.03699	Up	Up	Up
mmu-miR-23b-5p	35	55	49	19	25	31	38	33	33	29	40	25	35	33	34	38	14	27	0.00712352	0.531414	0.0234277	0.850694	0.693937	0.999664	0.708384	0.999808	0.472073	0.971363	0.457091	0.748807	1.08794	0.213587	0.448549	Up	Steady	Steady
mmu-miR-15b-3p	968	1831	1790	743	974	927	920	1395	1148	703	979	829	1176	521	671	662	693	707	0.00870319	0.533692	0.00824483	0.680061	0.342598	0.999664	0.0862349	0.999808	0.559627	0.977274	0.575032	0.810932	1.01892	0.466041	0.35722	Up	Steady	Steady
mmu-miR-190a-3p	27	35	31	19	18	18	27	58	15	66	15	17	39	99	93	44	42	34	0.00893729	0.533692	0.0696349	0.942529	0.477599	0.999664	0.964147	0.999808	0.141974	0.619371	0.0361648	0.156929	0.955283	0.392067	0.821443	Up	Steady	Up
mmu-miR-429-5p	24	27	65	13	23	14	26	15	20	39	25	26	20	18	12	19	21	17	0.00930027	0.533692	0.0222651	0.850694	0.485146	0.999664	0.207812	0.999808	0.754695	0.982396	0.69663	0.876615	1.48917	-0.346678	-0.206179	Up	Steady	Steady
mmu-miR-193a-3p	6783	5200	9788	4147	4712	4615	7057	5913	6530	8076	6350	6294	15493	6417	16112	5655	6669	7508	0.0112155	0.597625	0.0102341	0.688474	0.89456	0.999664	0.681651	0.999808	0.084676	0.44909	0.0144673	0.0809986	0.949476	0.0547387	1.08612	Up	Steady	Up
mmu-miR-467e-3p	18	24	14	8	10	13	10	13	12	9	12	15	10	24	6	20	11	14	0.013231	0.619518	0.115028	0.942529	0.983933	0.999664	0.937502	0.999808	0.55095	0.971363	0.767907	0.906678	1.01962	0.0121839	-0.385722	Up	Steady	Steady
mmu-miR-452-3p	7	7	10	5	2	3	11	8	8	5	10	6	11	8	7	4	2	5	0.0145781	0.619518	0.129649	0.942529	0.535861	0.999664	0.590389	0.999808	0.133741	0.601029	0.146515	0.424631	1.4421	0.425837	1.24442	Up	Steady	Up
mmu-miR-130a-5p	297	417	464	188	276	250	257	239	215	231	193	194	133	108	132	153	137	109	0.0149746	0.619518	0.00919002	0.680061	0.441826	0.999664	0.387723	0.999808	0.98047	0.991685	0.735965	0.890024	0.943735	0.319408	-0.0137591	Up	Steady	Steady
mmu-miR-206-3p	28	18	217	3	17	39	31	149	5	0	27	13	17	5	11	0	1	8	0.0162937	0.619518	NA	NA	0.1781	0.999664	0.291734	0.999808	0.0768489	0.41543	0.0884023	0.312814	2.51778	1.79812	1.89506	Up	Up	Up
mmu-miR-451a	15616	66866	20324	14844	16472	20740	12662	21921	12162	28422	11145	13830	36380	47118	65115	24269	16988	18983	0.016368	0.619518	0.0401008	0.942529	0.869947	0.999664	0.653958	0.999808	0.00902478	0.144778	4.2e-05	0.00102031	1.11707	0.0596914	1.33479	Up	Steady	Up
mmu-miR-218-1-3p	107	123	126	78	74	80	105	98	110	117	81	110	68	120	100	87	62	79	0.0180831	0.619518	0.0178036	0.850694	0.699055	0.999664	0.938399	0.999808	0.628573	0.982396	0.355429	0.655969	0.833503	0.169069	0.255134	Up	Steady	Steady
mmu-miR-18a-5p	8828	21232	12759	8341	9703	9602	8346	9288	8106	7684	6225	5895	5123	4143	3398	5099	4702	3035	0.0182269	0.619518	0.0596849	0.942529	0.21206	0.999664	0.0766805	0.999808	0.90158	0.982396	0.913064	0.97813	0.81675	0.500059	0.0663296	Up	Steady	Steady
mmu-miR-501-5p	163	275	221	100	153	146	117	123	121	133	149	127	160	209	138	147	87	112	0.01827	0.619518	0.018595	0.850694	0.81207	0.999664	0.446569	0.999808	0.307177	0.8845	0.103302	0.353554	0.916851	-0.110201	0.530937	Up	Steady	Steady
mmu-miR-5121	39	45	41	23	31	26	67	65	48	95	56	115	26	17	18	27	23	26	0.0201302	0.620304	0.0828109	0.942529	0.348054	0.999664	0.134178	0.999808	0.708348	0.982396	0.493831	0.769556	0.836343	-0.455043	-0.246368	Up	Steady	Steady
mmu-miR-326-3p	1218	1873	1731	875	1101	1206	1402	1182	1587	1003	1125	1462	2385	1247	1372	1309	1784	2024	0.0211906	0.620304	0.0199538	0.850694	0.598596	0.999664	0.401242	0.999808	0.92532	0.988952	0.917546	0.97813	0.809405	0.265554	0.0573268	Up	Steady	Steady
mmu-miR-547-3p	13	11	4	5	4	4	23	12	11	19	22	16	16	8	12	17	35	35	0.0215808	0.620304	0.163345	0.942529	0.7362	0.999664	0.550622	0.999808	0.0966726	0.490597	0.0237193	0.121323	1.24984	-0.202719	-1.24393	Up	Steady	Down
mmu-miR-3473e	7	10	7	5	4	2	4	1	4	3	13	12	4	0	1	0	0	7	0.0226527	0.620304	0.168812	0.942529	0.0800141	0.999664	0.0814783	0.999808	0.7763	0.982396	0.821883	NA	1.28749	-1.65126	-0.373297	Up	Down	Steady
mmu-miR-144-3p	1363	2595	2388	1308	1219	1616	930	915	1508	736	1970	1850	4449	1200	4559	993	1560	2149	0.0230322	0.620304	0.0389568	0.942529	0.443324	0.999664	0.288712	0.999808	0.0757927	0.41543	0.0233039	0.121323	0.840991	-0.499167	1.27076	Up	Steady	Up
mmu-miR-1941-3p	8	6	0	1	2	1	3	10	5	4	2	4	2	20	20	2	1	3	0.0232822	0.620304	0.195175	0.942529	0.171442	0.999664	0.353187	0.999808	0.00615963	0.126612	0.00737054	0.0471327	1.84894	1.01202	2.53138	Up	Up	Up
mmu-let-7i-3p	467	908	902	391	545	478	509	556	619	354	509	476	630	288	335	432	505	443	0.0241385	0.620943	0.0304664	0.901805	0.496299	0.999664	0.18455	0.999808	0.988642	0.995765	0.685661	0.873787	0.911877	0.345019	0.00874435	Up	Steady	Steady
mmu-miR-871-3p	27	18	12	8	9	15	11	16	9	11	7	9	12	13	4	17	15	19	0.0250257	0.622306	0.143855	0.942529	0.283974	0.999664	0.487844	0.999808	0.19488	0.745542	0.187203	0.485662	0.988606	0.592225	-0.913509	Up	Up	Down
mmu-miR-1195	6	11	4	2	3	4	2	1	12	3	6	18	11	3	2	0	8	13	0.0279344	0.655776	0.17406	0.942529	0.456359	0.999664	0.422526	0.999808	0.737058	0.982396	0.739856	0.890024	1.35488	-0.805761	-0.366012	Up	Down	Steady
mmu-miR-6240	303	238	558	229	279	86	182	212	338	245	409	597	216	45	154	91	122	677	0.0298727	0.655776	0.0592485	0.942529	0.205329	0.999664	0.0559219	0.999808	0.259754	0.857418	0.135437	0.409848	1.17817	-0.788593	-0.98997	Up	Down	Down
mmu-miR-29a-5p	23	19	20	16	10	14	24	33	13	61	11	17	44	147	110	59	22	13	0.0307403	0.655776	0.203239	0.942529	0.908981	0.999664	0.62124	0.999808	0.00668358	0.126612	0.00648155	0.0437505	0.828225	0.0599433	1.63062	Up	Steady	Up
mmu-miR-6236	1	1	10	1	1	1	3	1	2	0	5	12	5	0	0	2	0	17	0.031521	0.655776	0.187141	0.942529	0.175879	0.999664	0.259995	0.999808	0.225227	0.810069	0.302963	NA	2.1805	-1.578	-1.69948	Up	Down	Down
mmu-miR-218-2-3p	22	15	13	14	6	10	6	7	8	9	2	9	3	6	5	6	14	8	0.0316518	0.655776	0.210128	0.958897	0.639425	0.999664	0.928651	0.999808	0.135361	0.602043	0.215497	0.532533	0.921995	0.312518	-1.18055	Up	Steady	Down
mmu-miR-292a-5p	22	13	9	11	6	8	8	12	0	10	2	5	4	0	10	7	0	0	0.0322826	0.655776	0.200999	0.942529	0.565655	0.999664	0.828486	0.999808	0.239523	0.830127	0.569722	NA	0.984448	0.483112	1.45877	Up	Steady	Up
mmu-miR-26a-1-3p	441	695	440	316	415	351	256	302	191	438	262	148	379	225	434	315	162	142	0.0327269	0.655776	0.0567466	0.942529	0.886163	0.999664	0.674924	0.999808	0.100928	0.508731	0.0756284	0.276624	0.718021	0.0568753	0.970924	Up	Steady	Up
mmu-miR-362-3p	361	472	472	287	325	306	341	354	367	281	338	385	764	342	416	347	481	441	0.0334041	0.655776	0.027642	0.852295	0.817892	0.999664	0.732067	0.999808	0.531842	0.971363	0.480798	0.765287	0.724347	0.111819	0.391738	Up	Steady	Steady
mmu-miR-208b-3p	20	11	77	22	7	17	17	54	5	16	22	9	35	12	18	10	12	9	0.0347558	0.664816	0.0925534	0.942529	0.414133	0.999664	0.384585	0.999808	0.112979	0.536832	0.0888236	0.312814	1.61117	0.647646	1.24007	Up	Up	Up
mmu-miR-362-5p	193	433	331	167	255	181	197	241	175	423	145	110	162	556	249	251	162	174	0.0367002	0.684459	0.0603461	0.942529	0.549019	0.999664	0.773967	0.999808	0.316262	0.886959	0.123467	0.394771	0.86676	0.229506	0.480088	Up	Steady	Steady
mmu-miR-450a-2-3p	17	19	15	12	12	9	13	12	12	6	21	12	11	8	15	10	15	17	0.0401171	0.685635	0.241506	0.984396	0.856774	0.999664	0.896609	0.999808	0.687082	0.982396	0.625611	0.849293	0.811638	-0.134014	-0.299453	Up	Steady	Steady
mmu-miR-669a-3-3p	18	24	31	19	13	15	18	16	13	14	8	18	11	12	14	16	13	6	0.0425443	0.685635	0.18929	0.942529	0.515427	0.999664	0.665153	0.999808	0.869829	0.982396	0.913303	0.97813	0.866639	0.372937	0.114653	Up	Steady	Steady
mmu-miR-345-5p	2423	4133	3535	1917	2538	2661	2659	2368	2720	1867	1935	2587	2780	1703	1568	2029	2076	2272	0.0429274	0.685635	0.0698171	0.942529	0.494678	0.999664	0.230569	0.999808	0.9763	0.991685	0.780188	0.912933	0.708277	0.330097	0.0171456	Up	Steady	Steady
mmu-miR-381-5p	7	15	15	4	8	8	5	12	3	6	1	6	4	3	6	7	0	3	0.0430789	0.685635	0.187307	0.942529	0.286315	0.999664	0.509302	0.999808	0.588586	0.978565	0.752056	NA	1.07826	0.799359	0.512459	Up	Up	Steady
mmu-miR-192-5p	152051	105055	114718	229089	197421	179468	284787	192882	313962	152779	343978	404734	351136	272275	158033	399769	611767	695422	0.0432063	0.685635	0.000723999	0.178586	0.713089	0.999664	0.635819	0.999808	0.0482727	0.30779	0.00140207	0.0143959	-0.496468	-0.232532	-1.14245	Steady	Steady	Down
mmu-miR-582-5p	451	642	827	484	413	449	538	518	634	383	396	585	541	357	335	448	648	486	0.043325	0.685635	0.0720847	0.942529	0.476464	0.999664	0.252515	0.999808	0.609789	0.982396	0.237309	0.556264	0.769476	0.357287	-0.298003	Up	Steady	Steady
mmu-miR-28c	47	56	51	34	35	40	48	44	50	40	57	57	61	40	55	55	74	67	0.0437567	0.685635	0.13992	0.942529	0.871402	0.999664	0.717506	0.999808	0.663129	0.982396	0.364605	0.666062	0.697732	-0.0889787	-0.271235	Up	Steady	Steady
mmu-miR-3059-5p	36	24	25	28	12	16	20	52	9	121	17	27	111	34	196	20	4	4	0.0441159	0.685635	0.226354	0.979543	0.365741	0.999664	0.216424	0.999808	6.8e-06	0.00507398	1.03e-06	7.51e-05	0.809213	-0.588613	3.98638	Up	Down	Up
mmu-miR-1843a-3p	35	43	33	26	26	27	27	30	25	14	23	23	39	17	31	25	20	32	0.0466267	0.705419	0.202663	0.942529	0.438563	0.999664	0.297254	0.999808	0.655063	0.982396	0.72199	0.884589	0.678891	0.45708	0.312812	Up	Steady	Steady
mmu-miR-26a-2-3p	362	538	501	349	330	345	477	470	354	366	306	320	312	345	299	325	292	204	0.0472801	0.705419	0.0705431	0.942529	0.234794	0.999664	0.109546	0.999808	0.63959	0.982396	0.472094	0.762151	0.672897	0.491565	0.241722	Up	Steady	Steady
mmu-miR-383-5p	163	167	112	137	75	105	128	199	104	256	110	156	227	162	227	97	110	174	0.0490153	0.71697	0.154506	0.942529	0.859858	0.999664	0.507229	0.999808	0.234313	0.818077	0.044111	0.18271	0.672314	-0.0677318	0.72661	Up	Steady	Up
mmu-miR-128-1-5p	154	100	120	164	201	176	253	223	225	216	208	243	149	228	106	222	166	153	0.345437	0.866716	0.0236897	0.850694	0.744028	0.999664	0.751642	0.999808	0.62393	0.982396	0.600969	0.829747	-0.334713	0.148102	-0.248048	Steady	Steady	Steady
mmu-miR-140-3p	22296	21047	20300	26327	29294	25195	24244	20757	25151	18295	26659	28767	23294	20405	18838	24945	28397	33389	0.569035	0.897464	0.0260502	0.852295	0.902104	0.999664	0.774778	0.999808	0.380058	0.935316	0.0411518	0.172488	-0.143088	-0.064248	-0.466987	Steady	Steady	Steady
mmu-miR-146b-5p	10258	10281	7298	14877	11814	12972	11009	14329	10847	17023	10695	13005	9336	25907	15363	21221	17523	16000	0.186511	0.860546	0.0161687	0.850694	0.952749	0.999664	0.529155	0.999808	0.506924	0.971363	0.720111	0.884589	-0.324563	-0.0224993	-0.301416	Steady	Steady	Steady
mmu-miR-148a-3p	220465	156466	155579	248011	206010	239843	238318	251675	250816	253654	220269	233101	213548	200833	166370	229359	207576	202865	0.437629	0.866716	0.0499133	0.942529	0.685691	0.999664	0.707394	0.999808	0.822845	0.982396	0.49515	0.769556	-0.183957	0.170021	-0.110858	Steady	Steady	Steady
mmu-miR-148b-5p	1478	1106	1363	1605	1685	1671	1717	1696	1529	2668	1401	1598	1048	2131	1466	1623	1378	1451	0.712839	0.958978	0.0458186	0.942529	0.951016	0.999664	0.52199	0.999808	0.883054	0.982396	0.883389	0.96869	-0.115779	0.0221657	-0.0701341	Steady	Steady	Steady
mmu-miR-151-3p	56532	45230	44177	68523	78507	65191	71290	57438	75351	59171	74818	76808	66410	64000	47445	64913	78135	86213	0.162487	0.851212	0.00293414	0.486246	0.993731	0.999664	0.829718	0.999808	0.450454	0.971363	0.12759	0.400918	-0.346322	-0.00391951	-0.392439	Steady	Steady	Steady
mmu-miR-181c-3p	11282	9228	10213	12888	13621	11929	13715	10587	14864	9663	16172	16003	12696	10372	8108	12130	14501	16672	0.677541	0.949238	0.0399164	0.942529	0.860984	0.999664	0.74052	0.999808	0.396202	0.950374	0.0723408	0.2688	-0.113257	-0.0968199	-0.465754	Steady	Steady	Steady
mmu-miR-181c-5p	102947	72862	77417	128949	115426	101564	139816	116901	140966	120374	154215	163333	143077	163795	121243	201951	227112	252864	0.319385	0.866716	0.0241413	0.850694	0.830396	0.999664	0.533263	0.999808	0.144263	0.625697	0.00267365	0.0237694	-0.244456	-0.106561	-0.726188	Steady	Steady	Down
mmu-miR-1933-3p	49	23	41	60	67	52	80	57	78	41	84	88	58	54	70	60	75	86	0.268437	0.866716	0.0498229	0.942529	0.981674	0.999664	0.978556	0.999808	0.631906	0.982396	0.414078	0.702007	-0.447092	-0.0142027	-0.286742	Steady	Steady	Steady
mmu-miR-194-5p	5797	4469	6191	9113	7404	7142	12307	8923	11773	9733	12218	15495	10769	14158	8788	18407	24249	23369	0.35464	0.866716	0.00892559	0.680061	0.768991	0.999664	0.503962	0.999808	0.0346851	0.275267	0.000207335	0.00370591	-0.283817	-0.153509	-1.07286	Steady	Steady	Down
mmu-miR-351-5p	96042	77733	84674	121215	91613	121183	91440	116123	88279	210571	69604	86934	63914	205297	109909	111292	73836	74416	0.535146	0.892431	0.0420549	0.942529	0.964761	0.999664	0.474075	0.999808	0.435759	0.971363	0.209393	0.522046	-0.15468	0.0154898	0.343768	Steady	Steady	Steady
mmu-miR-423-3p	6171	4271	5161	6423	6950	6527	6245	5533	6079	8984	6592	6291	4151	8512	7954	7222	6086	6917	0.628008	0.929018	0.0474141	0.942529	0.747153	0.999664	0.210872	0.999808	0.879623	0.982396	0.953454	0.979169	-0.143384	-0.129154	-0.0740988	Steady	Steady	Steady
mmu-miR-653-5p	469	275	307	586	509	525	672	618	594	750	655	797	412	772	365	1010	1102	1268	0.194646	0.866716	0.00862717	0.680061	0.753445	0.999664	0.269137	0.999808	0.00890841	0.144778	0.000509585	0.0066337	-0.425948	-0.137085	-1.31842	Steady	Steady	Down
mmu-miR-802-3p	260	153	205	448	317	222	658	430	629	313	620	877	648	613	515	993	1281	1463	0.238807	0.866716	0.026977	0.852295	0.850285	0.999664	0.84767	0.999808	0.0477581	0.307235	2.59e-05	0.000786337	-0.444302	-0.118483	-1.10103	Steady	Steady	Down
mmu-miR-802-5p	1215	760	1253	2117	1682	1118	3059	2174	2446	3222	2856	3419	2112	3639	1955	4209	5053	5407	0.34642	0.866716	0.0331808	0.942529	0.644315	0.999664	0.188813	0.999808	0.0284552	0.247857	0.00172084	0.0169883	-0.354653	-0.209664	-1.09765	Steady	Steady	Down
mmu-miR-409-5p	182	169	106	96	77	205	45	102	53	79	18	19	76	102	118	100	41	56	0.32349	0.866716	0.515278	0.991102	0.0152832	0.999664	0.218503	0.999808	0.244301	0.832186	0.171234	0.45715	0.429089	1.1832	0.650642	Steady	Up	Up
mmu-miR-299a-5p	329	237	373	153	125	360	353	412	218	203	108	235	294	389	307	193	152	230	0.103626	0.826107	0.165439	0.942529	0.0425684	0.999664	0.0314506	0.999808	0.166771	0.683947	0.00598251	0.0411438	0.783835	0.945531	0.723167	Up	Up	Up
mmu-miR-3470a	47	22	14	40	29	12	28	20	34	36	83	50	27	28	25	46	36	49	0.687037	0.956212	0.98164	0.995965	0.111924	0.999664	0.0208725	0.999808	0.222889	0.807162	0.0712719	0.266447	0.204411	-1.05136	-0.727602	Steady	Down	Down
mmu-miR-455-3p	1994	1360	1537	1716	2030	2337	1894	1885	1599	3722	2377	2024	1670	2823	1986	2349	2098	2549	0.707673	0.958978	0.112704	0.942529	0.282627	0.999664	0.0480636	0.999808	0.645848	0.982396	0.648725	0.858517	-0.121256	-0.39915	-0.2244	Steady	Steady	Steady
mmu-miR-532-3p	397	584	648	368	427	415	475	477	496	363	380	361	570	349	403	390	427	448	0.0732765	0.805759	0.108085	0.942529	0.297754	0.999664	0.0394326	0.999808	0.790467	0.982396	0.837257	0.946295	0.660297	0.46674	0.154236	Up	Steady	Steady
mmu-miR-9-5p	5932	5368	4250	6636	6586	5550	5324	5263	5080	7403	7040	6094	6716	10295	6958	7349	6034	6355	0.746129	0.964142	0.152098	0.942529	0.492778	0.999664	0.038363	0.999808	0.666575	0.982396	0.312656	0.627993	-0.085543	-0.291776	0.204779	Steady	Steady	Steady
mmu-miR-205-3p	78	37	100	105	50	104	48	100	25	96	31	42	139	46	192	22	11	13	0.98226	0.995839	0.466559	0.991102	0.570569	0.999664	0.952044	0.999808	1.84e-05	0.00687086	1.12e-07	1.88e-05	0.0110779	0.284569	3.29985	Steady	Steady	Up
mmu-miR-205-5p	9942	5843	9182	13257	4088	9380	4656	9441	2106	10625	3490	3670	16180	3265	27731	3348	1408	1720	0.694346	0.958978	0.723373	0.991102	0.770443	0.999664	0.826196	0.999808	4.8e-05	0.00915457	3.65e-06	0.000221882	0.163884	0.141678	3.20493	Steady	Steady	Up
mmu-miR-31-5p	2555	1874	1678	1672	1344	1900	1682	1906	1229	2343	1419	1434	5414	3236	8235	1308	900	1054	0.0990176	0.826107	0.23567	0.984396	0.86173	0.999664	0.732346	0.999808	4.91e-05	0.00915457	8.47e-10	6.18e-07	0.500432	0.0641114	2.53741	Steady	Steady	Up
mmu-miR-7b-5p	42	5	0	2	1	20	2	2	1	2	0	0	3	3	83	0	0	2	0.39543	0.866716	0.626459	0.991102	0.191039	0.999664	0.479875	0.999808	0.000328449	0.035919	NA	NA	1.05533	1.49479	5.34823	Up	Up	Up
mmu-miR-665-3p	149	100	205	85	79	270	58	91	52	59	59	55	94	50	110	12	20	14	0.588868	0.913297	0.92412	0.992524	0.557865	0.999664	0.535224	0.999808	0.000337042	0.035919	2.72e-07	2.83e-05	0.307038	0.275847	2.56544	Steady	Steady	Up
mmu-miR-154-3p	53	39	69	28	26	123	22	49	13	18	14	19	46	24	44	6	10	4	0.888508	0.972573	0.78413	0.991102	0.191545	0.999664	0.215927	0.999808	0.000774017	0.0716428	2.29e-05	0.000758829	0.0882221	0.770892	2.62204	Steady	Up	Up
mmu-miR-1a-3p	50	23	196	88	34	68	56	142	26	69	52	46	196	66	149	38	27	31	0.226767	0.866716	0.471649	0.991102	0.403177	0.999664	0.466121	0.999808	0.000864323	0.0716428	6.96e-06	0.000362243	0.901944	0.480275	2.33046	Up	Steady	Up
mmu-miR-541-5p	35974	20559	22592	30728	24333	52968	18139	30965	13449	41480	14531	17134	17031	40839	44698	14093	8574	8937	0.454054	0.866716	0.143593	0.942529	0.890864	0.999664	0.642113	0.999808	0.00111255	0.0763178	3.27e-05	0.000917274	-0.264476	0.0524317	1.64988	Steady	Steady	Up
mmu-miR-96-5p	908	1126	443	717	504	715	670	1308	536	2261	292	306	808	4464	2622	1207	420	440	0.142612	0.849724	0.34072	0.991102	0.491442	0.999664	0.802792	0.999808	0.00120907	0.0763178	0.00101187	0.0108479	0.502857	0.382607	1.76854	Steady	Steady	Up
mmu-miR-329-3p	261	312	389	154	164	352	121	242	107	216	104	93	233	166	314	80	59	61	0.0967721	0.826107	0.145801	0.942529	0.312528	0.999664	0.690212	0.999808	0.00122763	0.0763178	5.11e-07	4.65e-05	0.7468	0.407003	1.96401	Up	Steady	Up
mmu-miR-540-3p	441	314	517	372	395	645	255	366	244	269	223	257	343	306	499	94	102	119	0.841711	0.965533	0.533558	0.991102	0.492054	0.999664	0.446926	0.999808	0.00137528	0.0789197	6.66e-09	2.43e-06	0.0813102	0.287382	1.90044	Steady	Steady	Up
mmu-miR-329-5p	169	112	102	120	69	210	84	187	58	287	75	78	121	514	399	135	61	85	0.785823	0.965533	0.830744	0.991102	0.891841	0.999664	0.505071	0.999808	0.00170499	0.0880718	0.000304478	0.00446037	0.12128	-0.0644042	1.72665	Steady	Steady	Up
mmu-miR-1224-5p	9	8	10	7	3	7	10	8	5	9	3	3	16	4	15	0	3	0	0.0981152	0.826107	0.360169	0.991102	0.156212	0.999664	0.443198	0.999808	0.00177088	0.0880718	0.00392108	0.0314117	0.858389	0.911167	3.56607	Up	Up	Up
mmu-miR-543-3p	105	58	160	77	73	206	64	94	59	71	58	56	78	69	146	27	21	29	0.831054	0.965533	0.722396	0.991102	0.434969	0.999664	0.493141	0.999808	0.00214518	0.0969779	1.45e-05	0.000556664	0.122403	0.339616	2.00033	Steady	Steady	Up
mmu-miR-6540-5p	21	5	9	10	7	17	5	9	9	6	10	7	7	1	29	2	1	0	0.697532	0.958978	0.993097	0.995965	0.911518	0.999664	0.994637	0.999808	0.00220995	0.0969779	0.009165	0.0561453	0.219878	0.0751817	3.78649	Steady	Steady	Up
mmu-miR-380-5p	82	52	52	29	43	87	30	37	23	27	35	25	46	32	58	13	9	12	0.406459	0.866716	0.634235	0.991102	0.855921	0.999664	0.907433	0.999808	0.00241406	0.0979823	6.33e-05	0.00135669	0.390491	0.0964254	2.10329	Steady	Steady	Up
mmu-miR-133a-3p	842	588	4279	1259	458	1174	784	2210	427	803	610	692	2992	739	1851	513	483	534	0.0632132	0.793701	NA	NA	0.198308	0.999664	0.197019	0.999808	0.00249553	0.0979823	4.01e-05	0.00100719	1.39268	0.714847	2.1137	Up	Up	Up
mmu-miR-465c-5p	9	9	0	6	11	6	8	5	3	9	4	5	3	2	0	10	12	9	0.714372	0.958978	0.673881	0.991102	0.892433	0.999664	0.835781	0.999808	0.00294542	0.109864	0.00729633	0.047071	-0.228083	0.0899633	-2.68269	Steady	Steady	Down
mmu-miR-758-3p	285	158	203	246	163	418	113	176	103	236	103	97	99	177	283	64	50	52	0.717503	0.958978	0.286454	0.991102	0.765222	0.999664	0.727281	0.999808	0.00330256	0.113599	5.8e-05	0.00132176	-0.155817	0.110575	1.74521	Steady	Steady	Up
mmu-miR-666-5p	305	148	245	225	157	452	148	221	119	193	139	167	183	217	384	100	66	82	0.925849	0.972573	0.474241	0.991102	0.874257	0.999664	0.922188	0.999808	0.00335012	0.113599	2.13e-05	0.000740951	-0.0443421	0.0658886	1.71995	Steady	Steady	Up
mmu-miR-376a-5p	709	301	651	330	280	789	297	531	249	518	293	237	438	333	657	170	144	152	0.356093	0.866716	0.602341	0.991102	0.55439	0.999664	0.9261	0.999808	0.00362306	0.117013	2.75e-06	0.000182422	0.472516	0.229749	1.72004	Steady	Steady	Up
mmu-miR-539-5p	56	28	61	31	27	71	26	37	18	31	18	16	28	20	53	6	6	10	0.441303	0.866716	0.758486	0.991102	0.256124	0.999664	0.520352	0.999808	0.00376449	0.117013	0.000382501	0.0051947	0.400073	0.520438	2.2563	Steady	Steady	Up
mmu-miR-376a-3p	478	295	440	247	238	581	216	354	189	280	197	195	382	216	423	116	88	130	0.383936	0.866716	0.657166	0.991102	0.456258	0.999664	0.610086	0.999808	0.00499433	0.126612	9.01e-06	0.000372294	0.395952	0.296449	1.74418	Steady	Steady	Up
mmu-miR-409-3p	3369	2101	2622	2474	2211	5424	1613	2219	1410	1649	1515	1557	2304	1636	2741	743	694	845	0.761824	0.964142	0.319233	0.991102	0.616813	0.999664	0.557729	0.999808	0.00509005	0.126612	1.55e-07	1.88e-05	-0.125946	0.211842	1.63518	Steady	Steady	Up
mmu-miR-133a-5p	9	7	24	8	5	8	5	19	3	5	10	5	10	19	28	7	1	4	0.0537907	0.743108	0.194268	0.942529	0.64333	0.999664	0.618084	0.999808	0.00509644	0.126612	0.00492298	0.0355332	1.20753	0.373683	2.25598	Up	Steady	Up
mmu-miR-182-5p	154308	115144	84368	139316	114269	118368	161295	186042	131817	226114	92729	116042	206663	429045	278050	139037	101575	110222	0.65963	0.937303	0.678819	0.991102	0.251463	0.999664	0.712126	0.999808	0.00504049	0.126612	2.47e-05	0.000782018	0.103628	0.400369	1.25778	Steady	Steady	Up
mmu-miR-485-3p	357	309	519	159	195	491	135	232	149	127	152	107	320	84	280	61	69	71	0.159509	0.851212	0.248541	0.989744	0.336937	0.999664	0.20382	0.999808	0.00568422	0.126612	0.000259266	0.00402139	0.72171	0.454399	1.97854	Up	Steady	Up
mmu-miR-323-3p	538	255	413	247	257	668	167	211	173	97	193	160	210	86	316	50	52	74	0.625937	0.929018	0.970142	0.995965	0.666891	0.999664	0.387038	0.999808	0.00582084	0.126612	0.000195166	0.00368803	0.23909	0.239437	1.94053	Steady	Steady	Up
mmu-miR-376c-3p	340	225	322	275	191	397	196	340	177	312	149	189	273	316	474	163	122	101	0.507088	0.876656	0.974674	0.995965	0.393196	0.999664	0.739842	0.999808	0.00593453	0.126612	3.79e-05	0.00100719	0.263776	0.324657	1.52736	Steady	Steady	Up
mmu-miR-1197-3p	76	37	65	57	45	102	34	65	36	31	40	41	50	34	66	15	16	13	0.96646	0.987643	0.568397	0.991102	0.622116	0.999664	0.512804	0.999808	0.00617683	0.126612	0.000220447	0.00373734	0.0194594	0.268297	1.86514	Steady	Steady	Up
mmu-miR-434-5p	8522	4218	6533	6199	4495	10924	4397	7166	4005	6782	3953	4492	5690	6186	8575	2957	2305	2476	0.913881	0.972573	0.57951	0.991102	0.626397	0.999664	0.926905	0.999808	0.00653371	0.126612	7.83e-07	6.34e-05	0.0445524	0.18504	1.44794	Steady	Steady	Up
mmu-miR-1193-5p	9	5	3	13	11	9	4	5	5	3	9	7	4	11	16	2	1	2	0.124882	0.826107	0.145611	0.942529	0.584581	0.999664	0.581614	0.999808	0.00652898	0.126612	0.00975421	0.0592568	-0.764272	-0.434065	2.49224	Down	Steady	Up
mmu-miR-493-3p	13	8	26	6	9	21	6	21	4	10	5	9	13	8	18	4	1	3	0.320858	0.866716	0.581837	0.991102	0.488527	0.999664	0.642043	0.999808	0.00663908	0.126612	0.00790043	0.0496501	0.640265	0.48025	2.38872	Up	Steady	Up
mmu-miR-487b-3p	515	198	518	259	216	596	201	289	145	180	192	189	229	123	465	73	84	90	0.409858	0.866716	0.694695	0.991102	0.66392	0.999664	0.582098	0.999808	0.00688505	0.126612	0.000294995	0.00446037	0.439286	0.20081	1.84893	Steady	Steady	Up
mmu-miR-370-3p	540	283	605	453	368	807	298	442	324	342	270	319	365	244	534	147	116	138	0.903894	0.972573	0.541026	0.991102	0.490289	0.999664	0.471422	0.999808	0.00695859	0.126612	3.87e-05	0.00100719	0.055534	0.285738	1.63591	Steady	Steady	Up
mmu-miR-3072-3p	58	40	69	40	25	91	32	46	19	36	19	21	47	16	38	8	8	10	0.530078	0.890346	0.872261	0.991102	0.239016	0.999664	0.47775	0.999808	0.00694184	0.126612	0.00110942	0.0117212	0.331189	0.543852	2.12438	Steady	Steady	Up
mmu-miR-122-5p	1320	609	1173	322	279	8408	470	481	51	13	741	473	76	433	121	89	60	26	0.186875	0.860546	NA	NA	0.601418	0.999664	0.839788	0.999808	0.00770214	0.136805	0.00421257	0.0326698	-1.34871	-0.605937	1.51037	Down	Down	Up
mmu-miR-410-5p	11	9	12	4	6	18	11	8	2	2	3	4	3	5	10	0	1	1	0.512563	0.876656	0.800266	0.991102	0.11814	0.999664	0.1999	0.999808	0.00815862	0.141543	0.0236148	NA	0.382339	1.2739	2.91726	Steady	Up	Up
mmu-miR-376b-3p	491	210	644	207	192	695	157	180	150	97	198	192	360	106	282	56	59	110	0.367603	0.866716	0.586536	0.991102	0.913234	0.999664	0.994003	0.999808	0.00886374	0.144778	0.000384793	0.0051947	0.552944	-0.062171	1.89852	Steady	Steady	Up
mmu-miR-377-5p	80	93	90	35	43	96	47	55	27	24	47	34	90	37	72	26	17	23	0.0874886	0.805759	0.137776	0.942529	0.682845	0.999664	0.507645	0.999808	0.00972111	0.144778	0.000846751	0.0096064	0.787819	0.245559	1.78722	Up	Steady	Up
mmu-miR-434-3p	35257	21454	25234	15143	16503	38584	14233	18941	12287	10122	16656	12864	32729	10324	26321	7494	7264	9640	0.317993	0.866716	0.581946	0.991102	0.754752	0.999664	0.516813	0.999808	0.00977342	0.144778	0.000308198	0.00446037	0.404876	0.15926	1.70266	Steady	Steady	Up
mmu-miR-690	34	20	30	49	58	20	31	24	22	20	85	48	14	16	17	55	21	81	0.42145	0.866716	0.168416	0.942529	0.135067	0.999664	0.0741376	0.999808	0.00995455	0.144778	0.00177107	0.0169883	-0.376485	-1.10809	-1.7739	Steady	Down	Down
mmu-miR-485-5p	72	37	72	55	33	88	34	82	41	56	37	45	45	48	96	23	15	23	0.566932	0.897464	0.981625	0.995965	0.527001	0.999664	0.676659	0.999808	0.00999248	0.144778	0.000779145	0.00916124	0.275658	0.30102	1.68798	Steady	Steady	Up
mmu-miR-377-3p	109	91	105	99	64	159	51	126	40	226	29	38	53	132	139	60	24	30	0.749918	0.964142	0.762162	0.991102	0.894975	0.999664	NA	NA	0.0101568	0.144778	0.00319078	0.026497	0.134457	0.0777618	1.48511	Steady	Steady	Up
mmu-miR-494-3p	608	527	662	446	487	786	382	580	267	971	254	243	260	642	707	225	165	195	0.4588	0.866716	0.883091	0.991102	0.730665	0.999664	0.65542	0.999808	0.0101439	0.144778	0.000318161	0.00446037	0.278264	0.141911	1.37007	Steady	Steady	Up
mmu-miR-433-3p	690	358	553	397	357	964	221	309	236	219	272	253	389	179	569	147	121	137	0.830155	0.965533	0.743881	0.991102	0.898051	0.999664	0.877957	0.999808	0.0102859	0.144778	0.000552925	0.0069497	0.10114	0.0603278	1.66586	Steady	Steady	Up
mmu-miR-300-3p	5264	2351	4207	3730	2964	7092	2475	3492	2253	2673	2473	2637	2858	1857	3459	993	979	1145	0.98752	0.996874	0.494724	0.991102	0.753123	0.999664	0.75933	0.999808	0.011933	0.164853	9.19e-06	0.000372294	-0.00686202	0.13461	1.48917	Steady	Steady	Up
mmu-miR-127-5p	1151	720	797	699	625	1430	592	899	454	556	515	486	1000	629	1041	357	324	365	0.732363	0.964142	0.832015	0.991102	0.387984	0.999664	0.310684	0.999808	0.0125565	0.16809	7.7e-06	0.000372294	0.139239	0.373747	1.46513	Steady	Steady	Up
mmu-miR-382-5p	852	612	654	491	527	1145	355	592	319	389	371	341	601	307	815	208	222	209	0.709569	0.958978	0.872914	0.991102	0.561781	0.999664	0.523373	0.999808	0.012618	0.16809	0.000242742	0.00395575	0.153613	0.252331	1.57455	Steady	Steady	Up
mmu-miR-411-3p	2361	1203	2258	1810	1374	3639	1012	1602	917	805	1043	1088	1044	865	1433	392	392	493	0.998733	0.998942	0.494839	0.991102	0.61913	0.999664	0.390042	0.999808	0.0129934	0.170054	4.59e-06	0.00025759	-0.000728939	0.243409	1.43857	Steady	Steady	Up
mmu-miR-299a-3p	766	532	611	687	630	1053	446	636	381	527	424	430	545	530	614	238	212	231	0.749441	0.964142	0.187581	0.942529	0.666207	0.999664	0.773958	0.999808	0.0132573	0.170517	8.59e-08	1.88e-05	-0.112758	0.174877	1.34279	Steady	Steady	Up
mmu-miR-495-3p	205	159	349	95	108	340	69	183	57	109	55	60	98	64	138	29	43	31	0.269926	0.866716	0.43048	0.991102	0.190017	0.999664	0.376109	0.999808	0.0137161	0.173428	0.00031793	0.00446037	0.647401	0.623167	1.62429	Up	Up	Up
mmu-miR-380-3p	1134	457	1152	619	524	1450	458	616	476	408	491	482	490	355	656	155	169	233	0.541264	0.892431	0.902707	0.991102	0.689362	0.999664	0.493028	0.999808	0.014456	0.179736	3.06e-05	0.00089161	0.318976	0.186394	1.48707	Steady	Steady	Up
mmu-miR-29a-3p	638	438	463	454	302	444	441	602	476	647	501	501	1856	1187	2095	672	667	738	0.0859911	0.805759	0.20379	0.942529	0.996441	0.999664	0.630807	0.999808	0.0166574	0.203711	1.81e-05	0.000658437	0.565371	0.00176942	1.40927	Steady	Steady	Up
mmu-miR-137-3p	27	22	18	11	8	27	9	9	7	13	6	1	10	1	114	6	4	10	0.139261	0.849724	0.333862	0.991102	0.310494	0.999664	0.70401	0.999808	0.0170691	0.205358	0.0176642	0.0950714	0.713359	0.662628	2.79316	Up	Up	Up
mmu-miR-337-3p	155	155	188	98	96	211	76	129	68	73	64	70	117	81	115	35	39	43	0.240679	0.866716	0.413152	0.991102	0.311662	0.999664	0.261902	0.999808	0.0173426	0.205358	6.25e-05	0.00135669	0.513362	0.464133	1.48521	Steady	Steady	Up
mmu-miR-667-3p	352	218	472	304	274	670	233	310	203	393	180	172	227	252	431	152	102	121	0.984788	0.995839	0.458957	0.991102	0.460816	0.999664	0.996345	0.999808	0.0180605	0.207622	0.000496902	0.00658622	-0.00940653	0.259612	1.34647	Steady	Steady	Up
mmu-miR-341-5p	14	8	13	15	6	15	10	6	11	1	16	13	12	10	12	5	1	3	0.715829	0.958978	0.899434	0.991102	0.769133	0.999664	0.852719	0.999808	0.0180903	0.207622	0.0240546	0.121323	0.174822	-0.279484	1.97227	Steady	Steady	Up
mmu-miR-433-5p	78	23	54	32	43	87	23	42	19	19	23	21	25	35	55	13	5	18	0.80909	0.965533	0.846258	0.991102	0.42582	0.999664	0.382361	0.999808	0.0195947	0.22148	0.00440587	0.033457	0.132543	0.442542	1.66293	Steady	Steady	Up
mmu-miR-431-3p	129	60	109	77	56	204	54	71	43	40	62	71	94	32	119	34	28	29	0.95009	0.978961	0.6664	0.991102	0.886556	0.999664	0.908877	0.999808	0.0212421	0.232401	0.00572119	0.0401033	0.0343799	-0.0802506	1.63983	Steady	Steady	Up
mmu-miR-666-3p	251	82	254	134	95	307	84	109	71	94	83	90	108	55	167	31	39	48	0.515513	0.876656	0.834527	0.991102	0.886165	0.999664	0.95373	0.999808	0.0217717	0.232401	0.00167638	0.0169733	0.37644	0.0633504	1.58837	Steady	Steady	Up
mmu-miR-34a-5p	1271	1301	921	1333	1104	940	1217	1558	1166	1823	1247	1336	3849	2246	5523	1846	1494	1618	0.409397	0.866716	0.95006	0.994734	0.957848	0.999664	0.539481	0.999808	0.0218521	0.232401	0.000856538	0.0096064	0.238117	-0.0200943	1.38026	Steady	Steady	Up
mmu-miR-543-5p	35	26	19	26	22	39	19	41	16	49	12	12	16	44	64	24	7	11	0.895701	0.972573	0.724433	0.991102	0.414788	0.999664	0.931242	0.999808	0.0221186	0.232401	0.0178666	0.0950714	0.0505899	0.425767	1.58457	Steady	Steady	Up
mmu-miR-495-5p	8	11	7	1	6	13	3	9	2	9	3	1	2	3	5	0	1	0	0.402399	0.866716	0.64915	0.991102	0.587548	0.999664	0.919625	0.999808	0.0219512	0.232401	0.0865623	NA	0.526635	0.420933	2.88046	Steady	Steady	Up
mmu-miR-122-3p	82	43	127	21	14	464	21	38	4	0	41	29	4	14	10	0	1	4	0.475593	0.866716	0.493103	0.991102	0.694139	0.999664	0.89188	0.999808	0.0228321	0.235418	0.0278252	0.134335	-0.741129	-0.485861	2.13378	Down	Steady	Up
mmu-miR-379-3p	754	375	671	467	428	1033	326	456	297	346	323	315	358	243	400	119	130	159	0.800309	0.965533	0.735309	0.991102	0.638286	0.999664	0.617396	0.999808	0.0231115	0.235418	5.37e-05	0.00126173	0.117471	0.199132	1.36594	Steady	Steady	Up
mmu-miR-183-3p	667	641	709	584	773	504	1086	774	1104	979	670	787	1173	1877	1353	428	603	695	0.335949	0.866716	0.722926	0.991102	0.286639	0.999664	0.298844	0.999808	0.0233525	0.235418	8.21e-06	0.000372294	0.328015	0.458762	1.20094	Steady	Steady	Up
mmu-miR-369-3p	1727	758	1395	1199	929	2624	730	1161	630	651	716	724	857	513	1330	374	330	414	0.86973	0.965533	0.425559	0.991102	0.543767	0.999664	0.375238	0.999808	0.023816	0.23689	0.000915559	0.00996183	-0.0786386	0.280115	1.39746	Steady	Steady	Up
mmu-miR-365-1-5p	5	12	3	3	5	7	8	9	5	10	7	4	3	26	48	12	6	1	0.349918	0.866716	0.632417	0.991102	0.630892	0.999664	0.926295	0.999808	0.0266708	0.247857	0.0385081	0.166109	0.558728	0.293574	2.04653	Steady	Steady	Up
mmu-miR-7685-5p	12	7	12	14	10	6	12	9	19	25	20	12	15	12	12	33	34	40	0.588667	0.913297	0.992153	0.995965	0.634009	0.999664	0.348127	0.999808	0.0266151	0.247857	0.0017699	0.0169883	0.262135	-0.278153	-1.461	Steady	Steady	Down
mmu-miR-154-5p	608	411	527	329	270	715	190	366	193	200	219	201	306	121	415	133	104	115	0.318168	0.866716	0.554934	0.991102	0.535355	0.999664	0.426356	0.999808	0.0269293	0.247857	0.00527231	0.0376815	0.438175	0.290049	1.46107	Steady	Steady	Up
mmu-miR-679-5p	289	189	213	213	232	379	125	223	123	180	117	119	121	110	135	46	41	62	0.86242	0.965533	0.330763	0.991102	0.424485	0.999664	0.625067	0.999808	0.0278882	0.247857	0.000104318	0.00211245	-0.0658387	0.320214	1.31399	Steady	Steady	Up
mmu-miR-341-3p	2854	1442	2348	1734	1397	3955	1162	1298	1336	499	1631	1565	2119	571	1299	363	465	704	0.801477	0.965533	0.759217	0.991102	0.910819	0.999664	0.936887	0.999808	0.0280137	0.247857	0.00313732	0.026497	0.116538	-0.0732039	1.55787	Steady	Steady	Up
mmu-miR-673-3p	122	73	130	115	92	169	88	160	77	83	70	72	79	84	87	38	34	33	0.953702	0.979974	0.459301	0.991102	0.18429	0.999664	0.15612	0.999808	0.0284473	0.247857	0.000244182	0.00395575	0.0249546	0.602076	1.26314	Steady	Up	Up
mmu-miR-504-5p	17	26	32	24	8	18	27	22	35	15	15	31	54	18	29	13	16	7	0.0834685	0.805759	0.282626	0.991102	0.411234	0.999664	0.342858	0.999808	0.0286038	0.247857	0.0145553	0.0809986	0.835884	0.523886	1.69704	Up	Steady	Up
mmu-miR-136-5p	3732	1275	3070	1809	1348	4101	1567	2742	1405	1489	1920	1787	4222	1344	4209	1052	1308	1585	0.470231	0.866716	0.780325	0.991102	0.814953	0.999664	0.680439	0.999808	0.0292418	0.247857	0.00280557	0.0243484	0.377524	0.114124	1.47742	Steady	Steady	Up
mmu-miR-300-5p	29	29	24	16	13	45	7	26	10	5	7	10	17	17	29	11	4	7	0.517063	0.876656	0.799395	0.991102	0.19105	0.999664	0.182379	0.999808	0.0291823	0.247857	0.0192049	0.100722	0.324634	0.942406	1.60339	Steady	Up	Up
mmu-miR-134-5p	1197	1028	1021	972	1084	1708	581	705	654	394	750	661	891	396	907	245	342	324	0.945877	0.977319	0.340336	0.991102	0.913869	0.999664	0.744953	0.999808	0.0294292	0.247857	0.000913853	0.00996183	-0.0234775	0.0592357	1.39765	Steady	Steady	Up
mmu-miR-667-5p	17	13	15	9	14	30	14	12	6	15	4	5	8	22	22	4	5	6	0.917782	0.972573	0.639026	0.991102	0.21073	0.999664	0.575743	0.999808	0.0295701	0.247857	0.0136051	0.0774851	-0.0526764	0.737754	1.61474	Steady	Up	Up
mmu-miR-412-5p	72	37	56	65	42	127	22	49	28	46	35	25	32	23	125	28	19	18	0.542445	0.892431	0.218991	0.958897	0.916125	0.999664	0.827494	0.999808	0.0312019	0.258007	0.0241224	0.121323	-0.296784	0.0505581	1.64381	Steady	Steady	Up
mmu-miR-410-3p	18692	7223	12215	9977	8018	25670	7182	8451	6741	3774	9472	8864	10334	4917	9420	2957	3193	4463	0.995696	0.998942	0.61287	0.991102	0.892398	0.999664	0.969849	0.999808	0.0318185	0.258007	0.000635102	0.0077242	-0.00265392	-0.0809484	1.33752	Steady	Steady	Up
mmu-miR-29b-3p	91	121	94	103	65	85	65	105	77	108	57	64	198	157	239	128	76	74	0.162244	0.851212	0.408343	0.991102	0.42224	0.999664	0.776674	0.999808	0.0317839	0.258007	0.00266505	0.0237694	0.483581	0.316139	1.23633	Steady	Steady	Up
mmu-miR-21a-5p	119074	95613	75632	118114	96827	111171	138001	151064	129317	180992	122575	132753	263387	578434	339407	194970	168128	180654	0.943505	0.97622	0.376617	0.991102	0.809388	0.999664	0.799665	0.999808	0.0330196	0.264867	0.000690111	0.00824739	0.0161185	0.0917058	0.952282	Steady	Steady	Up
mmu-miR-370-5p	35	27	18	21	26	28	19	16	12	13	21	21	17	15	28	12	4	6	0.484321	0.868902	0.880479	0.991102	0.731331	0.999664	0.64652	0.999808	0.0351709	0.275997	0.0309392	0.140967	0.2578	-0.21484	1.57403	Steady	Steady	Up
mmu-miR-673-5p	892	484	1103	593	552	1326	395	677	362	501	443	420	497	341	533	219	201	215	0.607914	0.921755	0.953633	0.99502	0.748645	0.999664	0.823514	0.999808	0.0360272	0.275997	0.000172439	0.00339752	0.252215	0.13655	1.21016	Steady	Steady	Up
mmu-miR-382-3p	295	270	292	238	188	389	174	224	156	119	145	170	305	112	268	72	113	99	0.460164	0.866716	0.868595	0.991102	0.469721	0.999664	0.222609	0.999808	0.0364125	0.275997	0.00319855	0.026497	0.281203	0.354713	1.41738	Steady	Steady	Up
mmu-miR-770-3p	13	4	8	3	6	10	3	2	5	2	6	6	3	3	28	0	5	1	0.336425	0.866716	0.630922	0.991102	0.618415	0.999664	0.60531	0.999808	0.0363432	0.275997	0.0550723	0.216889	0.56951	-0.434661	2.4631	Steady	Steady	Up
mmu-miR-337-5p	1197	709	968	719	654	1422	547	687	539	442	712	562	818	354	795	283	276	324	0.555903	0.896424	0.968754	0.995965	0.958911	0.999664	0.873325	0.999808	0.0369969	0.275997	0.00198937	0.0183964	0.242805	0.0261253	1.3154	Steady	Steady	Up
mmu-miR-183-5p	23412	21586	19153	19744	16091	19164	22686	24236	21451	39718	13178	15741	33069	45005	26857	19935	15682	15377	0.0801263	0.805759	0.307397	0.991102	0.338269	0.999664	0.989626	0.999808	0.0367266	0.275997	0.000213509	0.00370591	0.422535	0.338748	0.992284	Steady	Steady	Up
mmu-miR-224-5p	492	474	417	401	342	440	353	507	387	784	333	318	385	982	977	462	307	299	0.166486	0.851212	0.331711	0.991102	0.810014	0.999664	0.620774	0.999808	0.0387687	0.285932	0.00584204	0.0405604	0.423089	0.0846636	1.05655	Steady	Steady	Up
mmu-miR-873a-5p	12	1	5	8	6	12	4	14	7	2	3	7	6	6	42	6	7	2	0.591893	0.914187	0.486475	0.991102	0.190634	0.999664	0.229631	0.999808	0.0390953	0.285932	0.0506607	0.201812	-0.337397	1.0471	1.97808	Steady	Up	Up
mmu-miR-489-3p	61	68	103	66	91	66	67	71	76	80	83	83	58	51	43	99	132	117	0.479523	0.866716	0.938944	0.994734	0.803843	0.999664	0.446437	0.999808	0.0414048	0.293088	0.000197302	0.00368803	0.30021	-0.118454	-1.2063	Steady	Steady	Down
mmu-miR-129-2-3p	19	21	18	17	12	33	27	29	17	40	10	20	21	91	203	69	24	26	0.835123	0.965533	0.811127	0.991102	0.435628	0.999664	0.91377	0.999808	0.0420716	0.293088	0.0464801	0.188568	0.0936381	0.367898	1.49127	Steady	Steady	Up
mmu-miR-874-5p	183	150	175	151	198	171	192	162	192	189	210	152	126	193	130	292	273	297	0.625069	0.929018	0.770992	0.991102	0.860111	0.999664	0.950133	0.999808	0.0415714	0.293088	0.000635737	0.0077242	0.171308	0.0821031	-1.03959	Steady	Steady	Down
mmu-miR-1945	19	9	15	15	19	19	11	16	18	19	21	17	30	24	31	7	13	11	0.807623	0.965533	0.496693	0.991102	0.687852	0.999664	0.469841	0.999808	0.0417771	0.293088	0.00634084	0.0432007	-0.104096	-0.22843	1.45091	Steady	Steady	Up
mmu-miR-124-3p	18	10	11	9	6	17	6	7	8	3	13	8	4	1	36	2	4	3	0.342784	0.866716	0.669982	0.991102	0.76247	0.999664	0.791463	0.999808	0.0424309	0.293088	0.0612174	0.233652	0.466114	-0.24364	2.28546	Steady	Steady	Up
mmu-miR-3073b-5p	7	3	5	7	7	5	14	6	5	5	19	15	3	5	5	12	7	17	0.797848	0.965533	0.622853	0.991102	0.388679	0.999664	0.38398	0.999808	0.0423264	0.293088	0.0584918	0.225611	-0.143849	-0.716272	-1.57776	Steady	Down	Down
mmu-miR-221-5p	196	232	103	172	132	193	237	504	178	1305	124	138	212	3220	1026	959	275	202	0.480894	0.866716	0.833148	0.991102	0.814572	0.999664	NA	NA	0.0431991	0.294407	0.159924	0.44161	0.24762	-0.148726	1.31124	Steady	Steady	Up
mmu-miR-431-5p	4098	1493	2964	2171	1564	5716	1369	1709	1312	884	2048	1940	1910	870	1884	546	630	890	0.908264	0.972573	0.713213	0.991102	0.680015	0.999664	0.676425	0.999808	0.0434639	0.294407	0.00199357	0.0183964	0.0617698	-0.241072	1.29376	Steady	Steady	Up
mmu-miR-376b-5p	404	176	389	237	190	484	214	317	200	200	272	187	275	119	412	117	117	124	0.515349	0.876656	0.882848	0.991102	0.743729	0.999664	0.636502	0.999808	0.0438059	0.294407	0.00866782	0.0540072	0.321555	0.157358	1.33435	Steady	Steady	Up
mmu-miR-496a-3p	520	412	479	327	236	515	293	575	297	428	282	304	427	467	515	263	221	208	0.118569	0.826107	0.220708	0.960728	0.427534	0.999664	0.585882	0.999808	0.0447797	0.298265	8.56e-05	0.00178204	0.599546	0.320786	1.054	Up	Steady	Up
mmu-miR-3073b-3p	1	2	6	4	8	3	3	5	5	3	5	8	2	4	2	1	14	10	0.4857	0.868902	0.442216	0.991102	0.757348	0.999664	0.720496	0.999808	0.046827	0.307235	0.125926	0.397404	-0.495921	-0.244579	-1.92565	Steady	Steady	Down
mmu-miR-376c-5p	27	20	36	30	18	39	13	32	18	40	14	12	10	14	25	4	8	4	0.700044	0.958978	0.820969	0.991102	0.617584	0.999664	0.912914	0.999808	0.0469861	0.307235	0.0276284	0.134274	0.174261	0.248737	1.56576	Steady	Steady	Up
mmu-miR-136-3p	9004	3734	6852	5234	4666	11867	3810	5434	3743	2526	4348	4726	7164	2852	5771	1932	2380	2910	0.905148	0.972573	0.648357	0.991102	0.853695	0.999664	0.624538	0.999808	0.0477738	0.307235	0.00297561	0.0255202	0.0550189	0.0999347	1.27075	Steady	Steady	Up
mmu-miR-127-3p	182959	67418	124682	102886	88339	217141	73689	95237	78301	58253	95708	90639	163726	53883	97092	37891	47470	59952	0.858619	0.965533	0.70215	0.991102	0.970675	0.999664	0.964605	0.999808	0.0491234	0.308058	0.00694623	0.0453732	0.0787926	-0.0190731	1.28284	Steady	Steady	Up
mmu-miR-369-5p	565	186	483	368	275	718	235	378	225	332	289	292	273	220	569	134	152	185	0.862655	0.965533	0.687513	0.991102	0.901388	0.999664	0.673876	0.999808	0.0494945	0.308058	0.00455218	0.0342118	0.0896774	-0.0521893	1.23408	Steady	Steady	Up
mmu-miR-668-3p	236	71	122	124	75	259	90	159	62	162	103	97	136	154	215	71	77	82	0.869131	0.965533	0.796916	0.991102	0.848991	0.999664	0.610682	0.999808	0.0495536	0.308058	0.000530409	0.00678365	0.0908367	-0.0813333	1.13024	Steady	Steady	Up
mmu-miR-101a-3p	26284	22604	19783	29529	28958	25736	33783	27578	35442	21490	36485	40809	43564	31712	22900	41857	53633	57916	0.669468	0.945877	0.0915657	0.942529	0.934251	0.999664	0.916729	0.999808	0.27157	0.862749	0.0326681	0.146105	-0.101759	-0.0460724	-0.617086	Steady	Steady	Down
mmu-miR-101a-5p	309	217	301	305	302	318	299	188	279	302	337	267	255	232	193	304	330	366	0.859252	0.965533	0.364157	0.991102	0.770154	0.999664	0.383918	0.999808	0.309843	0.8845	0.0252475	0.125207	0.0611347	-0.142455	-0.556772	Steady	Steady	Steady
mmu-miR-101c	171	124	135	193	185	155	250	264	273	141	262	266	329	219	173	292	399	448	0.753897	0.964142	0.155996	0.942529	0.72371	0.999664	0.468135	0.999808	0.29774	0.866825	0.0465599	0.188568	-0.104581	0.197004	-0.624669	Steady	Steady	Down
mmu-miR-106a-5p	369	439	422	437	419	427	495	483	512	554	470	496	276	426	234	521	484	483	0.62772	0.929018	0.642299	0.991102	0.838015	0.999664	0.874787	0.999808	0.117166	0.549721	0.0186519	0.0985307	0.15369	0.08626	-0.776646	Steady	Steady	Down
mmu-miR-107-3p	9121	9300	7602	9039	10048	8883	9356	8193	9758	8628	10853	11377	9560	11675	7718	12321	13360	14322	0.74411	0.964142	0.469485	0.991102	0.775703	0.999664	0.411323	0.999808	0.287464	0.862749	0.0444522	0.183083	0.0846444	-0.140508	-0.534371	Steady	Steady	Steady
mmu-miR-10a-3p	7307	5010	7394	7295	7952	6808	8719	6770	8444	7950	9160	8800	6956	6857	5769	8109	8970	9699	0.834819	0.965533	0.354264	0.991102	0.916195	0.999664	0.579211	0.999808	0.374709	0.935316	0.0319257	0.143666	0.066383	-0.0502759	-0.464685	Steady	Steady	Steady
mmu-miR-125b-1-3p	3252	1996	3146	2496	2654	2817	3620	3184	3101	2646	3086	2647	2962	2594	2811	2057	2049	1962	0.37758	0.866716	0.862483	0.991102	0.520374	0.999664	0.234978	0.999808	0.341467	0.926308	0.0345387	0.151679	0.301594	0.296357	0.507118	Steady	Steady	Steady
mmu-miR-126a-5p	373465	280006	348008	337717	392958	368033	367706	247146	426483	229571	484781	450072	386654	265057	223806	362709	525741	587823	0.766581	0.964142	0.362105	0.991102	0.762504	0.999664	0.6533	0.999808	0.201589	0.751929	0.0156442	0.0863985	0.0782756	-0.183452	-0.72614	Steady	Steady	Down
mmu-miR-130b-3p	23128	19987	25338	22806	23898	22550	20631	15614	21485	18697	22386	20264	8352	8474	6549	11356	10418	12877	0.454837	0.866716	0.770321	0.991102	0.96574	0.999664	0.690967	0.999808	0.262103	0.861359	0.0108091	0.0640636	0.209217	-0.0209206	-0.578471	Steady	Steady	Steady
mmu-miR-130b-5p	2313	2299	2450	2032	2029	2077	2376	1879	2215	1475	1851	1977	1021	960	768	1161	1177	1455	0.161773	0.851212	0.273429	0.991102	0.51634	0.999664	0.219587	0.999808	0.382537	0.935316	0.0492033	0.197083	0.418112	0.322352	-0.470884	Steady	Steady	Steady
mmu-miR-141-3p	13313	10294	10246	10750	8392	9127	13569	13536	13845	19059	13363	13666	32418	19747	24371	12891	14409	15975	0.0749252	0.805759	0.275217	0.991102	0.982392	0.999664	0.457226	0.999808	0.110032	0.529572	0.00351716	0.028489	0.466547	-0.00861386	0.910675	Steady	Steady	Up
mmu-miR-141-5p	716	584	586	592	546	580	686	748	566	947	637	543	683	1054	1044	588	433	433	0.265804	0.866716	0.585451	0.991102	0.819454	0.999664	0.764918	0.999808	0.0680489	0.378839	0.00192554	0.0182301	0.33711	0.0853392	0.912544	Steady	Steady	Up
mmu-miR-142a-3p	1421	2023	1518	1333	1271	2049	1212	1654	1112	2602	1172	1142	1878	3115	2931	2056	1515	1345	0.400475	0.866716	0.783945	0.991102	0.897289	0.999664	0.437456	0.999808	0.178755	0.716942	0.0302248	0.139337	0.283046	-0.04498	0.658931	Steady	Steady	Up
mmu-miR-144-5p	715	1165	707	716	769	1212	608	787	702	889	786	896	1517	1960	3592	974	1009	1244	0.756532	0.964142	0.800862	0.991102	0.622944	0.999664	0.162195	0.999808	0.0513297	0.315709	0.00225823	0.0205781	0.110926	-0.211282	1.12697	Steady	Steady	Up
mmu-miR-181d-5p	31262	24961	23272	33213	35415	30288	34239	31508	33515	35861	34053	34108	26484	36217	24267	39200	41247	40162	0.616503	0.925374	0.0755489	0.942529	0.954314	0.999664	0.678917	0.999808	0.250705	0.84627	0.0411699	0.172488	-0.123332	0.0249016	-0.551491	Steady	Steady	Steady
mmu-miR-182-3p	27	21	27	16	22	18	27	18	20	12	12	10	23	37	23	7	9	15	0.113046	0.826107	0.355295	0.991102	0.0514621	0.999664	0.0585147	0.999808	0.0633717	0.36694	0.0113342	0.0663165	0.621082	1.08555	1.24577	Up	Up	Up
mmu-miR-184-3p	84	48	67	58	56	98	36	86	55	46	70	51	153	83	83	38	71	67	0.788912	0.965533	0.723811	0.991102	0.901368	0.999664	0.849105	0.999808	0.166861	0.683947	0.0403708	0.171107	0.110683	0.0697116	0.915947	Steady	Steady	Up
mmu-miR-187-3p	2243	2318	2267	1960	2536	1939	1980	1552	2443	1284	2969	2433	2275	1350	1313	2179	2973	3153	0.351055	0.866716	0.784211	0.991102	0.745413	0.999664	0.650083	0.999808	0.254349	0.850873	0.0177376	0.0950714	0.287875	-0.197714	-0.681513	Steady	Steady	Down
mmu-miR-187-5p	50	73	94	86	78	41	67	57	87	82	69	103	74	63	56	107	115	105	0.444408	0.866716	0.905348	0.991565	0.758405	0.999664	0.40395	0.999808	0.200252	0.751929	0.0117797	0.0676173	0.341176	-0.158032	-0.737723	Steady	Steady	Down
mmu-miR-18b-5p	180	248	218	186	185	185	228	211	219	231	166	198	138	94	80	206	153	158	0.202694	0.866716	0.417273	0.991102	0.482102	0.999664	0.553447	0.999808	0.284052	0.862749	0.0268547	0.13139	0.426117	0.289343	-0.619675	Steady	Steady	Down
mmu-miR-194-2-3p	56	58	69	44	74	56	65	71	76	45	67	65	61	53	35	110	97	82	0.479111	0.866716	0.89388	0.991102	0.610718	0.999664	0.412751	0.999808	0.111281	0.532154	0.00654811	0.0437942	0.28069	0.275588	-0.921504	Steady	Steady	Down
mmu-miR-1968-5p	37	45	38	48	52	29	51	54	49	53	47	59	46	52	35	83	86	57	0.791604	0.965533	0.706875	0.991102	0.923852	0.999664	0.876959	0.999808	0.161412	0.6803	0.0343273	0.151664	0.0968546	0.045587	-0.790591	Steady	Steady	Down
mmu-miR-196b-3p	337	429	435	295	372	287	470	412	493	251	402	510	431	302	206	428	515	516	0.114868	0.826107	0.192777	0.942529	0.689297	0.999664	0.454495	0.999808	0.311036	0.8845	0.0468674	0.188764	0.547628	0.2235	-0.592186	Steady	Steady	Down
mmu-miR-200c-3p	3982	5507	3323	3438	3214	3272	3873	4579	3644	5653	3216	3491	6029	7018	7953	3858	3844	3763	0.0508761	0.725413	0.16405	0.942529	0.654566	0.999664	0.914803	0.999808	0.0925403	0.486162	0.000210443	0.00370591	0.546523	0.162168	0.868542	Steady	Steady	Up
mmu-miR-200c-5p	51	53	68	52	45	45	58	60	52	98	42	47	72	101	84	44	46	42	0.167648	0.851212	0.428535	0.991102	0.718768	0.999664	0.740614	0.999808	0.105121	0.51934	0.00464623	0.0345623	0.508723	0.139434	0.894507	Steady	Steady	Up
mmu-miR-204-5p	11657	14018	13398	12494	14390	11937	18162	14609	20973	12933	17975	19924	20056	17856	12041	26267	33090	35012	0.43096	0.866716	0.91536	0.991565	0.842586	0.999664	0.778322	0.999808	0.0848815	0.44909	0.000811341	0.00938837	0.220098	0.105231	-0.933305	Steady	Steady	Down
mmu-miR-20b-5p	481	661	515	602	608	593	593	607	523	782	523	548	366	553	380	708	797	603	0.804285	0.965533	0.494144	0.991102	0.880359	0.999664	0.682082	0.999808	0.114776	0.541917	0.00996522	0.0600384	0.0768453	0.057161	-0.788381	Steady	Steady	Down
mmu-miR-210-5p	126	173	148	124	110	126	112	107	113	112	114	124	209	111	388	109	101	140	0.126907	0.830464	0.254012	0.991102	0.999582	0.999664	0.745714	0.999808	0.0844063	0.44909	0.0265613	0.130832	0.520903	0.000237335	1.14517	Steady	Steady	Up
mmu-miR-21a-3p	1359	1147	1746	1419	1386	1507	1762	1074	2347	889	2084	2196	5588	2585	2945	1301	1695	2199	0.520002	0.877908	0.801184	0.991102	0.970836	0.999664	0.997159	0.999808	0.0585731	0.34679	0.00323589	0.0265052	0.224036	-0.02402	1.2054	Steady	Steady	Up
mmu-miR-221-3p	5898	6822	4345	4800	5475	4618	4876	6426	5012	7931	5265	4728	8914	13565	10624	8782	7082	6969	0.179189	0.860546	0.477426	0.991102	0.927291	0.999664	0.636076	0.999808	0.309996	0.8845	0.0460772	0.188568	0.367098	0.0340884	0.482661	Steady	Steady	Steady
mmu-miR-222-3p	3016	3009	2482	2660	2791	2623	3091	3627	3168	4686	2672	2848	5141	9692	6759	4747	4158	4032	0.337123	0.866716	0.805448	0.991102	0.670207	0.999664	0.87244	0.999808	0.186206	0.735818	0.0137348	0.0776178	0.265521	0.154945	0.625058	Steady	Steady	Up
mmu-miR-23a-5p	14	26	23	19	15	11	18	15	11	10	10	13	19	51	45	22	15	14	0.10029	0.826107	0.358109	0.991102	0.381573	0.999664	0.442754	0.999808	0.076738	0.41543	0.0298341	0.139145	0.697776	0.514465	1.06149	Up	Steady	Up
mmu-miR-24-2-5p	2152	2498	2565	2375	2266	2016	2715	2836	2895	5073	2503	2496	4185	7028	4638	3738	3180	3518	0.263753	0.866716	0.659874	0.991102	0.984148	0.999664	0.453442	0.999808	0.297214	0.866825	0.0316882	0.143483	0.339628	0.00716189	0.49874	Steady	Steady	Steady
mmu-miR-27a-5p	429	406	329	310	395	428	369	403	313	349	404	294	453	670	518	385	367	366	0.503252	0.876656	0.959946	0.995965	0.811866	0.999664	0.843428	0.999808	0.334841	0.91721	0.0334775	0.148812	0.215392	0.106821	0.480164	Steady	Steady	Steady
mmu-miR-30e-3p	14209	11046	9437	16339	15471	12983	16813	15615	15897	19315	17706	17599	14553	22532	13040	24710	24345	24385	0.480854	0.866716	0.0748305	0.942529	0.855104	0.999664	0.303341	0.999808	0.163263	0.682313	0.0353301	0.154225	-0.180509	-0.077994	-0.661782	Steady	Steady	Down
mmu-miR-3105-3p	133	79	96	115	111	120	132	118	150	124	131	194	129	118	84	160	216	216	0.9282	0.972573	0.454104	0.991102	0.821501	0.999664	0.567506	0.999808	0.131675	0.595332	0.00537697	0.0380564	0.0323918	-0.116909	-0.867689	Steady	Steady	Down
mmu-miR-32-5p	1275	1859	2074	1196	1488	1220	1588	1317	1551	1146	1589	1762	1417	1282	840	1537	1878	1939	0.0720036	0.805759	0.122644	0.942529	0.999664	0.999664	0.951273	0.999808	0.266473	0.862749	0.0287058	0.136775	0.647513	0.000217049	-0.612824	Up	Steady	Down
mmu-miR-335-3p	49745	45957	51097	51491	51275	46765	34203	34591	35128	36667	30289	31397	11567	14541	10980	18279	19356	14525	0.450627	0.866716	0.713773	0.991102	0.631143	0.999664	0.67507	0.999808	0.280306	0.862749	0.0403314	0.171107	0.192098	0.197917	-0.528564	Steady	Steady	Steady
mmu-miR-339-3p	847	538	1032	967	925	838	1237	844	1227	1175	1298	1219	1019	931	905	1209	1287	1590	0.833659	0.965533	0.417541	0.991102	0.88003	0.999664	0.510525	0.999808	0.344829	0.930046	0.0250185	0.124921	0.079945	-0.073151	-0.514584	Steady	Steady	Steady
mmu-miR-346-5p	135	177	222	168	190	159	143	115	161	178	135	142	198	116	136	232	266	286	0.455931	0.866716	0.951688	0.994734	0.91901	0.999664	0.656424	0.999808	0.234481	0.818077	0.0102454	0.0612208	0.287132	0.0447438	-0.712854	Steady	Steady	Down
mmu-miR-3470b	111	56	53	125	94	75	67	63	98	69	208	130	92	68	58	182	113	149	0.551218	0.893932	0.213874	0.958897	0.180314	0.999664	0.0614066	0.999808	0.10792	0.523279	0.00275493	0.0241969	-0.230567	-0.895453	-0.932634	Steady	Down	Down
mmu-miR-350-5p	288	212	252	280	274	297	285	262	320	273	334	312	205	220	203	267	359	331	0.923648	0.972573	0.30551	0.991102	0.951066	0.999664	0.697872	0.999808	0.234676	0.818077	0.0162328	0.0889753	0.031576	-0.0296815	-0.646547	Steady	Steady	Down
mmu-miR-363-3p	657	612	762	879	771	742	694	577	810	729	792	844	437	492	361	763	773	761	0.996577	0.998942	0.169952	0.942529	0.822445	0.999664	0.410317	0.999808	0.0957198	0.489817	0.000254492	0.00402139	-0.00139468	-0.108589	-0.863678	Steady	Steady	Down
mmu-miR-365-2-5p	34	30	19	21	34	24	24	46	22	42	21	11	32	73	73	34	25	22	0.540471	0.892431	0.924114	0.992524	0.235257	0.999664	0.591951	0.999808	0.0649278	0.36694	0.0165968	0.0902917	0.232269	0.582151	1.05921	Steady	Steady	Up
mmu-miR-365-3p	878	674	686	826	648	756	1012	1180	854	2216	621	820	1540	2612	2655	1476	1222	1093	0.485664	0.868902	0.889591	0.991102	0.77934	0.999664	0.581489	0.999808	0.108023	0.523279	0.00697092	0.0453732	0.211448	0.101679	0.801915	Steady	Steady	Up
mmu-miR-379-5p	1787	1047	1313	1355	1056	2483	913	1430	1021	791	1169	1248	1777	815	1895	490	829	818	0.918607	0.972573	0.425311	0.991102	0.947557	0.999664	0.828087	0.999808	0.0703844	0.388939	0.00678587	0.0449718	-0.041279	0.0337863	1.17317	Steady	Steady	Up
mmu-miR-381-3p	10374	4391	9236	7129	6202	13278	5107	7970	4720	3164	5957	6103	7362	3057	7194	2275	2517	3418	0.858866	0.965533	0.622733	0.991102	0.801365	0.999664	0.536541	0.999808	0.052477	0.315709	0.00439813	0.033457	0.0779811	0.140187	1.24133	Steady	Steady	Up
mmu-miR-411-5p	58728	20258	37509	48966	33589	73185	34144	38833	35749	25700	42606	46375	47495	29959	46170	19116	21501	27843	0.61427	0.923882	0.237616	0.984396	0.833514	0.999664	0.783318	0.999808	0.107186	0.523279	0.00472971	0.0346892	-0.210787	-0.112201	0.927214	Steady	Steady	Up
mmu-miR-467d-5p	251	149	265	250	200	205	215	148	219	193	242	266	128	157	137	212	200	205	0.480993	0.866716	0.950682	0.994734	0.676052	0.999664	0.340162	0.999808	0.269007	0.862749	0.0299668	0.139145	0.269006	-0.218251	-0.581339	Steady	Steady	Steady
mmu-miR-486a-5p	36049	73835	38345	53207	46259	63928	34741	46073	41507	35522	37738	48200	101403	57815	97137	41651	45960	59288	0.912198	0.972573	0.620747	0.991102	0.930187	0.999664	0.974423	0.999808	0.122785	0.567644	0.0113711	0.0663165	0.0336254	0.0413201	0.898267	Steady	Steady	Up
mmu-miR-486b-5p	35952	73651	38259	53114	46170	63757	34635	45944	41411	35438	37656	48115	101104	57636	96767	41508	45870	59134	0.913244	0.972573	0.619657	0.991102	0.93184	0.999664	0.977555	0.999808	0.123268	0.567644	0.0114696	0.06636	0.0332187	0.0403493	0.897181	Steady	Steady	Up
mmu-miR-488-3p	469	431	429	466	520	498	580	530	530	474	547	531	511	503	443	750	754	730	0.892905	0.972573	0.285217	0.991102	0.780053	0.999664	0.6981	0.999808	0.248025	0.84103	0.00403701	0.031645	0.0419425	0.129818	-0.608485	Steady	Steady	Down
mmu-miR-493-5p	69	37	80	45	35	108	39	56	20	27	54	31	63	32	85	34	19	32	0.679481	0.949238	0.9285	0.994734	0.963348	0.999664	0.941042	0.999808	0.065892	0.369589	0.0284458	0.136428	0.222191	-0.0288665	1.25193	Steady	Steady	Up
mmu-miR-497a-5p	3757	2616	4333	3643	3780	3904	5555	4451	6152	6364	6496	6259	6807	7840	6037	8581	10135	10333	0.643837	0.929018	0.603122	0.991102	0.753903	0.999664	0.248707	0.999808	0.289246	0.862749	0.0238436	0.121323	0.159344	-0.146112	-0.54281	Steady	Steady	Steady
mmu-miR-511-3p	141	123	109	79	90	127	88	84	117	39	87	100	203	141	198	63	116	92	0.156101	0.851212	0.264264	0.991102	0.624773	0.999664	0.393141	0.999808	0.0958623	0.489817	0.00475846	0.0346892	0.514716	0.310326	1.03396	Steady	Steady	Up
mmu-miR-540-5p	46	17	51	33	26	71	36	31	38	37	40	36	61	23	39	16	21	23	0.921422	0.972573	0.661657	0.991102	0.993129	0.999664	0.753134	0.999808	0.104828	0.51934	0.0431641	0.179809	0.0551615	-0.00449039	1.17473	Steady	Steady	Up
mmu-miR-615-3p	4491	4995	6307	5417	6638	5811	5680	4031	7242	3326	6201	6236	3636	2019	2074	3181	4653	4952	0.867717	0.965533	0.324426	0.991102	0.866312	0.999664	0.777949	0.999808	0.283471	0.862749	0.0296251	0.139145	0.0548885	0.100354	-0.651698	Steady	Steady	Down
mmu-miR-615-5p	300	249	291	332	321	334	341	230	308	261	393	280	153	167	170	254	231	311	0.958604	0.982196	0.164477	0.942529	0.923758	0.999664	0.759587	0.999808	0.18642	0.735818	0.00782555	0.0496072	-0.0168363	-0.0501753	-0.718139	Steady	Steady	Down
mmu-miR-6960-5p	12	14	14	14	14	14	16	11	8	12	13	6	14	17	11	3	7	4	0.753374	0.964142	0.841203	0.991102	0.590022	0.999664	0.777489	0.999808	0.0555791	0.331696	0.0303903	0.139337	0.126178	0.330107	1.45992	Steady	Steady	Up
mmu-miR-708-3p	5382	4551	4563	5978	6186	5685	6029	5332	5958	4939	6232	6383	4179	3300	2000	5433	5937	6028	0.721502	0.958978	0.0501755	0.942529	0.977751	0.999664	0.917544	0.999808	0.130909	0.595332	0.00401037	0.031645	-0.0981504	0.0136303	-0.849084	Steady	Steady	Down
mmu-miR-708-5p	3024	3667	3319	3123	3269	2864	3133	2797	3217	2851	3528	3480	2767	1887	1872	3192	3530	3801	0.270121	0.866716	0.660893	0.991102	0.89079	0.999664	0.587927	0.999808	0.270945	0.862749	0.00894823	0.0552819	0.321827	-0.0664758	-0.623943	Steady	Steady	Down
mmu-miR-7a-5p	353	238	172	273	203	305	211	319	191	436	155	214	138	412	481	224	152	96	0.695841	0.958978	0.830803	0.991102	0.75396	0.999664	0.717293	0.999808	0.0524284	0.315709	0.0241314	0.121323	0.134392	0.113479	1.08374	Steady	Steady	Up
mmu-miR-874-3p	934	1167	1004	1067	1185	991	1405	1253	1506	1666	1271	1440	1660	1540	999	2259	2575	2634	0.647708	0.930457	0.65218	0.991102	0.869987	0.999664	0.730466	0.999808	0.121935	0.567644	0.00176416	0.0169883	0.14026	0.0688072	-0.843204	Steady	Steady	Down
mmu-miR-99b-5p	112900	140410	86909	96251	98930	112986	87727	87043	128161	107204	78432	83018	128228	123279	78991	173307	151624	153525	0.185098	0.860546	0.616909	0.991102	0.428575	0.999664	0.525931	0.999808	0.299787	0.866825	0.0389428	0.166996	0.313269	0.344228	-0.519499	Steady	Steady	Steady
