# Supplementary material for: Profiling of miRNAs and target genes related to cystogenesis in ADPKD mouse models
Source: Sci Rep. 2017 Oct 26;7:14151. doi: 10.1038/s41598-017-14083-8 (PMC5658336; doi:10.1038/s41598-017-14083-8)
Supplement: Supplementary file 6 — Suppplementary Table S5 [file 41598_2017_14083_MOESM6_ESM.xlsx]

## Sheet: Sheet1
Suppplementary Table S5. Ingenuity Pathway Analysis in Pkd1 conditional knockout mice to determine biological functions and canonical pathways
Ingenuity Canonical Pathways	-log(p-value)	Ratio	z-score	Molecules
JAK/Stat Signaling	1.14	0.167	NaN	PIK3R3,SOCS3,FOS,MTOR,AKT2,JUN,RRAS2,MAPK1,RRAS,PIK3R1,SOCS4,IL6
Signaling by Rho Family GTPases	1.46	0.145	NaN	MAPK1,MYL6,PIK3R1,CDC42EP5,GNA14,NOX1,PRKCZ,JUN,PPP1R12A,RHOB,GNA15,CIT,ACTG2,GNG5,ACTC1,ITGA4,SEPT8,SEPT5,CFL1,PAK6,ACTB,GNA12,CDH6,ITGA5,GNAZ,DES,GNG10,MYL9,PIK3R3,FOS,RND3,ACTA2,SEPT6
Cell Cycle: G2/M DNA Damage Checkpoint Regulation	1.53	0.204	NaN	GADD45A,YWHAH,CKS1B,PKMYT1,BORA,PLK1,RPRM,SFN,CDK1,PRKCZ
HIPPO signaling	1.55	0.179	NaN	PPP1R14C,YWHAH,PPP1R3C,PPP1R11,PPP1R14B,DLG3,PRKCZ,PPP1R12A,PPP2R3A,PPM1J,PPM1L,PPP2R2C,MOB1A,SFN,INADL
PI3K/AKT Signaling	1.59	0.167	NaN	AKT2,YWHAH,MAPK1,RRAS,PIK3R1,GDF15,ITGA5,PRKCZ,EIF4EBP1,PIK3R3,MTOR,RRAS2,PPP2R3A,PPM1J,PPM1L,FOXO3,PPP2R2C,MAP3K8,SFN,ITGA4
STAT3 Pathway	1.72	0.192	NaN	SOCS3,FLT1,MAPK1,RRAS,FGFR2,SOCS4,MAPK13,TNFRSF11A,FGFR3,NTRK2,RRAS2,PIM1,KDR,EGFR
PTEN Signaling	1.74	0.172	NaN	AKT2,FLT1,YWHAH,MAPK1,RRAS,PIK3R1,ITGA5,FGFR2,TNFRSF11A,PRKCZ,PIK3R3,FGFR3,RRAS2,NTRK2,CBL,FOXO3,KDR,MAGI2,EGFR,ITGA4
Regulation of Actin-based Motility by Rho	1.87	0.19	NaN	PFN1,PAK6,CFL1,MYL6,Wasl,ACTB,ITGA5,Ppp1r12b,MYL9,ACTA2,RHOB,PPP1R12A,RND3,ACTG2,ACTC1,ITGA4
RhoA Signaling	1.99	0.179	NaN	SEPT8,SEPT5,NGEF,PFN1,MYL6,CFL1,ACTB,CDC42EP5,GNA12,LPAR3,MYL9,Ppp1r12b,ARHGAP5,RND3,ACTA2,PPP1R12A,CIT,ACTG2,SEPT6,DLC1,ACTC1
Protein Kinase A Signaling	2.17	0.148	NaN	ENPP6,PRKACB,DUSP8,YWHAH,MYL6,MAPK1,PDE3A,PPP1R14B,NTN1,PTCH2,PPP1R14C,PRKCQ,PTCH1,TNNI3,PPP1R11,ITPR1,PDE4B,PTP4A1,GNG10,MYL9,PDE8A,EPM2A,PYGM,DUSP9,DUSP1,PTPRB,PLCG2,TGFB3,DUSP4,Calm1 (includes others),TNNI2,PPP1R3C,HNF1A,PRKCZ,PTPRF,DUSP2,CDKN3,PTPN4,PPP1R12A,FLNA,DUSP10,H1FX,TGFB2,PTPRZ1,GNG5,PTPRN,PTPN7,PRKAR2A,PYGL,NFATC4,PLCZ1,ADCY1,IHH,SFN
Integrin Signaling	2.25	0.166	NaN	PFN1,CAPN11,MAPK1,PIK3R1,Wasl,ITGA8,ITGB8,Ppp1r12b,PPP1R12A,RHOB,ITGA9,ACTG2,ACTC1,ITGA4,AKT2,PAK6,RRAS,ACTB,CRKL,ITGA5,PDGFB,ARHGAP5,PIK3R3,MYL9,DOCK1,CAPNS1,ARF5,RRAS2,RND3,ACTA2,TSPAN1,PLCG2,ZYX
ERK5 Signaling	2.36	0.226	NaN	YWHAH,RRAS,GNA12,EGF,PRKCZ,FOS,RRAS2,FOXO3,MAP3K8,SFN,WNK1,MAP3K3,ELK4,EGFR
p70S6K Signaling	2.3	0.188	NaN	AKT2,PRKCQ,YWHAH,MAPK1,RRAS,PIK3R1,PRKCZ,PIK3R3,RPS6,PLCZ1,MTOR,RRAS2,F2RL1,PPP2R3A,PLCG2,PPM1J,PPM1L,PPP2R2C,SFN,AGTR1,EGFR,AGT
ERK/MAPK Signaling	2.43	0.173	NaN	PRKACB,MAPK1,YWHAH,PIK3R1,PPP1R3C,PPP1R14B,DUSP2,EIF4EBP1,PPP1R12A,PPM1J,PPM1L,PPP2R2C,ITGA4,ETS1,PPP1R14C,PAK6,RRAS,CRKL,PRKAR2A,ITGA5,PPP1R11,PIK3R3,FOS,DOCK1,RRAS2,DUSP9,DUSP1,PPP2R3A,PLCG2,DUSP4,HSPB1
Actin Cytoskeleton Signaling	2.49	0.169	NaN	KNG1,PFN1,FN1,MAPK1,MYL6,PIK3R1,EGF,SSH1,Ppp1r12b,PPP1R12A,FLNA,FGF3,ACTG2,ACTC1,ARHGAP24,ITGA4,WASF2,CFL1,PAK6,RRAS,ACTB,CRKL,GNA12,ITGA5,PDGFB,FGF1,PIK3R3,MYL9,DOCK1,RRAS2,ACTA2,APC2,VAV3,CD14,PDGFD
Cell Cycle: G1/S Checkpoint Regulation	0.333	0.115	NaN	RPL11,HDAC4,TGFB3,TGFB2,RBL1,CDKN2B,HDAC5
AMPK Signaling	3.9	0.201	NaN	PRKACB,ADRA2B,LEP,PFKFB1,MAPK1,PIK3R1,CPT1B,CHRNB1,MAPK13,ADRB3,EIF4EBP1,MTOR,TBC1D1,FASN,PPM1J,FOXO3,PPM1L,PRKAA2,PPP2R2C,HNF4A,AK7,AKT1S1,AKT2,CHRNA4,ACACB,CPT1A,ACTB,PRKAR2A,ADRA1D,PIK3R3,AK6,AK5,SMARCA2,PPP2R3A,CPT2
mTOR Signaling	4.05	0.202	NaN	MAPK1,PIK3R1,RPS18,RPS23,RPS11,PRKCZ,EIF4EBP1,RPS28,HMOX1,MTOR,RPS20,RHOB,PPM1J,PPM1L,PRKAA2,FIGF,PPP2R2C,RPS12,RPS17,RPS5,AKT1S1,RPS19,AKT2,PRKCQ,RRAS,RPS8,RPS10,RPS29,PIK3R3,RPS6,RPS15,RPS16,RRAS2,RND3,RPS26,PPP2R3A
Wnt/Ca+ pathway	0.425	0.125	NaN	PLCZ1,FZD10,FZD4,PLCG2,NFATC4,ROR1,WNT5A
Cyclins and Cell Cycle Regulation	0.581	0.133	NaN	HDAC4,PPP2R3A,PPM1J,PPM1L,TGFB3,TGFB2,PPP2R2C,CDKN2B,CDK1,HDAC5
Regulation of eIF4 and p70S6K Signaling	7.23	0.268	NaN	MAPK1,EIF4EBP2,PIK3R1,RPS18,RPS23,MAPK13,RPS11,PRKCZ,EIF4EBP1,RPS28,MTOR,RPS20,EIF4EBP3,PPM1J,PPM1L,PPP2R2C,RPS12,RPS17,RPS5,ITGA4,RPS19,AKT2,RRAS,RPS8,RPS10,AGO2,EIF2B3,ITGA5,EIF2S3,RPS29,PIK3R3,RPS6,RPS15,RPS16,RRAS2,RPS26,PPP2R3A
Actin Nucleation by ARP-WASP Complex	0.754	0.154	NaN	RRAS2,RND3,PPP1R12A,RHOB,RRAS,GNA12,ITGA5,ITGA4
Sonic Hedgehog Signaling	0.781	0.179	NaN	PRKACB,PTCH1,PRKAR2A,CDK1,PTCH2
Wnt/β-catenin Signaling	0.834	0.133	NaN	SOX4,FZD10,AKT2,GJA1,FRZB,WNT9A,WNT16,HNF1A,ACVR1B,WNT2,WNT7A,FZD4,JUN,APC2,PPP2R3A,PPM1J,PPM1L,RARB,TGFB3,TGFB2,PPP2R2C,WNT5A
BMP signaling pathway	0.879	0.153	NaN	PRKACB,SOSTDC1,JUN,RRAS2,MAPK1,Bmp8b,RRAS,BMP2,PRKAR2A,MAPK13,NOG
Cell Cycle Regulation by BTG Family Proteins	0.895	0.182	NaN	PPP2R3A,PPM1J,PPM1L,BTG2,HOXB9,PPP2R2C
