# Supplementary material for: Profiling of miRNAs and target genes related to cystogenesis in ADPKD mouse models
Source: Sci Rep. 2017 Oct 26;7:14151. doi: 10.1038/s41598-017-14083-8 (PMC5658336; doi:10.1038/s41598-017-14083-8)
Supplement: Supplementary file 7 — Suppplementary Table S6 [file 41598_2017_14083_MOESM7_ESM.xlsx]

## Sheet: Sheet1
Suppplementary Table S6. Ingenuity Pathway Analysis in Pkd2 conditional knockout mice
Ingenuity Canonical Pathways	-log(p-value)	Ratio	z-score	Molecules
Cell Cycle: G2/M DNA Damage Checkpoint Regulation	3.2	0.204	NaN	CDC25C,CKS1B,TOP2A,CCNB2,PKMYT1,PLK1,SFN,CDK1,CHEK1,CCNB1
Actin Cytoskeleton Signaling	2.41	0.111	NaN	KNG1,RAC2,FGD3,FN1,ARPC1B,F2R,MYH8,PDGFA,DIAPH3,EGF,PDGFB,MYL9,ACTA2,WAS,CD14,PFN3,ACTG2,NCKAP1L,ACTC1,FGF7,ACTN1,MYL12B,IQGAP3
Regulation of Actin-based Motility by Rho	1.89	0.131	NaN	MYL9,RAC2,ARPC1B,ACTA2,RHOB,WAS,RHOU,PFN3,ACTG2,ACTC1,MYL12B
Cyclins and Cell Cycle Regulation	1.82	0.133	NaN	CCNA2,CCNE1,PPM1J,TGFB3,TGFB2,CCNB2,PPP2R2C,CDKN2B,CDK1,CCNB1
Integrin Signaling	1.22	0.0905	NaN	RAC2,CAPN11,ARPC1B,BCAR3,PDGFB,MYL9,RHOB,ACTA2,ITGA11,WAS,RHOU,PFN3,ACTG2,TSPAN4,ACTC1,ACTN1,MYL12B,ITGAX
TGF-β Signaling	1.13	0.106	NaN	RUNX3,FOS,TGFB3,TGFB2,MAPK13,SERPINE1,INHBB,INHBA,PMEPA1
Signaling by Rho Family GTPases	1	0.0837	NaN	GNAS,ARPC1B,DIAPH3,VIM,DES,MYL9,FOS,GNA15,RHOB,ACTA2,WAS,CDH20,GNAO1,CYBB,RHOU,GNAT2,ACTG2,ACTC1,MYL12B
Wnt/β-catenin Signaling	0.88	0.0848	NaN	FZD10,GJA1,WNT9B,FRZB,WNT9A,WNT8B,WNT2,WNT7A,PPM1J,GNAO1,TGFB2,TGFB3,SOX9,PPP2R2C
ERK5 Signaling	0.756	0.0968	NaN	FOS,SGK1,EGF,SFN,CREB5,EGFR
Protein Kinase A Signaling	0.755	0.0738	NaN	ENPP6,CAMK4,DUSP8,PPP1R3C,DUSP15,CDKN3,TH,PDE3B,TGFB2,PTPRZ1,PTPRN,MYL12B,CDC25C,GNAS,PYGL,CREB5,PDE1C,PDE6H,PLCZ1,MYL9,PPP1R3D,PYGM,FLNC,KDELR3,TGFB3,PTGS2,SFN
AMPK Signaling	0.755	0.0805	NaN	GNAS,LEP,CKM,MAPK13,CREB5,EIF4EBP1,ADRA1D,CCNA2,AK5,ADRA2A,PPM1J,PPP2R2C,CHRNA5,AK7
p70S6K Signaling	0.754	0.0855	NaN	PLCZ1,BTK,IL4R,F2R,F2RL1,PPM1J,PPP2R2C,SFN,AGTR1,EGFR
Cell Cycle Control of Chromosomal Replication	0.68	0.115	NaN	MCM3,CDT1,ORC1
Sonic Hedgehog Signaling	0.617	0.107	NaN	GLIS1,CDK1,CCNB1
STAT3 Pathway	0.545	0.0822	NaN	SOCS3,NTRK2,PIM1,MAPK13,TNFRSF11A,EGFR
Cell Cycle Regulation by BTG Family Proteins	0.486	0.0909	NaN	CCNE1,PPM1J,PPP2R2C
Actin Nucleation by ARP-WASP Complex	0.407	0.0769	NaN	ARPC1B,RHOB,WAS,RHOU
RhoA Signaling	0.375	0.0684	NaN	MYL9,ARPC1B,ACTA2,ANLN,ACTG2,ACTC1,LPAR3,MYL12B
Wnt/Ca+ pathway	0.349	0.0714	NaN	PLCZ1,FZD10,CREB5,PDE6H
Cell Cycle: G1/S Checkpoint Regulation	0.289	0.0656	NaN	CCNE1,TGFB3,TGFB2,CDKN2B
